# Supplementary material for: Batch effect exerts a bigger influence on the rat urinary metabolome and gut microbiota than uraemia: a cautionary tale
Source: Microbiome. 2019 Sep 2;7:127. doi: 10.1186/s40168-019-0738-y (PMC6720068; doi:10.1186/s40168-019-0738-y)
Supplement: Supplementary file 1 — Animal data (XLSX 11 kb) [file 40168_2019_738_MOESM1_ESM.xlsx]

## Sheet: Sheet1
Animal number	Batch	Treatment	Weight	24h urine output	Serum urea	Serum creatinine
1	1	Uremic	531	45	16.7	110
2	1	Uremic	477	41	12.3	64
3	1	Uremic	463	45	18.2	84
4	1	Uremic	436	33	13.2	68
5	1	Uremic	456	44	19.1	84
6	1	Uremic	455	76	12.1	69
7	1	Uremic	451	71	13.4	63
8	1	Uremic	479	40	10.6	52
9	1	Control	474	23	11.8	61
10	1	Control	505	29	12.6	80
11	1	Control	476	56	13.3	68
12	1	Control	485	39	11.8	62
13	1	Control	506		11.3	58
14	1	Control	460	40	15.7	94
15	2	Uremic	460	29	5.6	28
16	2	Uremic	530	43	5.5	28
17	2	Uremic	508	9	5.9	27
18	2	Uremic	523	33	6.8	28
19	2	Uremic	573	12	6.1	23
20	2	Uremic	470	17	6.8	29
21	2	Control	585	14	6.5	33
22	2	Control	448	23	5.6	21
23	2	Control	488	49	5.3	28
24	2	Control	526	17	6.3	32
