# Supplementary material for: Batch effect exerts a bigger influence on the rat urinary metabolome and gut microbiota than uraemia: a cautionary tale
Source: Microbiome. 2019 Sep 2;7:127. doi: 10.1186/s40168-019-0738-y (PMC6720068; doi:10.1186/s40168-019-0738-y)
Supplement: Supplementary file 2 — Raw NMR data (CSV 3674 kb) [file 40168_2019_738_MOESM2_ESM.csv]

x	1	2	3	4	5	6	7	8	9	10	11	12	15	16	17	18	19	20	21	22	23	24
-1_ppm	9438.72	-4461.845	-25926.7	71206.2	37830.9	26730.8	-73495	-56035.2	23948.34	27284	-11222.4	24693.43	59253.6	3559.959	8016.48	-13244.4	10529.61	36054.64	1771.84	35995	49842.8	20267.4
-0.99945_ppm	41762.88	54320.5	35023.4	15395.37	17311.66	18915.9	21304.5	10300.32	31145.4	11639.59	-4777.36	27802.17	72032.8	41733.9	46628.85	37130.8	34199.7	82031.1	7491.54	59052.5	66880.1	24041.4
-0.9989_ppm	37379.52	62159	82106.6	-4319.343	48210.6	-19956.3	48637	2229.936	46878	27607	14620.2	-3757.35	-57741.6	25892.49	20180.28	34416	61393	71418.7	17435.6	31362.8	32498.27	17277.1
-0.99835_ppm	7803.84	88029.1	6802.38	-22644.51	30210.76	-684.3605	-16942	28323.84	8962.72	30781.9	2410.156	-17950.92	15809.36	-7393.23	68690.7	56752	29400.2	63665.8	38476.2	35344.1	32599.21	25608.8
-0.9978_ppm	-11913.6	51994.57	-882.844	40991.76	16355.96	-29147.35	-11969.5	11341.92	22656.14	15736.37	4731.44	-15925.91	-7073.36	8674.38	55720.92	24301.6	52121.7	24393.9	16942.8	36744.8	9857.33	10278.37
-0.99725_ppm	16814.88	55060.43	-283.7912	72909.6	-1687.238	2887.62	-41294.5	48393.6	24167.26	-4114.64	35882	20842.1	993.776	8663.07	83453.7	79276	40382.5	36084.31	12394.06	31082.2	8421.14	15739.79
-0.9967_ppm	62318.4	65056.5	23013.24	6361.74	-15883.24	25485.55	-47235.5	35264.64	15013.96	-11009.74	36489.6	-10494.31	24940.16	33165.6	8188.62	31383.6	55540.8	81205.5	12628.42	18898.87	48744.71	27597.8
-0.99615_ppm	-5053.92	117235.9	52414.4	-10733.46	-17885.46	23006.95	17430	27749.28	47741.2	16537.03	32662	54138.4	86105.6	6979.05	52375.02	32042	31520.1	23534.76	15390.2	29476.8	49514.5	22530.1
-0.9956_ppm	52646.4	-27551.87	26597.18	69038.7	358.0588	-6101.045	18274.5	29106.72	24997.18	47224.5	25100.88	67336.3	23803.92	5684.64	75490.8	33889.6	41597.6	8250.84	3026.38	10833.92	-4090.177	10579.1
-0.99505_ppm	30998.4	-36800.69	-2971.906	73791.9	-19130.72	107261.5	38183.5	11087.52	11091.86	39670.1	8506.12	28827.07	20235.04	51242.1	39617.28	41016	25212.89	11241.06	10846.36	9699.33	29760.15	31227.3
-0.9945_ppm	-12760.32	48443.15	-1624.248	28242.78	43396	13605.1	37055	7668.48	10145.2	9400.44	984.9	-20463.22	14308.56	92449.5	52380.15	47444	14217.83	49527.4	13346.76	9336.39	16516.92	18468.8
-0.99395_ppm	44830.56	94836.7	9420.72	20989.05	30654.98	-10383.6	-3820.75	33810.72	-16730.48	-7222.28	49714	35776.04	49528.08	37242.27	87386.7	70996	13358.27	58729.4	12155.64	31818.2	72270.1	5924.33
-0.9934_ppm	2113.2	74633.5	27853.14	-15589.68	13379.42	65571.55	39395	10185.12	19316.96	20846.8	33577.6	44781.1	73292.8	29047.98	70771.2	39694	52603.1	8434.45	18338.6	32630.1	33608.61	-2851.58
-0.99285_ppm	4196.448	66563.2	6133.26	-3527.262	30348.7	129931	46169	-6789.6	11642.8	32790.2	31718.4	45088.2	88082.4	24557.91	6057.96	2785.16	56463	-5531.95	8684.2	32710.6	22380.75	31113.4
-0.9923_ppm	8442.72	16208.92	-34112.2	51530.4	-606.898	123632.5	60825	54432	21614.58	30413.3	10378.76	-9781.69	42642.32	-17885.4	60385.8	-14398	75243.4	38798.47	21585.2	26429.3	32556.09	23075.8
-0.99175_ppm	16969.44	70936.9	25987.9	32043.3	-32331.92	162579.5	-14018.5	46058.88	44010.2	12719.55	8030.68	-34663.45	4317.152	-13536.12	78078.6	-37260	38222	43782.6	12576.06	19725.95	57124.2	35645.6
-0.9912_ppm	-34151.04	35276.3	7362.02	28013.28	-30322.1	137700	-14668	8678.88	4788.68	-58.3148	27445.32	-4279.42	34628.72	25627.68	37104.72	13467.2	21449.27	-15544.5	11245.78	12277.63	51930.2	35723.8
-0.99065_ppm	56793.6	-13725.61	57752.4	62852.4	-24148.24	-1639.225	24250	50616	9087.78	10316.81	8545.88	39227.4	-7227.36	-26979.42	37922.67	43872	40365.1	35690	10145.8	-2031.015	10866.24	-111.3619
-0.9901_ppm	63945.6	-49783.93	39525	62128.2	27070.82	-15008.45	21830	34463.04	11115.52	33478	2512.58	27995.31	45889.2	-4405.44	69904.8	71712	15265.31	37753.14	8526.98	22060.22	42587.37	17294.1
-0.98955_ppm	26181.6	10967.8	90470.6	13908.21	64296	82469.55	11919	44599.2	6765.72	21916.5	-5927.04	-5866.72	40556.88	59982	71272.8	112748	17252.97	-10277.43	-11227.58	10352.07	47938.17	8807.7
-0.989_ppm	-14634.24	-192.9613	19453.44	51469.2	45109.8	13587.25	-5750	102316.8	2399.02	24139.5	13945.68	21332.72	37998.8	56823	72378.6	19984.8	35362.6	-2148.624	-2695	-4251.55	90209	10680.59
-0.98845_ppm	57681.6	16038.73	-2816.866	-1184.016	25638.22	159902	8170.5	136080	-14519.18	1110.816	5749.24	71643.1	36187.76	26277.42	40391.91	31466.4	19783.51	7478.56	-1697.64	6052.45	29031.03	10715.61
-0.9879_ppm	20833.44	7651.23	46804.4	-38705.94	30081.18	161483	7958.5	74966.4	-21124.22	-10056.7	23500.12	35634.33	-7422.8	84290.7	46847.16	34405.2	25406.9	-53070.6	-3948.42	-3232.19	-21245.91	22849.7
-0.98735_ppm	-1467.216	43952.33	35700	49857.6	-8948.24	19374.05	8501.5	60676.8	-2160.912	-3688.28	47538.4	44104	-4619.832	68199.3	62004.6	77224	9016.1	-17381.89	6041.14	8292.19	6298.95	21304.4
-0.9868_ppm	13337.76	80434.6	-540.6	18479.85	2554.208	-8834.9	-10211	78513.6	-17733.56	13753.91	32037.6	158.0825	2145.528	26582.01	68514	84316	33529.8	33094.09	4865.98	-241.822	-79566.2	17748
-0.98625_ppm	21731.52	67868.6	8477.56	46650.72	8888.2	77335.55	-67705	93177.6	-653.848	26985.7	32037.6	-16983.74	62871.2	-10882.56	70360.8	59944	31195.3	19859.55	20463.8	9835.95	-46065.39	20704.3
-0.9857_ppm	48144	81465.5	-5574.64	50093.73	15908.32	85127.5	14505.5	86726.4	2431.286	29510.8	58570.4	16642.97	90462.4	740.61	99333.9	45588	43273.8	70554.4	-9775.5	-2234.082	-8256.5	27562.1
-0.98515_ppm	-4794.672	43499.71	8809.4	163103.1	-7550.98	42882.5	-3474.5	81648	16248.96	21481.4	72503.2	-6014.35	59281.6	-13447.2	45411.9	60512	20500.97	39771.56	-9230.2	-6352.14	19998.37	22902.4
-0.9846_ppm	20780.64	46477.73	45237	49846.38	55837.2	50018.25	-64220	824.832	-8934.9	7921.86	58326.8	-21960.61	82975.2	30180.93	85209.3	-2787.56	13477.46	77051.7	15934.8	5079.55	14436.87	10299.45
-0.98405_ppm	16004.16	-475.9159	46015.6	37064.76	27468.68	10488.15	16882.5	6084.96	-3644.42	14420.81	61395.6	14400.4	1698.2	28448.16	-17888.88	26076.4	28253.83	77004.4	23702	51464.8	-4493.398	-9246.64
-0.9835_ppm	12684.96	-53926.44	27473.02	28171.89	16249.56	27375.1	31415	49977.6	2157.74	18094.08	55330.8	-5728.71	-25906.72	48289.8	43807.92	49676	14178.68	-6399.26	26943	30847.6	92556.1	11266.92
-0.98295_ppm	25860.96	-51196.08	-431.8	5102.04	-9956.38	69705.95	34091	45312	31239	6570.01	34851.6	21729.73	-25375.28	60255	2833.869	14425.2	-2866.621	-5917.66	31561.6	25553	10883.88	18824.1
-0.9824_ppm	21789.6	-15494.61	-31711.12	-25209.3	22376.3	118243.5	53635	81364.8	45986.2	12586.36	25314.24	21626.5	40010.88	61226.1	28075.92	29447.2	35150.9	14607.53	32174.8	-155.8664	-8588.23	15373.95
-0.98185_ppm	46455.36	30927.61	-42370.8	-19540.65	49236.6	13571.1	13616	5321.28	42484	-14139.04	2550.38	-332.3895	107038.4	-24357.45	48129.66	38532.8	35281.4	35693.01	19545.4	8995.76	34061.86	29394.7
-0.9813_ppm	22384.8	48966.53	34809.2	11.78304	17004.62	62685.8	-26670	-13782.72	35006.4	10026.3	16661.12	4569.5	48087.76	3525.093	18461.73	43544	24520.95	22479.97	27902	19929.96	-11532.64	13166.16
-0.98075_ppm	62452.8	57944.51	49806.6	9927.66	-13453.9	-49713.95	-13527.5	8621.76	6999.2	21975.4	25507.44	22661.02	34321.28	45626.1	-2183.385	32284	11308.55	26365.88	24043.6	4672.45	1828.533	24184.2
-0.9802_ppm	29023.2	-14092.22	14915.12	-31265.04	37368.06	-8661.5	7899	8477.28	13407.94	15628.64	-18680.76	3422.87	64853.6	47030.1	22412.4	79728	30073	30883.89	12146.12	-7974.1	1735.678	22305.7
-0.97965_ppm	3440.544	-16384.6	28594.68	51321.3	21278.48	50699.95	20791.5	80544	-22843.86	17579.37	23628.64	45125.2	113932	63367.2	-5328.303	43392	32088.5	-4801.38	7351.82	2526.32	-32958.87	17929.9
-0.9791_ppm	40759.2	-26979.69	17452.2	47994.57	24506.2	143760.5	-40796	73761.6	1577.81	-12008.38	688.128	57446.2	46753.84	44097.3	74025.9	64724	27893.65	29519.5	19885.6	25104.5	34300	26127.3
-0.97855_ppm	79848	2073.146	45957.8	74607.9	-14291.8	51789.65	-66095	53659.2	-4338.36	1308.416	4844.56	96103.8	-4980.304	64291.5	34789.38	47916	-479.544	68645.2	17928.4	20947.48	15219.89	32002.5
-0.978_ppm	72139.2	-5984.954	14572.74	31797.99	-17966.02	91502.5	-17700	57288	-28277.6	14610.62	3479	4689.38	-47623.52	861.705	34710.15	67948	3225.96	62921.9	29659	28423.4	20680.45	27936.1
-0.97745_ppm	107203.2	15077.37	28671.52	52616.7	14147.78	126250.5	-47425.5	46014.24	-3465.54	18930.84	42761.6	-3871.68	13419.84	33167.16	54638.49	44116	34356.3	40176.62	28162.4	19068.38	54674.2	26207.2
-0.9769_ppm	74116.8	68557.9	49031.4	4879.527	-31087.8	61957.35	-20423	94531.2	19147.7	19136.8	19042.24	-4197.65	-20025.04	27672.45	27855.33	47600	15117.12	36334.57	12069.12	25507	4136.923	5644.68
-0.97635_ppm	26273.28	110355.1	57453.2	-9042.3	-31289.58	133994	-30217.5	62265.6	18636.8	27565.2	2543.324	9086.46	10178	11746.8	34449.09	26201.2	38074.1	34644.24	28991.2	-22715.26	-14975.38	3065.1
-0.9758_ppm	24854.88	72522.9	29918.64	-2419.083	16143.54	150331	3524.5	80702.4	-8661.9	3999.5	30528.4	4312.72	25430.16	44998.2	81128.1	7115.6	48824.4	47480.6	33509	1153.588	13255.97	20808
-0.97525_ppm	71524.8	34084.36	23523.92	26565.9	58436.4	169039.5	-40114	60739.2	-11480.04	31260.7	43976.8	28080.78	42595.28	65937.3	48872.94	-449.88	18471.84	7564.99	13850.2	7383	45816.96	15791.3
-0.9747_ppm	34528.8	28662.68	9339.12	87179.4	34987.36	139859	-40459	83280	-16473.86	24038.8	72508.8	-2039.07	43349.6	27978.6	60163.5	9158	41754.2	7352.57	12657.12	27659.8	26424.23	21445.5
-0.97415_ppm	16059.36	42667.67	40755.8	62327.1	-475.38	104193	-30690.5	85809.6	17468.36	-1620.358	38785.6	-7209.08	49378.56	68546.4	-15229.83	-16479.2	42311	54020.9	11687.76	18454.51	24573.5	10452.96
-0.9736_ppm	-19619.04	50516.54	64052.6	54131.4	25490.02	142273	-15872	56716.8	26202.8	14473.25	31295.6	-22610.7	35624.96	105537.9	-4767.195	-14875.6	25619.47	12706.93	5732.86	26049.8	-9005.71	7796.88
-0.97305_ppm	22660.8	100320.6	83480.2	69059.1	-7904	100079	-31968	38141.76	22315.8	19931	18819.08	24547.65	-15659.84	82149.6	47249.58	-21798.4	27657.88	53848.9	23858.8	8200.19	1956.815	13236.03
-0.9725_ppm	60700.8	54638.92	24250.5	-4120.851	-10641.52	93959	-43233.5	57763.2	-2448.914	10251.45	39648	13276.34	-19558.56	63207.3	38506.92	15465.2	22050.44	62066.2	17122	18870.81	57428	14603.34
-0.97195_ppm	31948.8	22937.22	22030.98	12336.39	56399.6	158431.5	76010	94166.4	14488.5	3202.26	15445.08	8269.87	-26600	44331.3	10305.03	33410	3604.12	74686.7	7809.48	8878.69	-1957.991	31562.2
-0.9714_ppm	-4164.576	76670.9	5427.76	23687.97	49092.2	103768	-13610	-18338.88	22659.26	21730.3	26066.88	57982.7	32335.52	54849.6	-7740.03	16679.6	465.769	31199.08	18202.8	-16450.29	23773.82	31803.6
-0.97085_ppm	46922.4	59113.27	37947.4	32694.06	28061.1	-2689.655	44892	-10367.04	47158.8	40848.1	12111.12	-1043.363	54540.08	86817.9	-29131.56	31346.8	17082.74	32515.31	7294	13320.68	24021.76	16909.73
-0.9703_ppm	20235.36	80111.3	81083.2	77239.5	6622.64	-71240.2	-5330	60777.6	43615	12155.82	-5496.4	10485.06	27553.68	121793.1	39311.76	-2626.88	18680.35	36236.96	-4640.72	26829.5	54056.8	5239.06
-0.96975_ppm	32772	71235.8	95098	63806.1	29913.22	37258.05	-21688	32664.48	45203.6	-4163.47	-4416.72	14617.59	23115.68	79891.5	61708.2	-19763.6	43656.6	10390.09	10449.32	11787.96	100469.6	10746.72
-0.9692_ppm	34245.6	32156.76	61213.6	71741.7	17304.44	-16813	37727.5	5642.4	23354.76	8209.9	10928.96	51526.2	-2050.44	64229.1	74493.3	-17814.4	33761.8	39666.64	7126	13110.69	9891.14	4098.36
-0.96865_ppm	2390.832	4115.243	32641.02	-14577.33	27997.26	69169.6	7340	27207.84	53144	9806.66	25222.12	-5329.48	-36295.84	33961.59	9053.31	42652	14399.37	7309.14	9716.56	20971.63	17306.31	3943.15
-0.9681_ppm	21352.8	26498.4	-5158.14	-7290.45	95991.8	87116.5	25759	14775.84	47756.8	-2447.77	-2258.564	8857.8	-55837.6	4216.29	24380.04	75380	-3133.16	19650.57	14502.6	19781.84	-1238.867	27772.9
-0.96755_ppm	42700.32	32084.78	-8415	-7675.5	81084.4	99144	18104	-15760.8	27986.4	11687.09	-16191.28	9452.76	-12149.2	17096.04	82057.2	74656	29638	-20781.9	-1209.558	36004.2	-21473.76	19208.3
-0.967_ppm	35629.44	89682.2	24914.18	13263.06	30750.36	75327.85	5937.5	18246.72	54828.8	15502.86	-17718.12	331.7198	35817.6	-10515.18	41073.63	50824	55442.2	33174.93	8810.76	25336.8	-11674.74	8704.85
-0.96645_ppm	59836.8	3349.205	16048	46204.98	32269.22	-17300.9	38435.5	64046.4	38771.2	17020.96	-15063.72	12009.83	77901.6	-3187.977	33523.41	41720	2406.42	20820.6	24250.8	6274.4	21367.92	1355.58
-0.9659_ppm	46751.52	63623	17954.72	15696.78	40378.8	54590.4	66915	35513.76	23038.08	19364.8	13259.68	36956.34	66752	63390.6	31238.28	17660	-5465.34	-30444	-8032.92	-27181.4	6132.35	18392.3
-0.96535_ppm	30463.68	-2793.495	51734.4	8497.62	-258.5976	123224.5	27959.5	25476	14764.88	39531.4	-9412.2	6719.2	56240.8	70129.8	53083.53	751.88	-14126.48	41172.93	-15423.8	2779.55	24025.68	15936.65
-0.9648_ppm	43125.6	37027	-2727.208	14781.33	-14498.14	126191	111020	61473.6	26436.8	39715.7	15291.36	24604.26	-9162.72	17811.3	38578.17	-11811.6	22666.69	744.029	-6712.16	31319.1	34062.35	38197.3
-0.96425_ppm	69110.4	8312.47	-26385.36	36642.48	8165.06	139706	113115	61190.4	20037.16	25486.6	5286.68	-9133.45	13105.68	34486.92	81230.7	22315.6	53922.6	70735	16002	32114.9	30931.25	3699.71
-0.9637_ppm	81513.6	32428.82	-10222.44	31514.43	24079.46	40604.5	96410	43372.32	18915.52	28348	-385.028	41835.9	11653.6	18069.87	-13876.65	12402.4	23412.57	34222.84	20167	34470.1	-23583.21	6850.66
-0.96315_ppm	-1709.952	-11308.18	13256.6	64907.7	4103.62	19390.2	60505	38737.44	231.2622	9235.52	14056.28	47567.2	17619.28	47143.2	14721.39	48864	28847.75	19182.73	17908.8	-2367.16	40610.71	21722.6
-0.9626_ppm	33965.76	-6182.35	31152.16	60654.3	30512.1	25311.3	58540	57624	3423.42	14294.27	-5368.72	48999.1	37128.56	62162.1	-6361.2	66968	28755.24	28997.05	28400.4	6605.37	53860.8	13945.44
-0.96205_ppm	28111.2	79519.6	12563	7328.19	7140.58	-5198.77	68290	61771.2	2925.26	23352.9	39491.2	-1480.518	12258.4	70804.5	-25670.52	33289.2	9786.92	28697.34	16338	-5821.76	73798.9	20197.7
-0.9615_ppm	11145.6	78653.4	395.658	-45313.5	8504.02	45249.75	-25534	91526.4	14421.42	14314.79	11089.96	-4387.09	65548	71428.5	-59342.7	-5905.6	35293	55543.1	15962.8	91.1835	44106.86	8344.79
-0.96095_ppm	46093.44	59229.78	21436.66	10677.87	-778.354	146276.5	10584	33756	5673.72	10216.68	9400.16	2594.921	66035.2	55875.3	-47427.42	-759.32	22168.47	36508.29	4577.86	-3715.42	67801.3	11855.63
-0.9604_ppm	64185.6	42684.75	47487.8	-91.8816	-11784.56	66782.8	26593	72628.8	16674.84	-5380.99	16777.88	38217.3	35126	58854.9	-57256.5	-3354.92	36676.3	27290.81	8368.92	21737.76	34897.8	11080.6
-0.95985_ppm	51009.6	56167.58	38777	28258.08	-6213.76	49587.3	68185	73262.4	33638.8	5018.09	7714.56	55592.5	91851.2	83670.6	-7272.63	12995.2	32897.6	39397.46	2789.36	8619.02	2747.136	591.991
-0.9593_ppm	67608	72266.7	29407.28	53330.7	15117.92	-109497	84870	29183.52	21886.54	23092.6	18880.4	65120	62781.6	30252.69	-21302.61	13551.2	49749.5	31092.01	-8653.4	15003.13	45829.21	14242.09
-0.95875_ppm	93724.8	89175.9	32146.66	48207.75	59462.4	-169490	81810	37067.52	51259	7759.6	12943.56	14513.62	70056	61116.9	16809.87	47652	28075.19	46268	1773.38	35939.8	55825.7	19036.6
-0.9582_ppm	48806.4	60695	39096.6	16837.14	24736.1	-48715.2	97295	20280.48	10826.4	39428.8	-2513.028	63806.5	48741.84	66140.1	17385.57	-13520.8	32358.2	46242.2	22660.4	-6851.7	-22354.29	17963.9
-0.95765_ppm	50448	67148.8	30562.6	3269.916	-387.866	52535.95	49133.5	45288	-8902.4	31268.3	13133.12	77511.3	19351.36	21850.92	13030.77	-29092.4	25815.22	19219.71	26983.6	2437.77	32414.48	5027.92
-0.9571_ppm	51028.8	24899.59	55967.4	68161.5	-21002.6	2621.4	-57985	8688.96	-5953.48	26472.7	37427.6	36391.35	32296.32	38800.32	38533.71	2156.88	5433.15	35871.03	16965.2	2249.285	-53493.3	-4056.03
-0.95655_ppm	-11940.96	6086.458	52492.6	88056.6	16172.04	86198.5	-8242.5	-10747.68	1761.968	21736	11326.56	10263.8	-24783.36	6517.29	-35288.13	-36074	12251.63	42721.79	23532.6	22330.47	-5535.53	20655
-0.956_ppm	-42905.28	52288.59	16929.28	62592.3	21343.08	92573.5	43115.5	15286.56	2381.47	16364.32	22430.52	18574	-23640.96	9244.56	-9440.91	8949.6	29174	51148.5	8626.38	12966.02	43538.46	34780.3
-0.95545_ppm	17232	86607.8	635.868	127566.3	11137.04	-1592.56	10289.5	60801.6	-4469.66	12027.57	21020.72	36679.95	27774.32	8826.48	-40904.91	3923.32	77337.2	54932.5	1111.782	-533.071	-10202.29	33539.3
-0.9549_ppm	27748.32	86455.3	16056.16	94701.9	4101.34	-22712	88835	54777.6	2356.848	29541.2	2343.684	91919.1	93844.8	11001.51	83915.4	-3277.32	43879.9	31722.82	-3052.7	219.7765	45535.21	44551.9
-0.95435_ppm	-48537.6	58713.72	22201.66	165597	33758.44	25680.2	65325	35486.88	36277.8	9478.53	-5335.96	31015.25	78870.4	24027.12	45341.79	11504.4	39869.2	95481.5	12608.26	-20455.05	40001.64	25573.1
-0.9538_ppm	1278.288	61664.9	21051.78	98379	16625.38	54644.8	96905	44428.32	28893.8	22340.2	1059.912	54319.7	-42047.6	1992.393	-7806.72	35866	22855.77	63695.9	7880.32	6893.56	18681.25	28507.3
-0.95325_ppm	16879.68	10637.79	40970	32948.04	-3057.29	53201.5	945.4	47004.96	20446.92	25560.7	16570.96	39719.5	337.4336	24146.85	14405.61	4237.2	26818.33	17185.38	5748.26	10054.68	29786.12	15819.35
-0.9527_ppm	3975.6	77531	20723.68	2081.361	-20550.78	35823.25	36647.5	38350.56	-3165.76	46149.1	34888	40877.6	-65710.4	18847.53	-31970.73	47544	21463.19	8249.98	5116.58	15028.89	57021.3	13373.22
-0.95215_ppm	34501.92	-45247.36	11216.26	19144.89	30253.7	19902.75	92560	70761.6	25888.2	59261	3311.84	64509.5	93772	90600.9	26714.19	36128.8	23293.96	14390.38	9303.98	-6820.42	258.6661	20320.1
-0.9516_ppm	9596.64	-25492.51	28922.78	53539.8	63866.6	-6131.22	17881	24365.76	12471.42	17726.62	4828.04	8008.65	7897.12	125802.3	71626.2	19264	39106.5	28459.12	10187.24	7780.67	53120.9	12819.53
-0.95105_ppm	27192.48	-13750.01	33725.96	62556.6	54750.4	-8186.52	18186.5	54494.4	-7700.16	21114.7	1623.412	-5405.33	67457.6	77056.2	-7669.92	15534.8	27010.6	92480.1	14982.8	8900.08	27892.76	4119.44
-0.9505_ppm	43890.24	44844.15	11678.32	71920.2	51193.6	40846.75	14881.5	89481.6	15309.84	34452.7	25392.92	16802.81	31684.24	37857.69	-27.9471	-23482.4	35580.1	-1614.994	21478.8	25086.1	9993.06	-7697.6
-0.94995_ppm	107841.6	1500.844	44971.8	110205.9	35794.48	36480.3	23911.5	63825.6	54228.2	32020.7	27492.36	17947.59	49467.6	2037.555	-32936.31	-23127.6	29081.2	-7287.21	9262.54	12324.55	69712.3	-5434.39
-0.9494_ppm	98232	1970.056	72141.2	83782.8	51056.8	108927.5	33262	71097.6	25958.66	33698.4	-11368.28	29545.24	-42853.44	8522.28	-44876.1	4154	43891.5	16734.74	2728.18	29097.3	40283.39	28033
-0.94885_ppm	45584.64	48524.89	74558.6	76163.4	67260	21991.2	74195	31741.44	24360.18	25049.6	-14507.36	39327.3	-12971.28	13845	60231.9	35544.4	54099.5	34070.19	7330.68	21873	32255.23	21265.3
-0.9483_ppm	-24802.56	-2042.89	37525.8	46230.99	81016	146650.5	62610	22488.48	-1094.288	18871.75	-15351.56	54068.1	57668.8	34891.74	60693.6	-3020.4	45944.7	23665.91	7565.46	27117	76685	27973.5
-0.94775_ppm	-10849.44	65013.8	25897.12	87419.1	48704.6	156621	29085.5	12099.36	16621.02	25731.7	13773.2	41976.5	54932.08	93358.2	113692.2	21141.2	54038.6	15182.44	-10589.46	26307.4	61103	13347.55
-0.9472_ppm	-31980.48	104035.5	43037.2	37174.41	48868	144151.5	-3662.9	49598.4	29320.2	22763.9	-203.7896	-8206.23	63072.8	86143.2	93388.8	39738.8	11091.92	92084.5	-2346.26	14189.39	54399.8	3869.71
-0.94665_ppm	8563.68	119462.4	22551.52	48467.34	58314.8	9832.8	31587	74342.4	26041.6	-259.597	-11571	-21053.37	19246.64	52638.3	84770.4	72472	24601.86	101239.2	1055.124	8086.34	55570.9	629.986
-0.9461_ppm	18270.24	100564.6	51064.6	67957.5	4117.3	38882.4	28979	69595.2	14930.5	15990.21	5153.4	36408.37	97115.2	62322	83254.2	20485.2	-4318.68	118998.2	11163.18	36206.6	39887.96	10896.66
-0.94555_ppm	33591.84	118279	21440.06	33714.06	46546.2	76647.9	8507	62049.6	21535.02	-5982.15	-5923.68	-9753.2	6910.4	13989.69	35807.4	-4329.2	69199.8	79378	5492.62	31312.2	54218.5	17477.7
-0.945_ppm	-24402.24	-660.996	25515.98	25613.73	40029.2	152243.5	90155	91257.6	524.212	-1278.301	25334.96	7167.64	45098.48	9217.65	57894.9	-25780	77058.8	10383.64	1664.18	17352.58	21095.97	8195.53
-0.94445_ppm	11336.16	-7764.69	42602	13182.99	43688.6	97563	29744.5	65721.6	2852.2	10406.68	10859.24	42572.2	51001.44	4454.58	24077.37	-46012	48850.5	35880.06	-3698.24	31933.2	39333.28	2361.64
-0.9439_ppm	10592.16	-66984.1	24154.28	10925.73	42187.6	36265.25	-10140.5	49617.6	40957.8	14646.53	-12754.56	62481.9	36961.68	-3853.044	30671.13	-77896	37366.5	24915.49	-9549.54	24803.2	14378.07	15897.21
-0.94335_ppm	49704	58179.36	47705.4	48466.83	13147.62	98591.5	25269	40163.04	55707.6	17410.08	-16691.08	42923.7	57131.2	25502.88	48291.54	-31045.2	39764.8	36627.83	-1297.898	25329.9	-28819.84	23820.4
-0.9428_ppm	30192.48	9912.5	43452	55085.1	11749.6	27247.6	-18830.5	-9982.08	67680.6	6688.76	-8078.28	27385.92	20021.12	54104.7	25267.53	14513.2	11432.09	62066.2	25.5178	9615.61	-14796.53	33529.1
-0.94225_ppm	56112	-7005.85	54644.8	-23444.7	63152.2	135014	34441.5	22874.4	40424.8	31152.4	2302.468	35139.64	50467.76	44729.1	62853.9	36738.8	14938.19	52137.5	2180.78	16233.63	29124.13	26049.1
-0.9417_ppm	9162.72	-10759.79	107763	-24701.85	12462.86	67986.4	11230.5	43786.08	21689.72	-2736	-9747.08	48544	69781.6	33197.58	80438.4	32292.4	45097.9	76011.1	18047.4	7303.42	28401.38	34640.9
-0.94115_ppm	-29942.4	20861.39	72647.8	-73307.4	-18886.38	76889.3	75625	43409.76	8082.88	4083.67	27400.24	30144.27	55201.44	51347.4	40882.68	28179.2	59032.4	34545.34	19187	15935.55	22862.42	25180.4
-0.9406_ppm	-4002.384	127166.7	69598	-27426.27	-19181.64	119459	57660	41588.64	4733.04	33238.6	33306	1256.631	69764.8	43059.9	20301.12	51064	61801.9	-22668.74	10765.02	37680.9	20383.02	15154.48
-0.94005_ppm	6987.84	99655.7	-10050.4	-3748.704	17467.84	60947.55	43846.5	41365.92	31158.4	21086.2	11347.56	32256.23	43853.6	57053.1	1674.033	13224.8	4898.97	16671.96	30438.8	5025.04	70550.2	641.002
-0.9395_ppm	28500.48	87095.8	1006.604	-7920.3	-1809.902	-32671.45	61095	68841.6	11410.1	10607.7	-1905.988	13542	-15593.2	84778.2	1292.304	41296	32120.4	1337.429	22463	-1346.581	-20164.97	-3116.27
-0.93895_ppm	-1326.528	80276	22808.22	-13724.61	-12242.08	363.4175	8348.5	48489.6	-20703.54	20871.5	18130.56	17324.14	8457.68	51795.9	8153.28	76348	47151.1	22894.06	19954.2	-9355.25	38470.39	-11748.53
-0.9384_ppm	6931.68	30914.19	36563.6	-48962.55	6866.22	36136.05	-22059.5	31166.88	-7110.48	24610.7	26958.4	37947.2	15160.88	41453.1	-44571.72	82324	6893.59	21943.33	12353.6	-7590	35571.55	-10940.52
-0.93785_ppm	19258.56	45964.72	45335.6	15310.71	-457.026	43207.2	17048	52300.8	9234.68	33890.3	38278.8	9914.89	64142.4	62606.7	-3346.812	-12858	22456.44	51651.6	23027.2	-6088.79	29626.38	2479.79
-0.9373_ppm	74116.8	34261.26	58099.2	55982.7	22047.22	62287.15	16453	49718.4	21268.78	16874.85	22772.96	18322.77	10556.56	55372.2	-56306.88	52272	38158.2	20688.16	10241	13102.18	5199.39	-1564.629
-0.93675_ppm	61300.8	123323.7	72440.4	72119.1	39041.2	-2346.765	27618.5	15557.28	17201.6	24141.4	36209.6	24617.95	55423.76	56815.2	-5546.613	64692	52507.4	36548.71	2606.1	21268.33	-19631.85	19692.8
-0.9362_ppm	31996.8	144143	51000	31612.86	58493.4	-86147.5	39874	73536	24280.88	34215.2	12892.32	21396.73	53627.84	53348.1	71928.3	50516	54467.8	-4984.56	-1337.672	-580.566	18359.32	26375.5
-0.93565_ppm	-40095.36	68149.2	44308.8	28457.49	31037.64	20272.5	19819.5	17973.6	29023.8	17725.29	32956	28744.19	67138.4	68445	69049.8	21383.2	41290.2	37822.37	21355.6	15838.49	-14015.96	-2449.53
-0.9351_ppm	20559.36	67850.3	9307.5	53687.7	-7044.82	104099.5	-31846.5	-11339.52	38833.6	38991.8	42725.2	-564.028	36412.88	76252.8	86850.9	28904.4	56248.4	29121.75	11533.06	29582.6	-9469.25	8477.56
-0.93455_ppm	13818.72	79037.7	23423.62	58624.5	19684	113747	-41155.5	12052.32	57733	25564.5	34526.8	37.4847	84330.4	61046.7	69876.3	14956.4	36571.9	58944.4	9922.36	12843.89	-7361.76	24852.3
-0.934_ppm	38859.84	73206.1	19567.68	82915.8	45733	39785.1	-20690	26231.52	27835.6	25830.5	22386.84	35235.1	5525.24	109266.3	59810.1	65752	41913.7	8353.61	8606.5	180.4258	-10422.3	23929.2
-0.93345_ppm	6797.28	59401.8	43363.6	76989.6	11329.7	81193.7	42069	31918.08	25534.6	25213	11571.84	30469.13	13170.08	105393.6	66154.2	80820	81440.7	11879.61	16052.4	16533.78	-6017.2	22234.3
-0.9329_ppm	55915.2	60011.8	59190.6	78274.8	-48925	110559.5	43598.5	21624	40700.4	38792.3	-830.676	9020.6	32093.04	79310.4	38629.47	57648	46025.9	60552.6	15583.4	22358.99	45004.05	12866.62
-0.93235_ppm	29492.16	96355.6	36373.2	7615.83	-45512.6	85782	44696	37224.48	30927	28074.4	-8829.24	19985.92	36292.48	64611.3	35447.73	47276	33956.1	93993.7	26622.4	2710.78	-3181.962	12792.67
-0.9318_ppm	-2220.096	51974.44	47406.2	87765.9	14980.74	-7747.495	58680	39918.72	37021.4	15257.76	-11180.12	-20544.99	87124.8	55688.1	67801.5	36729.2	27090.93	93727.1	8929.9	40024.6	37047.43	9131.72
-0.93125_ppm	32985.6	-12807.56	55882.4	22986.72	43399.8	88553	17361	46382.88	37723.4	37038.6	-11979.24	-13501.3	34308.96	29963.31	39176.1	34700.8	40246.2	43326.8	19852	17565.1	40330.43	9187.65
-0.9307_ppm	29720.64	-5974.462	15772.26	34172.55	41891.2	110984.5	-7790	15131.04	13247.26	26558.2	16332.68	35858.92	42564.48	52088.4	-9987.54	30606.8	42612.6	31911.16	23485	1373.629	71388.1	15833.97
-0.93015_ppm	61027.2	-5767.367	69142.4	26635.26	28562.32	-11781.85	45010	-29884.8	-19791.46	21990.6	29030.4	37173.9	59096.8	-15148.38	-55853.16	14819.2	28754.66	77756.9	28912.8	19554.37	78924.3	16708.62
-0.9296_ppm	42275.52	31978.03	73807.2	59328.3	-13990.84	12289.3	52650	2610.768	-15317.9	7819.45	32737.6	6300.73	17944.64	26993.46	-85300.5	-34839.2	7424.58	90411.8	6976.9	31756.1	14923.93	-10889.01
-0.92905_ppm	43882.08	-12448.88	40745.6	96889.8	-5316.96	36213.4	81400	74116.8	45713.2	-13357	16264.08	-20813.98	67435.2	88225.8	-12178.62	-35506.4	24944.93	69814.8	9457.42	24483.5	-14046.34	10591.34
-0.9285_ppm	33090.24	-16208.31	25277.3	33059.22	-734.35	120453.5	37016	110313.6	46009.6	9091.31	47717.6	24915.8	51656.08	108135.3	57461.7	-37502	11519.38	110325.1	10009.72	35008.3	-47064.5	6341.68
-0.92795_ppm	97881.6	40156.91	34306	-31151.82	1659.65	-16224.8	55780	33465.12	14568.84	26926.8	14128.24	53568.6	63196	83861.7	67294.2	-17042	27635.84	54936.8	7169.26	34631.1	3935.631	32378.2
-0.9274_ppm	37250.88	-30301.75	31290.2	4233.765	-20200.8	90516.5	2816.1	12967.2	33836.4	13045.02	3756.76	42690.6	82622.4	78768.3	54497.13	-25164	21272.66	61111.6	12968.48	14640.42	40041.82	34846.6
-0.92685_ppm	24825.6	-17673.53	11459.36	77280.3	-20884.42	88808	-424.315	9321.12	33345	13399.37	32611.6	445.776	50909.04	71752.2	51789.06	10154.8	-17961.44	66890.8	11436.32	34966.9	70266	12106.55
-0.9263_ppm	-13833.6	-20516.13	-5481.14	26568.96	-15257.38	35627.75	66785	20862.24	51615.2	40228.7	27651.96	-4140.3	17121.44	8094.84	27837.66	-26699.2	-4669.58	73693.4	4155.34	16876.02	49426.3	26673
-0.92575_ppm	-1175.76	63903.6	18513	-4539.459	51250.6	9841.3	-34611	1093.92	12357.02	38294.5	16635.64	4491.43	43645.84	-29933.67	16717.53	-10100.8	-11497.05	112552.5	-950.936	17822.47	25273.22	24850.6
-0.9252_ppm	13470.24	3267.16	5421.3	34173.06	44410.6	351.8065	16854	49248	-3010.28	12839.25	8260.56	52517.8	-38629.92	-25786.02	40926	7452.4	-3890.64	79382.3	-11738.58	-361.123	60794.3	5632.95
-0.92465_ppm	90201.6	-12491.58	12931.9	57120	9431.22	75982.35	20416.5	23405.76	21327.54	11399.24	17547.04	13259.69	-29490.72	-32549.79	37129.8	15745.2	18181.26	37186.4	-11026.82	41701.3	50195.6	12813.41
-0.9241_ppm	36679.68	51074.08	32308.84	66952.8	14002.62	83625.55	29817	46462.08	23530	-917.681	31561.6	44115.1	41506.08	64034.1	-11280.3	-6621.6	25426.91	85978.5	10211.46	28161.2	-9533.93	20930.4
-0.92355_ppm	-32813.76	31438.18	-3306.772	23479.38	-21333.58	76606.25	48951	-33527.52	42549	19119.7	14419.16	58030.8	44544.08	65843.7	-45922.62	32915.2	28723.92	31709.06	9853.76	36494.1	12272.54	-5013.64
-0.923_ppm	23499.84	141367.5	32008.96	-18215.67	-1219.192	147721.5	-29040.5	-32594.88	13279.24	35444.5	15347.36	32899.66	36562.96	43769.7	-78899.4	29632.8	74477.8	29132.07	16550.8	59818.4	16829.54	10620.58
-0.92245_ppm	-41490.24	61671	-16313.54	-61113.3	-10220.86	120836	-1497.25	-36163.2	22493.12	22554.9	-9217.04	19443.5	53728.08	76299.6	-13288.98	10668	80301	-22842.89	27710.2	33708.8	11997.16	15503.15
-0.9219_ppm	-2045.424	40974.92	25484.02	-21513.84	5763.84	50365.05	420.955	60115.2	2498.444	22999.5	3934.84	34408.52	7824.32	52720.2	-29101.92	33835.6	56871.9	15395.72	20028.4	4630.59	61073.6	6024.97
-0.92135_ppm	53160	-14120.28	32651.22	16406.7	-2237.098	88748.5	3510.7	67718.4	41558.4	17645.3	8633.8	29208.17	70364	82890.6	-38032.11	-35014.8	34341.8	71134.9	10658.2	28858.1	56947.8	2037.11
-0.9208_ppm	25016.16	49120.25	-23814.96	66753.9	3450.286	71286.1	14368.5	57974.4	38071.8	5860.55	-3212.44	13175.33	72144.8	7729.8	-79429.5	-7353.2	29820.7	81725.8	13621.86	20495.07	87112.2	4777.17
-0.92025_ppm	3955.776	-30935.54	-2753.184	103162.8	23326.3	48377.75	19069.5	86006.4	46508.8	-1249.516	17377.08	27760.36	110269.6	57310.5	-63355.5	-22346.8	51509.8	88472.5	22799	-7146.79	-10058.23	7035.79
-0.9197_ppm	42011.52	-16645.07	-8821.98	21303.21	5231.08	-3074.025	-24961.5	34947.84	14478.1	4981.42	52298.4	19374.68	107021.6	76576.5	-10271.97	-12353.6	26732.78	71999.2	15811.6	5467.1	40593.56	14916.99
-0.91915_ppm	58137.6	-59360.93	-69067.6	51198.9	-10592.12	2946.695	-4304.7	74054.4	-5676.32	2154.98	40703.6	23155.71	58615.2	89528.4	-12549.69	12828	59916.9	66366.2	-3813.46	4845.18	24961.58	22853.1
-0.9186_ppm	56779.2	-89853	-13785.3	-5339.19	23490.08	179715.5	340.68	36916.32	21025.68	-4015.46	48092.8	58763.4	51158.8	55395.6	10279.38	27127.2	38796.2	43645	-809.396	2161.103	32551.68	16598.29
-0.91805_ppm	49358.4	10108.92	8478.58	2765.067	45368.2	181398.5	45521	28484.64	48305.4	7034.94	46768.4	62156.3	131857.6	30143.1	69933.3	54488	72514.5	51127	8343.02	6102.36	-58442.3	28908.5
-0.9175_ppm	6662.4	-23006.76	-10268	-21956.52	392.388	120156	14091.5	16347.36	30812.6	31771.8	45558.8	71935.4	87449.6	51226.5	92887.2	-315.324	34083.7	47472	9843.12	-1353.642	-49151.9	24940.7
-0.91695_ppm	40234.56	10593.87	-4890.9	40636.29	-9014.74	3090.77	-62705	5392.32	38880.4	45153.5	38584	40751.8	57864.8	80488.2	57399	-31948.4	35162.5	63050.9	10426.78	17737.14	39418.05	22883.7
-0.9164_ppm	16231.68	533.506	-5390.7	48025.17	-15864.24	68754.8	-10344	10502.88	55281.2	47458.2	20875.96	58371.2	74838.4	69958.2	45963.66	6089.2	35783.1	63743.2	16508.8	15913.47	-4441.654	13305.9
-0.91585_ppm	4937.28	-3646.946	48113.4	46810.86	-12368.24	107703.5	78610	46163.04	44007.6	31072.6	48451.2	27523.93	-442.4112	41757.3	65612.7	38238	10682.44	50245.5	18135.6	-7788.72	-11674.25	15107.05
-0.9153_ppm	43397.76	57270.46	8587.04	26323.14	-57.9044	157190.5	68290	47677.92	48227.4	21988.7	12377.4	13002.54	11954.88	38574.9	36718.26	14483.6	28030.24	34454.18	12005.42	1652.895	-20361.95	6352.05
-0.91475_ppm	42281.28	88328	14838.28	33766.59	57095	256734	59870	-8784.48	28433.6	15465.62	7282.52	45502.6	33253.92	47229	64421.4	16078	29556.8	26079.5	129.647	7372.19	-14386.89	7009.95
-0.9142_ppm	47786.4	82587.9	-8594.86	44924.37	37239.24	99067.5	69400	-595.824	-13991.9	-1900.19	16862.72	63517.9	-23255.68	18289.83	38275.5	11972.8	35229.2	32152.82	7398.44	358.708	58927.4	-796.654
-0.91365_ppm	72024	79330.5	9329.26	45335.94	18843.06	93619	46893.5	40750.08	10080.72	-5426.21	7869.68	47837.3	58520	75749.7	27267.66	-10317.6	37920.4	80474.5	5876.92	13853.36	30172.73	22679.7
-0.9131_ppm	17460.48	97923.3	1274.66	29644.26	-5012.2	53640.95	29587.5	75148.8	-3877.64	833.302	45337.6	55448.2	32907.84	42291.6	28777.59	53092	44381.6	20703.21	15426.6	31937.8	60696.3	-57.4566
-0.91255_ppm	9429.12	27900.79	10367.96	73613.4	-2929.648	144432	44899	40047.84	9596.86	11005.37	42523.6	36853.11	90636	47260.2	458.4111	29852	44517.9	52576.1	22307.6	22942.04	27579.65	-1256.402
-0.912_ppm	32250.72	50187.75	40959.8	60016.8	16731.4	89029	55765	27060.96	31213	-10140.11	45948	14534.71	32407.2	50064.3	51588.99	34612.4	-2811.666	69208.5	16493.4	35353.3	24727.36	13310.49
-0.91145_ppm	-7945.92	-8596.73	28396.46	71231.7	36040.34	118719.5	-16310	46603.2	25453.48	49344.9	35148.4	6492.76	44357.6	83666.7	708.567	44028	42592.3	20532.5	20813.8	13441.66	9286.48	19811.8
-0.9109_ppm	28012.32	-249.3985	50751.8	81355.2	42373.8	145256.5	-27636.5	77140.8	35315.8	50175.2	53270	24792.59	24190.32	86728.2	-29509.47	26506	32062.4	50202.5	24367	32853.2	28902.16	19526.2
-0.91035_ppm	57086.4	7945.86	73263.2	72552.6	33200.98	104388.5	29782.5	62908.8	15041.52	22991.9	33773.6	-18441.54	70548.8	62715.9	-17900.85	36176	20500.68	25653.37	22537.2	34856.5	48361.53	13003.64
-0.9098_ppm	47950.56	97783	26293.9	30245.55	3933.76	43341.5	44326	-3666.096	50193	24603.1	42081.2	-2537.83	38883.04	39549.9	80193.3	80028	15294.31	21146.54	24494.4	41411.5	31997	-4789.24
-0.90925_ppm	-7120.8	66630.3	57069	43228.62	44045.8	38992.9	-6415.5	52910.4	24262.42	18625.13	20246.52	50001.8	3954.552	-252.6381	31988.97	46420	-186.9949	20952.61	28107.8	-226.3499	-31034.64	13434.59
-0.9087_ppm	-32703.36	34240.52	53998.8	33005.16	9393.22	13650.15	6051	58953.6	43001.4	41334.5	15035.72	47145.4	15840.72	-8319.09	90402	29244.8	23032.67	43576.2	21231	-15016.93	15825.53	-4475.76
-0.90815_ppm	-45373.44	45678.02	46512	29982.39	49263.2	29057.25	18510.5	60129.6	29473.6	54013.2	-1022.7	55544.4	83540.8	-13536.51	39840.15	66644	27465.32	69724.5	18044.6	-18155.51	29307.88	16418.09
-0.9076_ppm	35443.2	42895.81	1097.384	26730.12	82239.6	-33181.45	47760	59755.2	19004.44	32965	20681.36	27000.38	85624	31032.69	-18337.47	1322.2	14303.38	71539.1	28624.4	13284.34	20103.72	35467.1
-0.90705_ppm	52814.4	61359.9	28838.12	10595.25	74886.6	-18059.1	32595.5	84254.4	-6605.82	16097.18	4339.72	81536.9	51542.4	37048.44	45167.94	35395.2	34550.6	95245	30980.6	-5829.58	2276.932	38251.7
-0.9065_ppm	32904.96	82685.5	44560.4	-21547.5	21512.94	127933.5	61910	39611.52	5921.76	29273.3	44934.4	61582.8	61493.6	30204.72	129760.5	74356	61343.7	121337.4	37758	4432.56	28923.23	23203.3
-0.90595_ppm	68592	75804.7	20832.14	53014.5	2781.41	-18383.8	-8855.5	27623.52	17023.76	1087.655	43279.6	64128.4	65716	16783.26	86486.1	25858	27863.49	116800.9	24290	16169	-5859.91	24160.4
-0.9054_ppm	32804.64	120121.2	26611.12	45597.06	11491.2	-47181.8	-12508	-1260.192	4498	6291.47	4734.24	53664.8	18368.56	19884.15	44051.88	-3657.6	38752.7	94320.5	26903.8	16993.09	40860.12	30016.9
-0.90485_ppm	-1271.664	81807.1	27545.44	53585.7	35602.2	16472.15	3669.6	-57744	33958.6	31733.8	14567.84	-724.497	11184.32	10418.46	33017.25	6653.6	78972.8	56626.7	30438.8	8627.3	51356.9	26841.3
-0.9043_ppm	47836.8	68911.7	10954.12	65733.9	55932.2	-1533.06	63845	-17044.32	33295.6	24080.6	18861.92	20727.03	101880.8	1733.199	61713.9	-17907.2	11369.16	51531.2	22948.8	15978.33	747.348	19068.9
-0.90375_ppm	70382.4	96526.4	10560.06	72312.9	17183.6	-7449.91	34609.5	-14649.6	48950.2	-2124.77	21182	43915.3	24096.24	5266.95	64353	-36324	-51.3155	53896.2	25361	-2853.38	-1894.83	-8460.22
-0.9032_ppm	-19970.88	155873.3	11580.4	-11242.95	35203.96	-89641	2192.95	-7648.32	33896.2	1852.063	16992.64	35412.7	50082.48	37686.09	88823.1	4240	15965.66	51827.9	33436.2	-6664.94	28828.66	-2332.23
-0.90265_ppm	18512.64	114521.4	12469.16	-74460	-2129.558	-20817.35	25248	35784.48	16285.1	30675.5	8885.8	51755.6	9603.44	37107.72	25328.52	-20810.8	42145.7	34378.93	27036.8	12374.69	-7550.9	2035.58
-0.9021_ppm	45995.52	15996.64	-24180.12	38164.83	-8626.38	37920.2	25041	43419.36	17029.74	33624.3	2164.288	12652.15	1042.776	37457.16	-8140.17	3983.36	23224.94	24393.47	17617.6	9441.96	30208.01	-2.81333
-0.90155_ppm	33189.6	33799.49	-5895.6	13359.45	53409	93644.5	-3714.95	33337.44	-3207.62	38893	29192.8	50497.6	47488.56	24545.43	18368.25	3893.68	58150.8	73590.2	18460.4	22671.1	29919.4	32582.2
-0.901_ppm	15300.96	-2858.338	11583.12	-48011.91	33512.58	122799.5	29393	85262.4	33956	27211.8	34070.4	26344.37	63095.2	30930.12	-28371.75	26860.4	22954.08	66533.9	35956.2	21214.97	-24930.71	39963.6
-0.90045_ppm	75475.2	-6403.17	11861.92	-15495.84	63425.8	56258.1	20684	51244.8	-19261.58	1585.721	20133.68	-16541.22	46415.04	18177.12	19048.83	10442.4	49662.5	17869.94	22250.2	27618.4	-52841.6	19548.3
-0.8999_ppm	44560.8	50417.72	-5862.28	417.9042	32585	80625.05	21211.5	49521.6	1187.758	32111.9	-11180.4	-2808.004	66684.8	22542	39373.32	25069.6	233.4152	41972.73	15625.4	12396.08	-44391.55	40966.6
-0.89935_ppm	17633.76	59545.76	58908.4	15711.06	-11036.34	62256.55	12710.5	22375.2	15630.42	31844	-20141.52	22349.48	-10291.12	62907	-15876.21	-8491.6	9724.57	46762.5	22913.8	33626	-18631.76	22621.9
-0.8988_ppm	-4058.592	-21476.88	39905.8	43673.34	8016.86	158950	47602	-20112.96	29655.6	1445.596	1246.336	-17628.65	23110.64	31987.8	110796.6	-28625.2	17568.78	16048.03	6069.84	16483.64	-21862.33	2482
-0.89825_ppm	43228.32	46564.96	32742.34	75199.5	39337.6	89700.5	10702	32692.8	48789	-1851.094	-17916.64	-11664.62	43588.16	48336.6	60009.6	12522	19839.48	21479.79	13944.7	2155.1	5193.02	12107.57
-0.8977_ppm	34398.72	137512.3	60343.2	68416.5	27236.12	114070	-23859	49329.6	37042.2	-10122.63	-13002.92	20012.19	41676.32	60629.4	66416.4	14019.2	28194.09	50555.1	19049.8	22370.26	-1725.535	9787.75
-0.89715_ppm	44181.12	94293.8	60010	71945.7	7778.98	48039.45	31983	69216	23238.54	5871.38	-33286.4	21521.79	17372.88	35483.37	22988.1	-12021.6	66966.8	95773.9	24858.4	-14135.34	41132.56	8363.15
-0.8966_ppm	19569.12	46951.09	12959.78	120523.2	-11434.2	5898.065	-25013	39571.2	27346.8	6625.68	2972.2	-3949.38	40495.28	57540.6	32193.03	14662.8	42598.1	57276	9588.88	15720.96	37543.31	25158.3
-0.89605_ppm	17330.88	61091.5	59877.4	69834.3	65056	45646.7	-44694	105729.6	10826.4	8611.18	42868	-13063.96	60340	89220.3	-25357.59	32490.8	44845.6	48856.6	4988.76	6582.14	45352.44	11160.16
-0.8955_ppm	29769.6	42077.19	47498	45523.11	94327.4	16285.15	11439.5	37669.92	3673.54	13472.71	40247.2	4779.66	5361.888	68253.9	14928.87	7514.4	21150.28	63455.1	-6975.78	-2719.75	9637.81	11985.34
-0.89495_ppm	38909.76	57910.35	28434.2	44115.51	86792	26526.8	-9104.5	16292.64	31462.6	10735.57	34759.2	-14737.1	-38393.6	74454.9	55855.44	656.36	30583.4	58153.2	11944.66	15444.04	1116.269	14462.41
-0.8944_ppm	10969.92	73974.7	-4844.66	12222.15	77805	163217	16332.5	25212.96	14049.36	17872.73	60785.2	32174.09	81452	36857.34	83596.2	7260	37125.8	47476.3	15565.2	9216.1	70613.9	6161.99
-0.89385_ppm	79003.2	108885	20540.08	33929.79	59568.8	12831.6	57045	27345.6	24159.72	38659.3	51349.2	22397.95	79083.2	71389.5	122589.9	43060	28792.07	44212.6	18968.6	-7871.75	84461.3	9259.05
-0.8933_ppm	46800.48	44520.24	-14100.48	28096.92	57053.2	80404.05	46857.5	37327.68	3121.3	24625.9	48294.4	-8771.22	34395.2	107207.1	57912	91016	38941.2	42943.24	17694.6	-1463.03	77513.1	3348.83
-0.89275_ppm	17528.64	12136.56	-9898.08	48281.7	-1431.726	10891.9	-15581.5	39706.08	4449.12	24470.1	40353.6	-8194.39	35152.32	68815.5	15994.2	39058.8	21576.58	90540.8	-1167.208	19602.21	-22275.89	-1718.7
-0.8922_ppm	50956.8	8735.2	45896.6	51081.6	-743.85	63370.9	38455.5	-18860.16	12794.08	34315.9	6729.8	3247.157	-5082.784	55972.8	-14088.69	22523.6	16485.92	98779.6	6461.28	26831.8	-38430.7	1666.391
-0.89165_ppm	37708.8	-28439.42	23523.92	43640.19	13475.56	60774.15	18949	29009.28	10819.12	15326.16	16553.04	9296.99	-33711.44	1444.365	2452.653	70068	808.317	55289.4	14296.8	34474.7	-76052.9	6188.34
-0.8911_ppm	22264.8	-31521.75	-8733.92	21154.29	33943.88	99611.5	-7481	3850.896	-16010.8	6479.57	30413.6	-13508.7	21763.84	83136.3	94808.1	43728	376.768	24735.75	10138.94	10621.17	-29152.55	3395.92
-0.89055_ppm	80102.4	52577.73	-351.22	18978.12	33389.46	48457.65	23910	68841.6	1753.44	22526.4	19783.4	28670.93	33850.32	67173.6	104783.1	-16218.4	-23333.98	76634.6	10044.16	21665.77	-15875.51	5606.43
-0.89_ppm	36172.8	19621.26	893.52	17590.41	29585.28	48414.3	31379.5	61281.6	19479.2	19801.8	22615.04	17115.46	62160	60578.7	73005.6	411.8	8575.3	54020.9	6383.44	39822.2	-15094.94	3331.66
-0.88945_ppm	76363.2	51021.01	7496.32	-12263.46	-16493.14	20675.4	22563.5	59044.8	9675.9	31437.4	1198.876	24579.47	67306.4	29495.7	-8726.7	-1837.28	19797.72	41654.53	3621.94	31063.8	-2566.032	15711.57
-0.8889_ppm	79598.4	17610.7	-10292.82	78050.4	30095.24	97580	45968	101980.8	9983.48	29434.8	-717.836	20996.76	6731.76	60235.5	22898.61	3368.04	19492.64	27357.46	8865.92	38377.8	-6790.91	15947.87
-0.88835_ppm	82065.6	120627.5	22528.74	72715.8	58242.6	142417.5	25968.5	48441.6	6245.72	23848.8	22775.76	49025	37945.6	-7297.29	54803.79	12850.8	13460.35	51724.7	15045.8	23913.1	22265.11	3992.96
-0.8878_ppm	78801.6	63080.1	30814.54	18700.68	6397.68	123326.5	48148.5	13366.08	10809.24	25325.1	43996.4	26278.14	-7868.56	-151.632	46863.12	59012	28299.36	82323.5	4931.64	10206.48	12484.22	17365.5
-0.88725_ppm	43080.48	31882.26	44444.8	-13755.21	44539.8	87728.5	46075.5	54849.6	-10132.46	28528.5	36906.8	33904.21	-48834.24	29683.68	116228.7	13532	5032.37	68137.8	-12549.88	2230.195	169.3195	26608.4
-0.8867_ppm	55588.8	-30274.91	37920.2	28597.23	39333.8	6007.12	72790	125313.6	22919.78	22353.5	18626.16	22486.01	-28719.04	3920.67	135221.1	31153.2	46585.6	78496.5	-4711.98	19755.39	31536.4	32184.4
-0.88615_ppm	83856	-12284.18	-13519.42	-3341.469	58037.4	-23478.7	50010	73420.8	52608.4	15737.32	16909.48	-3563.581	36579.2	-25041.9	6535.05	46348	24512.83	142927.7	3398.22	26995.1	24108.98	11016.34
-0.8856_ppm	79579.2	-4713.104	33653.88	-16298.07	19383.04	18071	61170	32329.92	29468.4	-16415.24	44254	28349.4	23167.76	-5001.75	105740.7	44036	52504.5	113416.8	-649.446	44015.1	367.7597	6365.31
-0.88505_ppm	50688	-38307.39	-6380.1	71190.9	-13474.8	21154.8	24944	76012.8	24276.46	-16394.72	-2134.608	59137.1	49334.88	63378.9	65116.8	56836	41507.7	99841.7	2841.58	48893.4	-3364.389	30411.3
-0.8845_ppm	107544	-87150.7	-8427.24	48744.27	-3639.792	62737.65	11240	14801.76	21984.82	18880.68	1940.316	39837.9	2885.176	59385.3	40740.18	35351.2	59015	88812.2	6684.3	-519.294	35724.92	33831.7
-0.88395_ppm	18282.72	-34294.2	-6435.86	30690.78	14701.44	105519	-25700	-2651.856	11960.78	1395.303	30567.6	41236.5	4336.248	48036.3	12302.88	37836.8	22029.85	79068.4	-1796.2	19275.15	23523.43	27613.1
-0.8834_ppm	11767.68	-30645.18	25447.98	35448.06	-3603.35	57255.15	-7021.5	31264.32	29109.6	22342.1	14997.64	-24871.03	16545.76	35158.5	70662.9	4876.4	-3995.62	33294.47	1366.862	8377.52	8378.02	9975.09
-0.88285_ppm	17802.24	-19008.21	36910.4	18488.01	-8621.82	81801.45	-14617	47316.96	68120	705.508	2866.36	-798.386	25178.16	39659.1	13250.22	-8852.4	21446.08	87419	19968.2	26075.1	28713.02	-13745.18
-0.8823_ppm	42503.52	24223.71	64307.6	-58236.9	15723.64	63301.2	-24477	57883.2	37237.2	5809.25	29069.6	25531.85	-20626.48	45524.7	-27218.64	21469.6	10702.45	56678.3	29999.2	13494.56	21414.47	16542.87
-0.88175_ppm	95203.2	56925.81	29297.12	-48536.19	28023.48	118906.5	-33663.5	71995.2	22559.16	15035.84	12816.72	29717.29	11474.4	36592.53	-44048.46	36848	13713.52	32394.91	29475.6	5850.51	-5167.54	30586.4
-0.8812_ppm	83908.8	26216.58	19457.86	-28366.2	33056.58	65947.25	-37277	45063.84	-435.656	18541.34	10930.92	52662.1	-27163.92	51132.9	-26101.44	56128	33289.1	109460.8	18785.2	-9733.37	-17.15441	27166
-0.88065_ppm	21979.2	53593.99	30676.5	-40104.87	10306.74	-8710.8	-53585	67209.6	-25634.44	20605.5	41406.4	31849.23	55331.92	65594.1	-42676.47	58952	51678	130083.6	17424.4	8239.06	-5956.93	44463.5
-0.8801_ppm	-49814.4	55400.81	22880.98	-32872.05	7760.74	-101031	-7899	41305.44	19728.54	22138.8	57402.8	54308.6	39709.04	50895	-11368.65	33899.2	55787.3	148522	8354.36	27579.3	52013.5	18171.3
-0.87955_ppm	19645.44	126288.3	-353.464	-16398.03	5985.76	-72061.3	-31253	74078.4	30825.6	8150.43	21263.2	9503.45	57170.4	38240.67	-3458.304	68868	7780.12	107168.9	7710.22	22755.05	29659.21	1118.311
-0.879_ppm	2390.4	64422.1	27443.44	45587.37	-6365	-935.17	31133	75499.2	18474.04	22754.4	30206.4	-5188.51	62020	24480.69	41565.54	-7071.2	-1096.693	73955.7	365.694	44730.4	-22942.78	5857.69
-0.87845_ppm	66374.4	62573.8	74987	87918.9	-25958.94	56313.35	27606.5	33115.2	22171.24	27204.2	15641.64	-19082.75	19689.6	24428.04	60271.8	-1058.72	15391.17	16991.45	5047.84	28094.5	1559.768	11768.59
-0.8779_ppm	57278.4	105987.5	59554.4	33955.29	-2563.936	-15498.9	21659	11086.08	36478	36504.7	13782.44	-12886.36	64097.6	17750.46	10637.91	43272	10014.86	47652.6	7817.18	5334.85	12329.87	19393.6
-0.87735_ppm	45850.08	6223.83	31791.36	24317.31	12048.66	66825.3	70885	103766.4	-5930.08	27441.7	5854.52	7547.63	85103.2	77964.9	22734.45	11327.2	51216.9	18116.33	10591	13027.66	-15630.51	16881.85
-0.8768_ppm	40789.92	-14333.78	17733.38	37339.65	1190.502	24635.55	54840	33869.76	4377.1	16746.98	28131.6	12914.11	93984.8	46152.6	56582.76	35357.2	43413	-9045.05	-1837.08	15743.04	-44570.4	740.911
-0.87625_ppm	94785.6	-5367.573	40752.4	27266.64	52576.8	-17932.45	49530.5	35367.84	6151.34	-2905.86	27935.04	27612.73	91862.4	73889.4	86788.2	16099.6	13555.76	27475.28	12728.52	13411.99	-21865.76	5906.14
-0.8757_ppm	46014.24	75292.3	51635.8	70104.6	20808.8	-8625.8	43133.5	51614.4	12282.4	-9005.43	57246	27323.76	11164.16	32645.73	54016.62	18736.8	28089.4	71139.2	5581.38	26233.8	18330.9	21003.5
-0.87515_ppm	72216	62921.5	5838.14	33182.13	23768.62	27636.05	2607.95	63259.2	2072.876	10712.58	63868	47215.7	7602.56	89914.5	45985.89	-1273.28	34292.5	43025.8	14590.8	42708.7	-18308.85	19272.9
-0.8746_ppm	81892.8	50092.59	28306.7	44785.65	25399.58	-46882.6	-8719.5	23321.76	22408.36	9798.3	29066.8	78758.2	-3211.208	59042.1	100183.2	11338	40307.1	13119.3	-3536.26	29318.1	-10187.59	-2114.8
-0.87405_ppm	50596.8	35349.5	43169.8	35762.73	-1480.442	59355.5	-3542.6	76464	20251.66	-2058.27	36150.8	45465.6	-63907.2	48640.8	32012.34	36280.8	38062.5	16111.67	15656.2	47159.2	20607.93	219.368
-0.8735_ppm	7460.16	-16320.55	53937.6	14434.02	-36726.24	44489	17762	111547.2	37073.4	18532.41	47115.6	4319.38	18788.56	55126.5	42524.85	11616.8	1440.488	36197.83	6710.9	22244.91	21275.8	13749.77
-0.87295_ppm	639.6	66898.7	45179.2	16664.76	-21775.14	27499.2	-15827.5	144604.8	40835.6	13749.54	20594.84	1427.016	62440	38768.34	25194	-9083.2	36029.6	49892.9	10926.3	17651.12	52292.8	4654.26
-0.8724_ppm	-55675.2	-26343.46	50711	49787.73	-40853.8	-40024.8	-58605	42088.8	29915.6	8799.09	15127	1364.634	111557.6	46870.2	40745.88	-33286.8	19079.39	46659.3	6497.4	29113.4	-3851.939	-3104.71
-0.87185_ppm	5588.16	62335.9	72746.4	41399.76	25489.64	-47452.95	-4312.7	49454.4	16740.88	-10453.04	7885.08	61938	97658.4	94399.5	-58630.2	-37791.6	-16249.28	-3630.49	18062.8	6704.27	28544.46	21394.5
-0.8713_ppm	51374.4	16329.7	18160.08	-26089.05	43806.4	-91409	-6343.5	64833.6	26941.2	16080.27	17691.8	13908.67	64573.6	86353.8	13305.51	32665.2	-8081.72	28304.75	22276.8	-27312.5	32475.73	32046.7
-0.87075_ppm	19824	-14146.51	4135.76	36141.15	36457.2	-104439.5	21665	67651.2	35677.2	5300.62	11216.8	16963.39	28913.92	86115.9	73649.7	45128	21767.69	47656.9	16115.4	-2911.11	7558.25	25178.7
-0.8702_ppm	85828.8	33309.05	4056.88	3726.927	2399.434	52229.1	-25382	35661.12	36051.6	1119.898	24439.52	-7973.5	-11738.72	82617.6	17414.64	-49.848	12096.48	52812.6	7587.58	8760.93	35916.02	24828.5
-0.86965_ppm	119894.4	16678.62	-9905.56	-9930.21	13532.56	-6280.905	21369	34140	11729.9	10220.48	62448.4	-40844.3	67138.4	72048.6	40852.47	37095.6	30479	22850.2	13662.32	6707.26	33608.12	13320.01
-0.8691_ppm	44099.04	60906.06	18682.32	8373.18	56308.4	-18643.05	51420	70166.4	26010.4	18328.54	28938	11714.57	121783.2	43196.4	70560.3	35582.4	52600.2	1570.79	19293.4	29971.3	-72495.5	9233.04
-0.86855_ppm	28228.8	41437.3	26378.9	-7195.59	61932.4	8238.965	27349.5	74438.4	21641.88	6759.63	18724.16	18422.3	75829.6	51846.6	73826.4	23704	64003	24439.05	10186.54	28616.6	-26979.4	23915.6
-0.868_ppm	49032	60771.86	40582.4	-45709.26	52747.8	11823.5	7870.5	133416	16598.66	14179.13	40350.8	4751.17	75779.2	57462.6	81048.3	-12580	37874	39527.75	32949	7549.06	42868.63	25632.6
-0.86745_ppm	59193.6	-6858.23	-6114.56	-24937.47	48275.2	27453.3	7718.5	66897.6	4456.14	9927.88	27400.8	-6622.63	61908	35106.63	27660.96	3924.12	51167.6	35334.39	7004.34	2321.62	39099.55	14859.36
-0.8669_ppm	23207.04	-14624.75	9418.68	25248.57	52041	111418	-22328	36042.72	-6892.08	-7193.97	31161.2	-13634.5	62708.8	64701	43704.18	31025.6	68880.8	32155.83	6505.24	17207.22	12445.51	4009.79
-0.86635_ppm	-2052.336	-19732.89	23449.12	25153.2	21410.34	70020.45	28733.5	291.2832	-22948.9	-7963.28	15244.6	-26104.98	73477.6	51253.8	33574.14	23634	26668.4	35292.68	804.622	28784.5	68012	17622.2
-0.8658_ppm	66638.4	-12098.74	24013.52	31344.09	27358.48	19906.15	8725.5	7532.16	-4841.72	7090.61	-3661.28	-463.536	58536.8	48617.4	-21129.9	29415.6	26076.51	64581.7	18736.2	36678.1	31642.24	18251.2
-0.86525_ppm	46178.4	15241.46	-24460.28	60338.1	7353	30527.75	-37966.5	-17114.88	23609.82	22972.9	38976	-25509.65	36896.72	12799.41	-32252.88	83804	49598.7	34564.69	20346.2	18673.93	47080.67	19204.9
-0.8647_ppm	52334.4	-6025.275	-6866.98	88638	20927.36	73379.65	-64285	87196.8	45263.4	15506.85	39158	-29327.68	-11880.96	19534.32	8254.17	20578	77308.2	50856.1	32911.2	23370.3	29283.87	16694.34
-0.86415_ppm	16669.44	29502.65	-15711.4	60618.6	14319.16	75491.05	25595	125140.8	16389.36	9109.74	7661.92	9103.11	13357.12	22818.12	43282.38	-4178.8	59131	50817.4	9026.36	40673.2	-26419.82	7477.45
-0.8636_ppm	14235.84	-689.666	19591.14	-31646.52	24546.86	67255.4	11580.5	76675.2	13283.92	3416.01	31320.8	46608.9	14205.52	101992.8	104361.3	-4796.8	1083.933	46491.6	-1880.62	-27991	-24942.96	13173.3
-0.86305_ppm	67056	-44500.72	28241.08	46652.25	-15190.12	47575.35	-9090	65688	14454.18	15424.96	20981.8	31486.63	35258.16	113033.7	65219.4	6250	-10593.41	45760.6	6766.48	4375.06	-22995.7	13825.93
-0.8625_ppm	72547.2	34835.88	19093.04	73067.7	7294.1	14674.4	7734.5	37835.04	20676.76	42675.9	6370.84	32539.65	33160.96	67828.8	52010.79	24345.2	-29481.4	46010	11452	-5186.73	65277.8	21873.9
-0.86195_ppm	109910.4	-12397.64	36516	54121.2	1936.898	51470.05	-41770	16038.72	16620.5	12147.08	-8673.28	41306.8	-37282.56	66744.6	4452.669	-10241.2	-31189.5	-5166.02	13117.86	-27135.4	-37451.68	19475.2
-0.8614_ppm	72542.4	18553.76	39100	92427.3	-2203.772	-48339.5	-6104.5	62587.2	29140.8	11890.77	-6152.16	-1532.799	-8220.8	57696.6	42744.87	33805.6	38488.8	51767.7	6585.88	-3729.68	8289.33	-964.172
-0.86085_ppm	103492.8	48434	41510.6	46411.53	-3246.416	11362.8	20092.5	54561.6	6563.96	16126.82	-33280.8	23001.05	6171.76	49475.4	-20640.84	34880.8	35510.5	63665.8	10972.92	-1811.71	12035.87	21965.7
-0.8603_ppm	47423.52	-33341.99	-17685.1	-1009.239	-13600.96	-35943.95	21155.5	21052.8	15011.62	18616.01	11133.92	32275.47	-9144.24	37623.69	4532.982	47940	16567.12	70029.8	13539.68	3439.88	28829.64	27443.1
-0.85975_ppm	64838.4	-56728.17	25788.66	62301.6	-14176.28	-8949.65	10266	33834.72	40323.4	45886.9	11987.92	20831.74	-11173.12	47170.5	44328.9	25587.2	39744.5	58346.7	16847.6	14199.05	45167.71	13457.88
-0.8592_ppm	63331.2	11683.94	51027.2	47602.89	-4708.96	86462	1924.15	34216.32	20044.7	28473.4	22645.84	20603.82	66371.2	79864.2	31461.15	27883.6	47745.6	44892	9231.46	16298.03	13773.41	-3482.45
-0.85865_ppm	113136	60880.44	9718.9	14797.14	-32069.34	16354.85	47600	-33440.16	3751.02	30434.2	19383.84	-2888.701	53715.76	60067.8	5588.166	-4064	25291.77	34665.74	16413.6	12622.4	-10921.61	17001.7
-0.8581_ppm	54648	23708.26	-5180.58	-30145.59	-3359.846	95735.5	44271	12137.76	14519.18	14143.98	32835.6	-11703.84	66236.8	96099.9	41108.97	-23547.2	36864.8	44780.2	12549.32	10890.73	-5733	8600.64
-0.85755_ppm	-34228.32	108842.3	19675.46	16312.86	12342.4	131529	-15796.5	9725.28	-1880.658	25929.3	14255.36	-9798.71	120159.2	74181.9	101585.4	-9820.4	56631.2	24984.29	12669.44	6523.72	9151.24	13592.01
-0.857_ppm	55660.8	42878.12	16045.62	313.8489	28854.92	166311	64375	61099.2	7800	12590.54	-833.14	3445.551	121088.8	13580.19	29238.15	23164.8	36818.4	47390.3	27337.8	19542.18	3137.911	14472.61
-0.85645_ppm	52228.8	62354.2	7189.64	36750.6	16275.4	37043	73020	38871.36	22609.6	23335.8	-2154.292	48899.2	58632	1017.198	59924.1	5415.2	67558.4	40812.16	8802.78	19677.19	36333.01	7314.93
-0.8559_ppm	35903.52	-56359.12	15991.22	84267.3	51121.4	38976.75	42778.5	38162.4	15582.58	32858.6	22029.84	3665.331	22424.08	19390.8	63378.3	13832.8	30365.9	16610.47	5594.68	-16690.64	53111.1	8298.21
-0.85535_ppm	78187.2	-43863.88	70985.2	54692.4	28396.26	-36125	35551.5	52200	19364.8	61383.3	-3859.8	5958.85	56756	35163.57	81772.2	-32323.2	33013.6	51866.6	5049.1	-18578.71	46365.76	-14670.66
-0.8548_ppm	59620.8	-8063.59	54403.4	44904.99	1769.85	18116.9	26281.5	98140.8	13680.42	21979.2	21062.72	-18135.18	37479.12	58948.5	38375.25	11031.6	13353.05	22723.35	3094.84	-3462.65	-2400.51	-8770.47
-0.85425_ppm	49665.6	31734.64	88828.4	22880.64	9493.92	26163	52570	52953.6	-8076.38	32609.7	31903.2	28942.14	-45828.72	70398.9	36510.78	44368	-7132.26	27367.35	18956	7573.9	26250.77	-7602.91
-0.8537_ppm	22163.04	81788.8	49208.2	46350.84	8209.14	60392.5	44633.5	55334.4	-8332.22	19623.2	10690.96	265.364	28315.84	44440.5	-3196.731	65456	35957.1	4144.383	8110.62	27002	58285.5	981.342
-0.85315_ppm	33.93504	77409	16424.72	17280.84	34686.78	35037	-118.625	117307.2	2392.546	26924.9	9061.36	-11855.54	-1384.88	55750.5	-47754.6	25620.4	50094.6	18929.03	8304.52	23227.7	-1739.647	-10288.57
-0.8526_ppm	58152	26048.22	14980.06	-5112.75	27944.44	85935	-14101	87115.2	24001.12	35254.5	-10982.44	35466.35	10987.2	68745.3	2449.404	-128.54	57457.7	31143.18	16969.4	13746.41	2580.242	7259.68
-0.85205_ppm	60067.2	89792	-3843.02	-24889.02	60594.8	26795.4	66005	20085.12	25613.64	-2747.59	-30175.6	-16433.18	49839.44	46300.8	-18396.18	23066	40173.7	14936.48	14142.8	6541.43	60255.3	3085.33
-0.8515_ppm	76060.8	53187.73	19450.72	66932.4	64733	1668.465	71765	32896.8	7019.22	6313.7	-25482.24	34946.87	91078.4	49370.1	7760.55	76796	18612.78	44333	21053.2	-18653.23	56722.4	6878.71
-0.85095_ppm	73406.4	93281.2	40181.2	76749.9	18680.04	-4001.97	31309.5	10122.72	11239.54	8259.49	9707.04	334.6798	52269.28	67068.3	-3433.566	79984	25369.2	56936.3	2361.1	-27908.2	41305.53	16581.63
-0.8504_ppm	79761.6	22566.95	21358.46	49539.36	77812.6	46251.9	26400	-24838.08	27287	20943.7	13801.48	55022.7	12132.4	37786.32	105090.9	53188	33950.3	43546.1	686.154	13788.96	28183.82	23573.9
-0.84985_ppm	81456	58071.39	-27501.58	-41445.66	52660.4	70459.9	72295	7162.56	3499.34	9135.96	16407.44	39601.1	15097.04	230.2599	116753.1	38602.4	16610.04	37668.86	19929	25555.3	32017.09	11777.6
-0.8493_ppm	44627.04	31589.46	-43676.4	22307.91	33653.56	49476.8	65945	30173.76	28262	12383.63	20516.16	57749.6	14900.48	20538.57	35967.57	19536.4	-3523.5	20864.03	14873.6	33198.2	9467.78	36616.3
-0.84875_ppm	88041.6	25736.51	7897.52	27352.83	51725.6	29614	20484.5	12051.84	26390	17320.97	55.6808	74062.9	79525.6	31018.65	90185.4	9240.8	29812	34125.23	11500.72	8260.91	35659.75	17498.1
-0.8482_ppm	69787.2	-29637.46	-16147.28	36338.52	-5863.4	23157.4	45506	-24374.88	7672.34	31555.2	-9117.36	71384.1	56481.6	40809.6	49420.71	46412	3252.64	95546	11901.54	21836.2	-1637.237	28293.1
-0.84765_ppm	67579.2	18208.5	-18595.62	109374.6	32110.38	-31943.85	15428	18728.16	22304.36	56198.2	-1784.16	26554.16	106108.8	55430.7	54897.84	8726	30006.3	46792.6	3077.62	37059.9	30102.66	34736.1
-0.8471_ppm	165100.8	19878.68	-9166.74	103494.3	-7147.8	-105196	-29802.5	57374.4	8919.82	34036.6	9560.04	13273.01	51865.52	25842.18	63532.2	31953.2	18484.02	66207.1	14665	35477.5	38444.42	8965.8
-0.84655_ppm	69177.6	53193.83	31087.9	80666.7	-5678.34	5109.265	56365	9340.32	21127.86	17399.44	6637.12	2914.046	33769.12	27454.83	-16378.95	16822.4	13261.12	74669.5	16283.4	9917.14	56987	28515.8
-0.846_ppm	23503.68	47601.35	1991.856	92927.1	34121.72	70249.1	62110	64214.4	28657.2	27998.4	21174.72	2506.935	33577.04	45867.9	14033.97	62184	13033.47	103759	11535.02	16635.44	51023.7	17229.5
-0.84545_ppm	-10581.12	3584.055	-8209.64	48082.29	27436.38	85042.5	22679.5	29967.36	44740.8	5025.31	48526.8	8515.18	45903.2	44343	64820.4	30839.6	28106.22	44965.1	26122.6	-16456.96	47227.67	8392.22
-0.8449_ppm	-17228.16	29811.31	13191.66	12882.09	7423.68	19695.35	14276	5153.28	12540.84	22256.6	58637.6	-19567.45	22513.68	78039	53389.62	42212	41032.1	76707.7	19807.2	48272.4	14268.31	19448
-0.84435_ppm	22021.92	-17685.73	-5909.2	-3469.224	-27193.56	1769.105	10151	111969.6	30022.2	31262.6	36733.2	33717.73	15732.64	49350.6	72971.4	57168	12558.74	87517.9	16844.8	39601.4	11640.44	19157.3
-0.8438_ppm	-27411.84	69021.5	24606.48	11723.88	-17655.94	-12057.25	135345	114057.6	24371.62	22266.1	27307	28374.19	-14991.2	41944.5	26975.25	12329.2	-8036.77	52468.6	10000.9	14059.9	1103.48	20054.9
-0.84325_ppm	-48537.6	57071.6	32749.48	18032.58	39128.6	10549.35	78375	84614.4	-20991.88	11804.51	18639.32	75465.2	34648.88	79341.6	71888.4	10140.4	7757.21	63244.4	17148.6	-283.728	46215.82	-634.95
-0.8427_ppm	37856.64	92829.8	17154.36	10923.18	57231.8	36511.75	81640	31058.4	6806.02	7410.57	38136	-11603.57	44598.4	63277.5	15686.97	20989.2	7928.31	-2385.898	24143	38345.6	80845.1	25678.5
-0.84215_ppm	67867.2	94409.7	29160.1	4824.039	19449.92	73294.65	45496.5	1044.96	8954.4	-2897.88	17393.32	-34702.67	47992	48274.2	-25850.07	-30494	32361.1	-583.338	14582.4	14738.4	11250.4	26990.9
-0.8416_ppm	83563.2	59071.18	-1886.694	47019.45	24237.16	14387.1	28196.5	-66926.4	9887.8	-3571.24	8154.72	15102.66	40080.32	71256.9	-19418.76	-14470	38535.2	76294.9	16506	27121.6	-13951.77	35132.2
-0.84105_ppm	80856	-55520.98	44910.6	35606.67	64919.2	-63997.35	55920	16554.72	18118.88	5722.99	412.384	35780.85	1953.28	58468.8	13464.54	5738.8	58313.2	37915.25	15205.4	48739.3	46570.58	37740
-0.8405_ppm	16307.52	30900.16	47600	50458.89	14962.12	93678.5	37658.5	10639.2	12307.36	1545.992	22367.52	25635.45	25156.32	117432.9	-5559.666	18560.8	36470.4	42421.22	34118	26335	48796.65	41908.4
-0.83995_ppm	69192	72053.2	8680.2	23754.27	31022.06	98404.5	63310	28814.4	15007.46	-2149.28	18155.76	39752.8	56599.2	86599.5	21137.88	3253.16	25720.97	13505.01	17234	6432.64	25653.46	22922.8
-0.8394_ppm	13371.84	24541.52	38930	14457.48	39379.4	82984.65	72275	40004.64	-5923.58	22249	5496.96	17619.03	63823.2	82492.8	47908.5	15703.2	40655.1	34126.52	25783.8	7990.43	-13168.26	20175.6
-0.83885_ppm	70881.6	78513.1	48813.8	-12692.37	10421.12	11628.85	71040	-13427.52	5247.06	-6003.43	30850.4	20902.41	36678.32	52182	-7139.25	30493.6	35870.1	34378.07	12942.16	34295.3	-11798.71	42307.9
-0.8383_ppm	10112.16	28462.6	23017.66	12298.65	41230	13194.55	73375	37789.92	7490.08	13480.88	48185.2	23850.57	631.288	60559.2	62101.5	38286.8	3732.59	30687.81	10678.08	3018.29	-4096.302	13905.83
-0.83775_ppm	28536.48	13969	38552.6	13281.93	30939.98	63852	34849.5	36195.84	16219.32	15288.92	58394	15429	20170.08	6106.23	34962.09	30466.8	31282.3	57835	-4206.3	23158.7	-19357.45	16240.61
-0.8372_ppm	-30028.32	-74834.8	34010.2	-12524.07	-8232.32	24273.45	20072.5	-7349.28	730.678	19195.7	7407.12	8496.31	30285.92	958.464	14746.47	15726.4	50935.6	81141	22600.2	29782.7	-11628.19	7863.35
-0.83665_ppm	-8156.16	-37945.66	32653.6	29763.09	14453.68	-8277.385	22276	21130.56	25177.62	35195.6	-8411.2	36426.5	12559.68	47190	71592	14408.4	52350.8	69685.8	3930.36	12085.12	-23259.81	35679.6
-0.8361_ppm	44773.44	25699.91	20170.84	-16318.98	21649.36	22095.75	74460	76526.4	5479.24	10064.11	14115.64	-96.5737	51919.84	50516.7	66946.5	5051.6	27855.37	56678.3	15800.4	6924.15	-10682	21880.7
-0.83555_ppm	28226.88	6462.34	18424.94	-16733.61	-24377.76	53876.4	59740	79051.2	14408.16	19556.7	-15190.84	31202.84	81138.4	103100.4	88635	2512.76	28372.15	72639.9	6230.7	31806.7	-4498.396	13903.62
-0.835_ppm	37977.6	5227.273	10408.42	-15916.08	15785.2	37604.85	11324	61219.2	47858.2	22488.4	-13198.36	44525.8	57881.6	66420.9	55543.08	-9764.4	20207.49	57112.6	10718.4	15793.87	5780.04	-7861.48
-0.83445_ppm	53265.6	49988.89	-9955.2	-26119.14	35163.3	16803.65	54145	52204.8	24942.84	30536.8	34364.4	-7314.53	72206.4	66007.5	148171.5	27045.2	29452.4	40938.58	-1491.7	37467	32435.55	-1417.086
-0.8339_ppm	40905.6	74176	34646	17133.45	1506.32	50426.25	-998.05	72120	17940.26	21905.1	23755.76	13553.47	113237.6	117315.9	91821.3	17216	45144.3	77099	6984.46	4807	-10039.12	9124.24
-0.83335_ppm	63696	78037.3	13494.94	70487.1	49609	-62414.65	-7024.5	47720.16	17949.36	44420.1	44063.6	24526.56	84739.2	71709.3	31305.54	50312	8286.17	84284.3	-5301.94	10760.32	5975.06	10647.27
-0.8328_ppm	80865.6	107646.7	3990.92	-4679.199	56088	-13733.45	-18712	73276.8	35341.8	36269.1	32082.4	8899.98	34550.32	66530.1	15580.95	73600	13475.14	57693.1	-503.496	34679.4	-4556.069	2313.7
-0.83225_ppm	17466.24	108354.3	-6569.14	64657.8	34086.38	-9064.4	55980	45428.64	28906.8	26085.1	21244.44	32610.32	54230.4	61986.6	48968.7	25082.4	60711.5	56833.1	7820.82	18452.21	20165.46	11926.18
-0.8317_ppm	59361.6	83533.4	-3594.14	91840.8	12734.94	20061.7	57880	-6917.28	30375.8	-668.477	36744.4	21687.92	91470.4	39616.2	56992.59	63860	61975.9	55607.6	-1129.156	-1010.091	57197.7	20267.4
-0.83115_ppm	59097.6	88645.2	-34000	23871.06	14940.08	-13555.8	58920	26640.48	218.0334	12919.43	18585	15566.27	78142.4	35670.18	-12320.55	41880	52849.6	85501.2	10414.46	-12115.48	12565.07	21899.4
-0.8306_ppm	47352.48	37184.38	-40752.4	15507.57	57794.2	8803.45	91215	11334.72	22444.76	26907.8	-11629.52	8944.75	77280	67961.4	21983.76	12596	44906.5	66761.8	34377	8464	58270.8	14015.14
-0.83005_ppm	54283.2	42176.62	-8351.76	11885.04	-14903.98	56026.9	91565	7361.76	-3162.64	26569.6	48647.2	-5390.9	85859.2	61881.3	66855.3	-7644.8	6587.06	7251.95	17228.4	17938.39	95403	8023.49
-0.8295_ppm	15152.16	26910.76	-3521.04	53810.1	-7992.16	-4292.415	83815	50457.6	-32541.6	29043.4	46186	70547.9	53596.48	4349.67	33808.41	-6916	18050.47	52064.4	3250.8	1156.969	79326.1	14802.92
-0.82895_ppm	57907.2	37402.76	8766.56	6109.29	-37934.64	103326	96395	52704	-4851.08	32642	22725.36	66407.6	105492.8	14862.9	28979.37	-6115.2	44233.7	33859.92	17218.6	14947.93	43759.94	1772.59
-0.8284_ppm	-17049.12	82892.9	-10888.5	18480.87	2860.526	101320	62320	117024	-21915.4	34002.4	47614	60162	161744.8	42697.2	-25374.69	-19428.8	27856.53	16440.19	9352	14979.21	12366.13	-7481.36
-0.82785_ppm	-3459.552	62634.8	-16658.98	59766.9	45478.4	60667.05	45785	44132.64	-17316.26	39371.8	-5505.08	97583.8	5644.8	34713.9	-39013.08	2324.88	14756.65	39788.33	4896.5	7462.58	-28476.35	8609.99
-0.8273_ppm	57998.4	103340.1	27223.46	106416.6	51440.6	78132.85	46913	9384	14382.94	18309.73	-1710.072	55400.1	18454.24	12059.58	10225.8	30403.6	75637.8	53337.2	-3172.96	28959.3	14580.44	-12226.57
-0.82675_ppm	-9885.6	108031	43360.2	472.3416	27042.7	138567	55190	77155.2	32671.6	13908	4049.64	24015.22	-9688.56	25507.56	71403.9	73372	38033.5	44333	15957.2	31326	8356.46	1460.3
-0.8262_ppm	13459.2	57799.94	48582.6	40540.92	70767.4	39162.05	19511	92467.2	4276.74	41999.5	-10515.4	14603.16	32734.24	39900.9	84770.4	33022	47939.9	35077.25	-1346.842	15743.27	-28235.76	8411.77
-0.82565_ppm	-2103.312	-6159.78	14412.94	4186.386	54412.2	82356.5	66850	57052.8	4557.54	9441.67	9070.04	27886.9	15149.68	41593.5	21261.57	21859.6	71441.5	5151.83	3370.64	11706.08	-22598.8	8074.66
-0.8251_ppm	-38565.12	-10688.42	38800.8	51714	16770.54	90950	58755	47263.2	3262.74	3165.78	16704.8	2441.482	28700.56	34663.59	23647.59	61448	33442.8	31781.73	18688.6	16789.54	-20779.43	-7083.56
-0.82455_ppm	13101.12	42062.55	34017	119028.9	52421	-6939.485	56785	24457.44	15556.32	6369.37	16749.6	23968.6	52515.68	-13026.78	63674.7	1969.92	-1593.869	22612.41	20522.6	35150.9	-17095.61	12770.57
-0.824_ppm	-1762.032	48545.02	39810.6	76280.7	28902.04	11595.7	4220.15	82017.6	19021.08	16153.23	2142.28	28767.87	62624.8	5311.8	69591.3	-1269.48	45480.7	25053.09	4232.62	27724.2	-10448.27	12022.4
-0.82345_ppm	5915.04	19175.96	41469.8	94059.3	62707.6	70947.8	26988.5	74947.2	11092.9	19100.7	21792.96	25030.13	73024	44951.4	127132.8	9162	75342	44831.8	6940.08	29897.7	12666.5	4711.04
-0.8229_ppm	36713.76	79489.1	46243.4	117075.6	30957.84	38046	30122.5	75331.2	7165.86	1575.689	37170	16278.89	30976.96	80901.6	36412.17	9401.2	21711.14	61743.7	13882.96	18886.68	112410.9	2232.95
-0.82235_ppm	15413.28	27283.47	30845.48	42803.79	-7908.18	35355.75	73850	-1045.104	-3672.76	12127.89	18926.04	-25784.93	-25604.88	71919.9	6924.36	4259.2	16202.59	37563.51	15986.6	37455.5	98842.8	-697.867
-0.8218_ppm	25528.32	50594.62	49245.6	-5974.65	13825.54	51323	12489.5	12287.04	31556.2	-4591.54	31038	-19551.54	51024.4	65691.6	72133.5	39400.8	-3267.72	50112.2	12714.38	-22997.01	89307.4	-546.142
-0.82125_ppm	54172.8	86400.4	21975.56	4819.398	43943.2	159630	37908.5	47034.24	25565.8	19300.2	47989.2	-37125.8	-6699.84	106980.9	34239.33	62656	14528.42	72799	877.744	12742.69	20165.46	20918.5
-0.8207_ppm	52838.4	98045.3	65535	91167.6	1214.176	66931.55	57965	36720.48	7020	2986.04	23133.6	-33109.45	16766.96	45485.7	102024.3	22684	70594.7	7190.89	13256.32	11063.23	-10237.08	5009.73
-0.82015_ppm	20810.88	74895.8	65429.6	74776.2	21270.5	83997	33235	30881.28	24837.02	-5676.44	-12537.56	40082.1	58497.6	64548.9	-32601.15	17094	33602.3	40195.54	20437.2	20702.99	-20006.21	150.5469
-0.8196_ppm	-3448.416	-7779.94	-2413.456	39103.74	7757.7	38901.1	48761	15895.68	21808.02	-7169.46	-6809.04	33632.63	17328.08	27791.4	-58949.4	50880	30409.4	64796.7	1047.368	3086.14	-15969.59	31438.1
-0.81905_ppm	-2267.904	50747.73	-3980.72	98781.9	1866.978	49897.55	57460	31689.12	2856.36	11506.21	-1056.888	37921.3	48375.6	68386.5	7000.74	35170.8	45933.1	63128.3	-2944.34	-3994.18	-33262.67	22696.7
-0.8185_ppm	26318.4	124421.7	18122	43960.47	20501.38	34183.6	60760	22236.48	14191.58	22268	25028.36	59755	28793.52	73780.2	60505.5	-719.84	23597.01	28220.47	-2245.74	4399.9	36796.55	9769.39
-0.81795_ppm	10972.8	74352.9	-17152.32	16964.13	3353.652	3715.945	40374	35535.36	25715.3	7590.12	21922.32	31511.05	75840.8	73710	49589.43	2360.56	33329.7	2509.093	16431.8	4270.87	29921.85	4392.46
-0.8174_ppm	-16680.96	10205.3	31711.46	23999.58	21368.16	-61173.65	20727.5	35044.32	34949.2	-4463.48	41776	9301.43	101416	65422.5	35192.37	-4187.2	39361.7	87565.2	20230	6224.72	46961.6	40675.9
-0.81685_ppm	74515.2	22559.02	-5519.9	59415	6417.44	26324.5	59350	-16519.68	57696.6	18642.23	40028.8	14557.28	44716	58925.1	96341.4	41344	24362.61	37687.78	13428.94	-16877.17	16770.25	41893.1
-0.8163_ppm	108105.6	-23966.9	33820.48	64096.8	-753.692	37096.55	39839	21477.12	50333.4	15032.04	39566.8	22994.39	68314.4	71650.8	114005.7	7144	4319.55	95447.1	11221.98	-5126.24	8658.79	16136.06
-0.81575_ppm	35142.72	-5409.175	27500.9	93656.4	54146.2	66260.05	42743.5	67156.8	22928.1	26902.1	29148	10414.02	64932	57645.9	60283.2	9739.6	2718.228	115811.9	327.852	3002.19	-31118.92	30448.7
-0.8152_ppm	46488.48	22477.28	22665.08	40993.29	-1167.398	154003	-23194	25329.12	37356.8	22298.4	30889.6	47718.9	29948.8	39191.1	54150	-3060.52	16935.71	143177.1	5811.4	17259.43	12444.53	7059.42
-0.81465_ppm	58704	4977.905	11871.1	-12867.81	5856.18	249738.5	-2966.05	30444	23218.52	21050.1	46186	-25628.42	34817.44	46796.1	51281.76	2991.88	24595.48	81360.3	2635.08	11100.03	30042.39	28760.6
-0.8141_ppm	66638.4	45896.4	29068.98	35535.27	18262.04	66731.8	42473	11261.28	35362.6	-5454.71	72248.4	-23631.53	79447.2	85484.1	32769.3	36575.6	6327.51	41755.15	-3238.48	5306.33	94001.6	9043.83
-0.81355_ppm	91761.6	30764.13	42537.4	21238.44	41636.6	66832.95	37916	41855.04	3328.78	-4159.67	38970.4	23617.84	116888.8	96349.5	95058.9	61332	-4942.18	32513.59	5072.9	11398.57	99347.5	3755.98
-0.813_ppm	118272	25611.46	-38046	61664.1	22350.08	164772.5	21300.5	45369.6	13182.52	-24901.4	29218	34865.84	82919.2	51082.2	101693.7	35790	22137.44	66761.8	9034.76	6689.78	157290	15086.99
-0.81245_ppm	67156.8	15156.67	3391.33	25936.05	-5060.08	88961	42624	111316.8	52007.8	-16729.5	42495.6	31859.59	25663.12	32419.92	77639.7	29839.6	60122.8	24065.38	5020.82	-8234.92	75347.3	21712.4
-0.8119_ppm	39803.52	49056.2	24945.12	34588.2	-47769.8	146761	51095	48787.2	28254.2	-16414.29	36464.4	20025.14	23234.4	-9223.5	68656.5	6810.8	44106.1	50959.3	21908.6	-3682.07	43048.95	26560.8
-0.81135_ppm	43589.28	121329	51071.4	-13069.77	-28012.84	80854.55	63325	34406.88	31566.6	19484.5	24383.24	28144.42	105504	51733.5	73780.8	-37856	25691.97	113975.8	13122.76	11407.08	52924.9	12829.05
-0.8108_ppm	84283.2	55818.66	41629.6	-4710.666	21295.2	27987.95	-20433.5	-12917.76	18152.94	37811.9	-2406.908	12557.43	75997.6	82641	559.0959	-23202.4	25847.41	126321.1	26367.6	26452.3	38448.34	21289.1
-0.81025_ppm	91464	82844.1	13621.42	88490.1	73131	-5372.68	-15932.5	-30243.84	16160.04	29413.9	27384.56	31855.52	66416	71763.9	-15330.72	25817.6	-908.512	77627.9	19402.6	45006.4	10832.43	-4163.13
-0.8097_ppm	48067.2	73663.6	4562.46	90117	54241.2	68519.35	39843	15470.88	23469.68	38746.7	32020.8	21251.32	96986.4	54720.9	32049.39	-21714.4	1367.814	91886.7	17752	35696	16152.36	16579.93
-0.80915_ppm	46852.32	-7704.91	4060.28	37041.81	37473.32	42637.7	58730	43515.84	-26683.8	31110.6	14345.24	16358.81	48152.16	45169.8	-77582.7	29286.4	47397.6	59176.6	-5801.32	12426.44	-4007.318	12638.48
-0.8086_ppm	40566.24	-1219.817	13085.92	61460.1	46082.6	86785	17614.5	32460	781.768	9403.48	12258.4	14140.66	-15553.44	19746.87	-72891.6	56332	29652.5	74605	4586.4	-14601.09	50734.6	8018.73
-0.80805_ppm	76003.2	-63116.7	39066	51933.3	32882.16	20143.3	29608.5	-13352.16	1200.81	25632.9	28938	39475.3	7907.76	-15441.27	12811.89	34588.8	-1642.038	74987.7	10056.76	13340.46	19036.01	-8680.71
-0.8075_ppm	63009.6	-185.5986	-6575.26	81421.5	-2587.42	65138.05	31490.5	9967.68	3779.88	29611.5	17004.4	58223.2	54740	-27795.69	95076	-31637.2	21497.99	103075.3	2940.84	23213.9	8525.02	12930.2
-0.80695_ppm	41961.12	-3075.864	-39667.8	112001.1	22365.66	7736.785	12171	53976	16364.4	35205.1	46712.4	49039.8	47734.4	-25385.88	70452	-21379.2	14460.27	81790.3	17124.8	29946	-5310.13	24949.2
-0.8064_ppm	56544	3278.262	-1819.34	39811.62	8413.2	43351.7	30546.5	79075.2	16929.64	37217.2	46365.2	69252.9	13167.84	-5243.55	77787.9	-31194.4	54404	88558.5	710.878	7560.79	10957.87	-5574.13
-0.80585_ppm	49636.8	54340.02	278.8612	34265.88	21116.6	-1081.455	101580	37221.6	2655.38	24838.7	21805.56	70392.5	26727.68	-13644.93	62996.4	12617.6	31398.3	62625.2	-4197.06	-32071.2	17002.51	13409.77
-0.8053_ppm	52204.8	-11978.57	29429.04	-6686.61	27115.28	-8800.9	94525	-9264.96	6215.82	11940.17	17260.32	54308.6	36051.68	-17888.91	2931.225	33001.6	81513.2	69853.5	20816.6	-8783.01	39176.97	29903
-0.80475_ppm	46384.32	-28307.66	-7572.14	-28237.68	-23917.2	21221.1	43383.5	61574.4	34658	30377.2	-2433.508	44396.3	-29663.2	12038.91	3635.118	27741.6	85538.4	12081.28	15010.8	20732.43	83368.6	16616.65
-0.8042_ppm	67814.4	41714.24	40579	14658.42	38634.6	86190	-23996	39721.44	22175.92	17830.55	28005.6	51008.2	-14633.92	27551.55	36772.41	27658.4	48850.5	18573.85	5839.26	20392.03	102684.4	6788.44
-0.80365_ppm	25977.6	19063.11	18456.22	17757.69	59671.4	64101.05	46249	43047.36	3361.02	20046.9	58324	34675.29	-14310.8	56881.5	-15710.91	35404	42418.3	43610.6	10570.98	6612.27	101258.5	2874.7
-0.8031_ppm	36652.8	16344.34	26678.78	175.0218	63228.2	131427	68105	72748.8	24768.64	-7553.07	58357.6	31448.15	25035.36	11197.29	27417	13906	21599.49	49170.5	24746.4	8959.65	75807.9	112.6913
-0.80255_ppm	60004.8	51577.94	12210.42	49638.3	72735.8	73530.95	28148	-8265.6	32731.4	-16811.01	37864.4	68612.8	60020.8	53656.2	64398.6	15983.2	14342.53	44152.4	23123.8	-2981.49	45641.05	-822.664
-0.802_ppm	94564.8	42537.13	13555.12	51826.2	22502.46	47728.35	-16347.5	37324.8	1404.572	5680.24	39200	67169.8	18684.4	71865.3	62534.7	32232.8	21057.19	75916.5	26947.2	31411.1	66561.6	-5073.82
-0.80145_ppm	61521.6	-23589.92	32174.88	45052.89	29763.88	97512	28830	98577.6	-4375.28	10474.13	10131.52	70285.2	-52983.28	113096.1	26251.35	32357.6	3866.28	38227	6046.46	22869.13	31716.23	10000.25
-0.8009_ppm	4952.16	843.874	16184	61623.3	41507.4	104193	-1543.75	48849.6	-4408.3	10716.38	13191.64	20869.85	-4259.248	120693.3	42356.13	61852	36986.6	73168.8	20354.6	14866.51	4976.44	11962.05
-0.80035_ppm	47714.4	89121	19769.98	63189	-12703.78	110840	-25605	53582.4	25622.22	1595.924	43825.6	-11714.57	70369.6	73210.8	14701.44	44952	46188.3	89096	8743	2625.91	48023.43	16891.71
-0.7998_ppm	102086.4	122951.6	8911.06	61837.5	-3079.938	33832.55	-24670	-1002.432	39829.4	-645.24	11826.92	254.6192	51390.64	115280.1	-12144.99	27732	53661.6	73198.9	-3.01378	4297.78	72774.8	32325.5
-0.79925_ppm	68126.4	117888.6	5050.02	86955	32098.6	-12894.5	20645	46012.8	27682.2	-5966.19	7474.88	24222.79	32879.84	86732.1	117203.4	15027.6	22511.54	94634.4	18989.6	-3050.49	35621.53	28019.4
-0.7987_ppm	58800	111483.6	17046.24	12579.15	29961.1	40939.4	52980	23360.16	35581	5944.53	19231.8	25917.02	-3120.88	85909.2	90960.6	20002.8	26607.21	30776.39	14831.6	-3380.31	21353.22	26266.7
-0.79815_ppm	35416.8	38650.21	63396.4	-57334.2	55780.2	92395	111085	-52737.6	22680.06	-3339.44	19335.96	12572.23	20470.24	87328.8	9061.29	46048	440.771	72295.9	25940.6	6197.35	-35681.8	13182.48
-0.7976_ppm	73387.2	-28856.66	8273.22	12649.53	-8205.72	132013.5	83800	-10640.64	-4678.7	5068.63	10349.92	24975.74	53896.08	18923.97	-21867.48	19403.2	7220.42	64452.7	18909.8	26659.3	-20508.46	14601.98
-0.79705_ppm	55497.6	57563.87	37828.4	10834.95	11453.58	162367	59945	-28197.6	9757.02	28089.6	12967.08	12289.18	78299.2	64357.8	26915.4	23464.8	-3621.81	70588.8	16970.8	26893.9	9716.21	-4015.23
-0.7965_ppm	-1032.24	69155.7	32738.6	61878.3	27615.36	290691.5	29616.5	23104.8	20122.7	23066	26229.28	50708.5	106114.4	57419.7	56799.93	26998	7800.13	83063.1	28977.2	13265.48	43312.57	10949.02
-0.79595_ppm	26096.16	112965.9	26392.16	116422.8	8558.74	162622	60770	25472.16	7473.44	15749.48	18413.64	10543.15	103885.6	22167.99	64809	-23904	16301.77	81304.4	30982	30541.7	76498.8	8537.4
-0.7954_ppm	43277.28	79727	-14847.12	59307.9	30193.28	159468.5	27494.5	-3477.072	-7524.4	4948.17	40723.2	-13488.35	89247.2	11519.04	44604.21	56232	17980.29	100912.4	10984.54	34389.6	99386.7	-640.764
-0.79485_ppm	11146.08	86748.1	11207.76	41350.8	15402.92	153331.5	28538	38195.52	-19244.68	1001.547	44926	16614.48	103185.6	52587.6	-5366.607	58840	53919.7	65845.9	17336.2	60637.2	38023.51	-14129.21
-0.7943_ppm	-16205.76	133785.2	13132.5	67513.8	17327.24	110568	47344	46210.56	17419.48	11977.22	49658	9723.6	78696.8	15379.65	34508.94	60956	32946.9	22748.72	10223.08	20892.97	17235.75	7422.71
-0.79375_ppm	11559.84	116168.4	23897.58	114887.7	21550.18	68001.7	69430	20549.76	13499.46	9446.8	29360.8	29064.61	70537.6	62657.4	117380.1	23599.2	22067.26	-22384.94	16122.4	10528.25	38177.37	9070.86
-0.7932_ppm	37250.4	33983.71	55474.4	60480.9	-13299.62	135328.5	50945	65217.6	6494.8	6799.34	44189.6	45535.9	94158.4	60071.7	27089.25	-34874	43978.5	49475.8	26052.6	37536	18125.1	18286.9
-0.79265_ppm	36396.96	31989.62	27940.52	4586.277	9650.1	133824	20214.5	82358.4	-13010.14	9988.11	17623.76	47308.2	70212.8	16095.69	78409.2	-13218.4	18122.39	110299.3	15031.8	20832.25	64082.2	7676.86
-0.7921_ppm	58113.6	14414.91	15211.6	-28321.32	31122.38	101592	-8598.5	66614.4	4293.12	9748.14	10747.24	-13528.68	36158.08	20322.9	65698.2	25237.2	37891.4	107586	19926.2	11607.18	13835.64	2215.44
-0.79155_ppm	64536	49230.66	39222.4	313.4256	43916.6	126412	54620	24420.96	42926	30920.6	28280	27276.4	10481.52	2393.196	37421.07	8514.4	45567.7	78943.7	28428.4	14567.28	12339.18	21477.8
-0.791_ppm	16322.88	51457.77	33209.84	5466.69	42860.2	139077	22215.5	20918.88	44938.4	8317.63	26899.04	27568.33	79721.6	21629.79	3602.799	-35546.8	28159.29	70700.6	21586.6	2282.589	43547.77	16296.71
-0.79045_ppm	27468	66026.4	49473.4	16620.9	14500.42	147126.5	49326.5	70867.2	23257.78	11892.67	53816	33970.44	79044	53827.8	38176.89	41540	28208.59	61670.6	18438	-8964.48	10388	22484.2
-0.7899_ppm	99542.4	43278.89	57728.6	-12932.07	42324.4	68869.55	23971.5	40866.24	14147.38	2376.52	25630.92	10710.02	73136	75570.3	24005.55	34002.8	33663.2	46117.5	-740.712	-6307.06	36296.75	21805.9
-0.78935_ppm	12180	33212.06	23575.26	7632.66	29376.66	41504.65	43018	38057.76	15238.34	9297.84	13117.16	28967.3	90563.2	76486.8	52263.3	-3385.6	21168.55	59813	11506.6	1840.161	21188.09	27745.7
-0.7888_ppm	9734.4	81599.7	22871.46	17232.39	19703	-3789.045	57765	45513.6	9106.76	32917.5	38323.6	-8737.18	93945.6	57630.3	67459.5	1985.4	56123.7	69436.4	25617.2	14114.18	-34050.1	49226.9
-0.78825_ppm	-14806.56	54009.4	37740	3615.135	26972.78	-1360	-16626	61094.4	38129	31399.4	48647.2	-25184.79	37394.56	74958	42849.18	40992	41513.5	98650.6	11439.68	11219.63	-54056.8	58612.6
-0.7877_ppm	-6409.44	44830.12	23054.38	66432.6	-6909.92	-9143.45	13782	78955.2	15860.26	20972.2	38914.4	-19617.03	123810.4	22928.88	28761.63	64876	26480.77	73130.1	346.57	22825.66	-63822.5	33955.8
-0.78715_ppm	87129.6	-2537.478	41592.2	8872.47	-40591.6	73452.75	43080.5	65740.8	-2519.036	36360.3	56187.6	25308	194751.2	15279.81	5277.516	30672.8	50622.4	45868.1	1324.638	16510.55	-37487.94	20413.6
-0.7866_ppm	63220.8	48682.88	23033.64	35287.41	-26487.9	68569.5	58650	95424	46597.2	23609.4	17895.92	20513.17	132826.4	63363.3	77240.7	3724.84	73410.6	44517.9	1333.99	-2713.31	-20760.81	-735.097
-0.78605_ppm	4050.864	-1690.859	28927.88	-22560.87	-585.466	6646.49	81605	92592	33183.8	10675.91	26532.52	61168.4	136920	98763.6	38346.75	41260	66708.7	49656.4	-2936.64	29134.1	-24956.68	18859.8
-0.7855_ppm	35664.96	64629.5	7027.12	1273.674	8458.04	5284.365	49964	66043.2	47715.2	30149.2	13499.92	49691	147341.6	84302.4	61041.3	7972.4	18161.54	116465.5	3553.9	5988.97	58951.9	30844.8
-0.78495_ppm	77448	2838.391	9882.78	36185.52	-21817.7	95234	25849	52478.4	33891	33206.3	29125.6	38283.9	13945.68	53176.5	59200.2	20661.2	24425.54	85802.2	24176.6	1620.902	63577.5	41835.3
-0.7844_ppm	87859.2	24089.51	-33358.08	-10553.43	-52979.6	128180	4735.95	51408	33152.6	23656.9	15440.32	53701.8	-59421.6	50778	40333.2	13712	40469.5	40104.81	1975.26	-27765.6	46095.77	31455.1
-0.78385_ppm	107284.8	62433.5	-21187.1	-44078.28	-14112.06	132702	23453	86865.6	21275.28	20170.4	15764.28	50889.8	17139.36	52100.1	86657.1	-6241.6	48053	41258.93	23149	-1303.663	52292.8	23963.2
-0.7833_ppm	102897.6	70009.7	-4122.16	20277.6	43654.4	144780.5	13881.5	83035.2	13291.72	13520.97	-10367.56	54075.5	4257.008	60266.7	46399.71	-37535.2	47835.5	72687.2	5071.5	-17339.93	47199.25	26147.7
-0.78275_ppm	18800.16	4177.036	22548.46	16392.42	38277.4	102017	61170	38557.44	40320.8	15833.08	20084.68	90931.2	23374.96	37141.65	14579.46	-8227.6	48894	67699.2	11550.84	19194.88	48133.68	23237.3
-0.7822_ppm	43584.96	80538.3	34183.6	-264.6645	10124.72	98659.5	50375	27810.24	45640.4	954.237	27462.68	35998.78	65346.4	68292.9	27572.61	30378	34849.3	64254.9	4682.44	22705.14	38101.91	24281.1
-0.78165_ppm	88752	51235.73	-39630.4	57283.2	-13492.66	5553.645	63920	-30826.56	20222.28	-3487.64	5141.36	10399.59	45018.4	17332.38	362.52	-10632	26840.66	78642.7	-282.674	3932.77	20267.87	5936.91
-0.7811_ppm	86956.8	128203.7	-21553.96	18642.54	9477.58	48174.6	82600	52737.6	716.3	2877.17	14715.4	-764.161	30999.92	20090.07	14821.14	-19820.8	24793.55	56661.1	9234.12	22771.38	16005.85	16475.72
-0.78055_ppm	58526.4	95574.8	20259.92	-13393.11	-1512.628	51938.4	7723	2695.872	30128.8	15366.63	3834.88	987.271	34959.68	45910.8	26514.69	23975.2	13052.03	46384.1	3817.8	38847	20157.62	23220.3
-0.78_ppm	45497.76	48993.37	29005.06	8891.34	-6899.28	-55007.75	93410	-57480	36748.4	-2795.85	21539.56	-47818.8	-16616.32	75312.9	30585.06	52108	41841.2	31347.86	4834.62	19374.51	-36716.68	6835.19
-0.77945_ppm	55435.2	63330.2	66238.8	-3851.52	57927.2	28343.25	-12716.5	22360.8	64552.8	-17121.66	12135.48	-31750.44	19309.92	67926.3	-9811.98	67048	49453.7	60978.3	8797.04	8733.33	-2045.701	32517.6
-0.7789_ppm	9660	-29798.5	26663.48	47169.9	27635.88	33410.95	49411.5	13007.04	28321.8	-1846.496	4856.04	22771.28	78736	49822.5	42060.87	80896	34214.2	53947.8	-2190.86	30097.8	37299.29	30180.1
-0.77835_ppm	17172	63074	-4417.62	79988.4	19908.96	56123.8	46971	71664	50611.6	-230.888	13036.8	48233.2	69104	57314.4	4491.885	65040	10296.16	45678.9	-4742.64	23156.4	82168.1	37449.3
-0.7778_ppm	26617.92	52258.09	2924.272	7929.99	44619.6	14461.05	38512	6210.72	33428.2	2459.17	9234.96	53698.1	58027.2	64182.3	-9504.75	34181.6	19613.86	54524	11816.56	28372.8	26859.84	33066.7
-0.77725_ppm	83193.6	53204.2	35914.2	1018.725	51858.6	-30933.2	33784.5	-6198.72	39317.2	1720.146	3769.36	40518.7	91330.4	19198.53	8337.96	65488	35620.7	60492.4	26146.4	28048.5	40911.08	31759.4
-0.7767_ppm	27852.96	-8657.73	24159.04	-29618.76	18270.78	45946.75	8374	-18729.12	31603	-5736.48	-35067.2	32777.19	131874.4	67064.4	17058.96	43884	29498.8	53126.5	7958.3	30279.5	-43027.39	22982.3
-0.77615_ppm	7185.12	7407.84	36346	71955.9	43616.4	116994	-682.8	6542.4	30295.2	18902.34	2865.8	7365.22	144138.4	54931.5	174454.2	-20749.6	19742.91	120692.4	6750.1	23386.4	12033.42	16127.56
-0.7756_ppm	35767.2	26959.56	3392.078	104407.2	56574.4	16994.05	28814.5	42840.48	-9988.94	24312.4	8766.24	28411.56	37588.32	82083.3	130495.8	-26259.2	46953.9	78427.7	3545.92	57939.3	55076	4436.32
-0.77505_ppm	45595.68	63891.4	9531.56	52581	26501.96	16613.25	48458.5	45352.32	10163.92	35995.5	15729	48433	-34963.6	89200.8	-5322.774	26970.8	25744.46	31521.15	21382.2	57987.6	-39704.21	6947.39
-0.7745_ppm	87312	60621.19	-25556.1	65167.8	59952.6	56410.25	88785	61108.8	17077.58	10628.22	7599.2	37536.5	-14861.28	95768.4	-60459.9	30046	28716.96	45893.9	30241.4	56577.7	-35859.18	-10179.6
-0.77395_ppm	53913.6	3067.812	-11792.22	45585.84	69163.8	86929.5	128840	64176	41142.4	5872.14	-4576.04	27167.25	55762	70921.5	-7427.67	-7675.6	29606.1	95726.6	5536.58	42589.1	15803.97	11456.64
-0.7734_ppm	-485.712	99728.9	-10282.62	22717.44	-3468.564	119017	62050	36609.12	-3181.88	25978.7	25611.6	40811	56123.2	57747.3	44022.24	9875.6	14389.22	73048.4	-12619.6	25490.9	32633.51	302.94
-0.77285_ppm	-25035.36	71900.7	5658.62	68533.8	-10906.76	98107	-1210.6	46835.52	7412.86	7929.08	61706.4	30423.25	40153.68	88494.9	-17469.93	48336	-7919.61	43808.4	5761.7	33223.5	61710.6	-934.405
-0.7723_ppm	28821.6	1487.607	39763	73521.6	41693.6	211131.5	-16652	39716.16	29143.4	12938.62	32662	16035.06	43108.8	102835.2	54100.98	86664	-1893.845	53552.2	12288.64	15734.3	45973.76	-13975.53
-0.77175_ppm	49161.6	22325.39	-1677.356	69594.6	54932.8	77324.5	27913	25242.24	34528	10164.81	19734.12	7654.56	96745.6	37008.27	45247.17	16583.2	5657.32	65093.4	13631.52	-1584.424	50862	-25474.5
-0.7712_ppm	46750.56	14050.74	11385.58	62648.4	6103.56	-9837.9	-21881	50457.6	49969.4	37097.5	-18618.88	-5147.07	76031.2	59588.1	-2423.07	-4546.8	9491.12	40871.93	-4040.82	-3408.83	47914.65	1866.09
-0.77065_ppm	5557.92	-1145.397	17927.52	71904.9	28137.1	37062.55	25566.5	75187.2	25520.04	43426.4	-23416.12	28789.33	8118.88	57189.6	22023.66	16228.4	5375.15	-35774.28	-7955.08	2044.562	17530.24	40089.4
-0.7701_ppm	9130.56	8775.46	35499.4	40072.23	-7830.28	-45756.35	55400	62112	-3851.12	24297.2	11213.44	28404.9	41975.92	75203.7	48281.28	39447.6	1628.785	1934.656	15124.2	22486.87	-9066.47	25525.5
-0.76955_ppm	25704	-33645.77	38270.4	45929.07	11080.8	-34136	53195	74342.4	14800.5	10405.73	24430.56	-1485.735	-1864.296	32660.55	44096.91	16244.8	2540.081	44801.7	3679.9	29437.7	19301.1	7781.75
-0.769_ppm	26560.32	30272.47	40364.8	28229.01	76623.2	-26159.6	46033.5	100185.6	28639	14292.94	66463.6	-14.81998	14627.76	62825.1	-15379.74	73480	1211.62	39535.06	2513	23549.7	24774.89	-491.691
-0.76845_ppm	31453.44	78781.5	34948.6	4505.034	105655.2	49645.1	83970	4894.56	12280.32	21762.6	50640.8	-2291.04	52851.68	30852.12	35281.29	24346	25805.36	77013	5915	1655.54	31513.37	-17268.6
-0.7679_ppm	13278.72	-19734.11	-24398.74	-763.776	63574	131971	52760	26226.24	-37203.4	7550.79	27080.48	30373.3	97938.4	5247.84	31906.89	51104	522.87	43619.2	8514.94	-12293.5	-18548.46	5362.48
-0.76735_ppm	29987.04	17014.73	-41983.2	21981.51	34372.52	29224.7	-6444	-29460.96	31982.6	21129.9	33846.4	27927.23	94729.6	31086.51	32646.18	37665.2	925.535	94501.1	-1280.146	-22787.71	-5899.11	2317.78
-0.7668_ppm	44911.68	41057.27	420.784	57808.5	24576.12	797.011	-44365.5	16245.12	27081.6	24707.6	-9880.64	44189.1	36912.96	46464.6	45982.47	30913.6	-42705.4	86116.1	1068.298	2207.586	42936.74	17965.6
-0.76625_ppm	47907.36	103401.1	-12982.9	36040.68	27994.22	70703.85	-34755	13999.2	33329.4	5837.56	-6296.36	19993.32	43297.52	29438.76	58858.2	-13794	-8710.73	28539.53	403.48	23032.2	45442.11	19677.5
-0.7657_ppm	60009.6	82795.3	1061.344	130152	-21756.52	135039.5	-31251.5	-38251.68	31597.8	-6808.27	8531.88	68679.4	42995.12	46218.9	70144.2	55168	-7957.02	72528.1	4692.66	52095	27783.49	27886.8
-0.76515_ppm	103339.2	53246.9	-5584.5	60705.3	-22083.32	48996.55	-55865	14429.28	34520.2	28140.9	13416.48	55903.3	-15649.76	22939.8	40850.19	52308	12617.9	80999.1	256.494	17163.98	45778.25	28378.1
-0.7646_ppm	39848.16	41725.22	60795.4	24298.44	7853.08	78282.45	887.95	22770.24	23960.04	12763.44	19051.48	19144.54	67760	26698.62	28770.18	39351.6	13540.68	88102.7	24511.2	50324	61063.8	20303.1
-0.76405_ppm	114465.6	82746.5	9176.6	17513.91	-25683.82	14081.1	30420	72350.4	30069	24187	-35957.6	7432.19	22397.2	28407.21	5392.542	36944	53777.6	47631.1	2755.48	36795.4	23499.42	14045.23
-0.7635_ppm	79742.4	95599.2	19603.04	-5278.5	-2140.73	86105	41252.5	3514.608	46683	24166.1	5005.84	13258.58	34098.96	25621.05	-133.0323	30906.4	31839.1	62681.1	18243.4	21996.51	-5212.62	20797.8
-0.76295_ppm	47749.92	110757.7	9602.28	-37772.64	14651.28	102501.5	76810	32796.96	15610.14	17810.79	80.1276	57838.4	15542.8	49682.1	-4689.162	42468	28813.53	49751	18638.2	2913.41	-30155.58	-10766.27
-0.7624_ppm	30367.68	102687.4	76952.2	-18834.3	6227.82	49695.25	80790	57043.2	-5476.64	34114.5	-14061.6	79113.4	14540.4	88674.3	36803.19	20672.8	43676.9	57362	22580.6	-9123.87	-12387.69	7621.44
-0.76185_ppm	-17904.48	54461.41	88539.4	-996.846	32565.24	117733.5	99915	6190.08	-18157.88	-12821.77	-1068.228	49169.3	46298.56	57848.7	68012.4	14575.2	26423.93	70481.3	10285.1	1867.163	13132.98	6528.17
-0.7613_ppm	35325.12	86998.2	40575.6	-33194.88	40888	39536.9	95575	-1427.664	11306.1	9020.63	11614.4	25141.87	24580.64	86205.6	25106.79	19183.6	59186.1	38450.17	9233.84	20327.63	-48055.77	5688.71
-0.76075_ppm	91281.6	89285.7	59789	6686.61	15842.58	83956.2	8535	-33437.76	10781.42	2929.61	-6140.4	22383.89	37952.88	56187.3	19708.32	-3852.88	33535.6	41546.6	12333.86	16215.46	15675.1	-1848.41
-0.7602_ppm	37614.72	39676.23	41969.6	8565.45	33602.64	-20268.25	66150	-11123.52	22703.2	13566.19	9397.36	18406.76	17912.16	32320.47	5330.127	-20098.4	22853.45	109929.5	7369.46	8036.89	23722.86	11447.29
-0.75965_ppm	-16741.44	92903	-3313.062	97532.4	97321.8	-26105.2	69740	-32318.4	40817.4	12143.28	44713.2	45717.2	69725.6	4654.26	-20893.35	-14441.6	13578.09	99463.3	9763.32	15493.72	-34705.72	-10323.93
-0.7591_ppm	55857.6	120170	7826.12	36126.36	35687.32	73613.4	76920	23155.2	15283.32	13954.74	45105.2	36634.44	28974.4	24188.58	4870.194	22548.8	6679.57	78926.5	-2848.44	41020.5	14070.84	13128.59
-0.75855_ppm	58204.8	109110.7	22331.54	50306.91	38228	19890.85	70255	49876.8	-2889.64	16541.21	44567.6	41358.6	2523.976	4667.52	78836.7	8184	8311.98	68511.9	-10070.9	40928.5	3415.3	11865.66
-0.758_ppm	48220.8	111745.9	15720.58	15138.84	5816.28	3541.015	59560	17307.36	23046.14	25186.4	38085.6	25126.7	60060	10775.7	139661.4	37284.8	74034.1	58071.5	-7073.08	31806.7	66164.7	15973.2
-0.75745_ppm	78580.8	100625.6	4022.2	-9499.26	2760.206	28276.95	13694.5	-5164.32	15553.2	6539.23	31491.6	22389.44	107693.6	9896.64	61651.2	47412	71287.8	65398.7	92.8466	26654.7	120775.2	19653.7
-0.7569_ppm	60523.2	71955.6	23584.78	6368.37	27301.48	262777.5	73075	15637.92	-9250.8	9511.78	34955.2	59059.4	91560	63480.3	20253.24	60088	14238.71	-4462.11	-3200.4	37492.3	102757.9	20680.5
-0.75635_ppm	28235.04	44301.86	37100.8	-14448.3	23629.16	210162.5	67015	1925.808	-10953.54	25982.5	11020.8	96433.1	-1094.52	46573.8	-15607.74	-4503.2	11411.79	24220.18	12378.24	35475.2	37286.55	25760.1
-0.7558_ppm	40653.12	-1553.06	955.808	28133.64	38353.4	138448	47259.5	-7752.48	-24314.94	18258.05	14486.64	22931.86	102026.4	53418.3	91348.2	-11857.6	23858.59	99742.8	-973.42	14480.8	16394.42	33950.7
-0.75525_ppm	74716.8	34310.67	4092.92	-49142.58	38231.8	102484.5	15193.5	49963.2	-12896	28395.5	21678.44	41095.9	69501.6	100366.5	101819.1	-1007.44	34486.8	84172.5	5183.22	13333.56	-29341.69	14428.41
-0.7547_ppm	35401.92	49144.65	22955.1	-25245.51	39561.8	31369.25	42878	50265.6	30245.8	19997.5	16944.76	58596.9	88256	75488.4	11910.15	14539.6	70896.3	55319.5	9940.84	13695.58	31666.25	25566.3
-0.75415_ppm	39576.96	47794.72	68836.4	-46941.42	32703.94	-26871.9	14111	60028.8	29616.6	10697	34689.2	61808.5	102127.2	6832.41	44455.44	28639.2	-2395.951	47149.5	12535.6	15057.87	14115.43	19347.7
-0.7536_ppm	8261.76	39506.04	38821.2	-7072.17	33539.94	-2806.02	9521	75043.2	9665.24	-4063.72	31981.6	33461.32	131874.4	24236.94	18811.14	18479.6	6935.06	82856.7	15734.6	4023.39	16453.22	38918.1
-0.75305_ppm	31427.52	89724.9	9772.96	2958	26569.22	37543.65	12999	99571.2	-3748.16	-4431.18	24501.96	51896.2	81468.8	43336.8	58031.7	15168	25082.1	76484.1	11001.2	23897	88861.5	37376.2
-0.7525_ppm	37128.96	70875.9	-5039.48	55059.6	9344.96	-1851.98	68730	81268.8	22202.7	5386.69	34160	22476.02	73068.8	60407.1	4070.37	36572	44593.3	62466.1	-2502.22	35774.2	58922.5	14462.24
-0.75195_ppm	-9525.12	17796.14	36118.2	40798.98	30936.18	-1178.525	30340	73185.6	36631.4	6740.63	39925.2	52558.5	55741.28	26564.85	32723.13	23872	44976.1	-16521.03	9256.24	16952.61	34219.15	7176.04
-0.7514_ppm	85867.2	81923	60319.4	62505.6	2436.332	-77800.5	-1125.1	43165.92	31283.2	19038	33006.4	60036.2	46615.52	36595.65	29811	35993.6	47145.3	28753.67	-9205.84	-10741.46	22627.71	20189.2
-0.75085_ppm	31083.36	38634.35	70213.4	-29794.2	18350.96	25728.65	-6196	53064	37624.6	5790.25	26547.36	34391.87	66970.4	17131.92	50006.1	22404.4	53681.9	25518.78	-201.18	-8562.67	12314.68	4153.27
-0.7503_ppm	26509.44	-1339.072	47872	-451.8906	42921	6925.715	-6893	50256	-7117.76	19150.1	26890.08	20341.49	70464.8	48964.5	31158.48	8136.8	42157.3	24083.87	31297	28250.9	29695.47	6181.2
-0.74975_ppm	31284.96	-30025.42	36482	-45702.12	19043.32	28157.95	42103	61464	19366.88	25613.9	28543.2	-5415.69	78008	65344.5	89991.6	-795.72	49334.8	54855.1	31060.4	16742.16	-10684.94	17810.9
-0.7492_ppm	76771.2	13857.98	35972	-30876.42	20184.46	62303.3	48241.5	44412	58154.2	10764.64	42509.6	24951.32	27907.04	121516.2	69522.9	33056	78824.9	78943.7	22689.8	17185.6	23551.85	33144.9
-0.74865_ppm	-7993.92	50650.74	53828.8	52173	4844.24	26133.25	23736.5	830.208	17928.3	16126.44	18256.56	88104.4	95121.6	64845.3	102685.5	14208.8	63785.5	93959.3	31063.2	-1033.666	31508.47	24306.6
-0.7481_ppm	69057.6	10303.51	43693.4	56186.7	63266.2	230239.5	15725.5	-1195.392	13852.8	13033.05	-4164.16	69674.7	67026.4	38830.74	39644.07	27888.8	36774.9	40505.57	4558.12	30284.1	11939.34	36580.6
-0.74755_ppm	74620.8	109061.9	54298	7121.13	21285.7	208879	31007	35647.2	35128.6	24234.5	12102.16	49602.2	37630.88	95397.9	34445.67	-23602	17956.22	80233.7	26968.2	37717.7	63851.9	18938
-0.747_ppm	55392	98923.7	42921.6	85771.8	-7293.34	47630.6	29982	110064	40099.8	31612.2	25020.52	30962.34	11298	111992.4	102930.6	-10853.2	-8883.57	53027.6	7857.08	16703.75	29646.47	15473.4
-0.74645_ppm	48686.4	-17397.2	19880.82	74444.7	-7437.74	35284.35	-28178.5	101740.8	26387.4	48571.6	19996.2	11161.05	109597.6	87371.7	7061.73	24307.2	10539.47	48203	20864.2	-938.032	38814.86	6297.14
-0.7459_ppm	37879.2	-13662.17	23045.54	52009.8	-19525.16	112854.5	-2357.55	5248.32	37395.8	47427.8	19280.24	23042.49	37694.16	91614.9	65059.8	48180	15068.11	29809.75	17743.6	27151.5	30223.69	4424.25
-0.74535_ppm	83683.2	28985.98	24219.22	33045.96	46124.4	38380.05	4361.7	-21647.04	8610.42	13810.91	8391.32	-4821.1	11359.6	108899.7	397.1817	61832	58704.7	3533.353	8600.06	27892.1	87906	14945.89
-0.7448_ppm	48100.8	37871.24	17804.44	12450.63	-40283.8	-4969.61	28696.5	11781.12	20940.66	25389.7	24120.32	10688.56	29296.4	69856.8	63201.6	28942.8	37586.9	67673.4	14772.8	672.29	49886.9	35156
-0.74425_ppm	89208	49040.34	13125.02	-39358.23	-9986.4	109837	20384	63590.4	1061.32	37842.3	15760.36	39253.3	51541.84	65539.5	89883.3	27439.2	23492.61	85600.1	23262.4	-21181.85	2319.611	36534.7
-0.7437_ppm	103536	29280.61	36580.6	47469.78	-6427.32	70260.15	-527	52372.8	-4479.28	24036.9	32510.8	41573.2	2028.656	113977.5	98262.3	-1596.36	10876.45	76449.7	15885.8	-39677.3	46086.95	40521.2
-0.74315_ppm	106080	16643.85	5665.76	51351.9	-14688.9	26501.3	12411.5	65256	16548.48	27158.6	32978.4	6915.3	60323.2	146889.6	72828.9	19479.6	-10805.11	75628.4	15444.8	11369.13	52920	37736.6
-0.7426_ppm	114484.8	67154.9	19632.28	71660.1	-2725.018	67917.55	-19741	68323.2	27245.4	25323.2	37984.8	44522.1	23226	114855	181773	15261.2	12019.34	121604	27687.8	-5247.68	-12400.43	14150.29
-0.74205_ppm	66460.8	-8651.63	66653.6	-28689.03	2244.508	-8206.92	22111	-1462.896	27008.8	26924.9	1742.664	41602.8	99248.8	92878.5	107376.6	12328.4	-2685.168	54111.2	23289	9664.37	32768.75	6024.46
-0.7415_ppm	56169.6	-27537.23	44771.2	5802.27	22208.72	80140.55	-22227	29193.12	41082.6	26113.6	798.112	52536.3	116334.4	53040	92037.9	47688	45283.5	83570.5	11929.26	39539.3	530.768	520.659
-0.74095_ppm	20127.36	-24462.22	45209.8	42050.52	-17579.18	97512	-40830	24284.16	27172.6	28372.7	32236.4	16675.53	79833.6	53999.4	15359.22	9185.6	36096.3	56360.1	18796.4	39021.8	96329.1	-360.621
-0.7404_ppm	31395.84	-14577.78	87618	33757.41	-4195.58	155252.5	-18392	42522.24	1014.832	30628	27494.32	16058.37	65027.2	34087.95	55679.31	-7569.6	30989.4	64392.5	20924.4	24150	140610.4	7215.82
-0.73985_ppm	57782.4	105017.6	43934.8	65739	45394.8	95948	-89640	12544.8	-605.384	22307.9	37153.2	5611.42	60267.2	107994.9	94192.5	-8917.2	18432.11	47308.6	14861	3652.63	116046.7	17625.6
-0.7393_ppm	85752	81599.7	9856.94	101393.1	-6466.08	82433	-55830	-15258.72	8581.56	12695.8	12762.12	47822.5	94141.6	82867.2	80307.3	-6590.4	22474.71	31291.1	12359.34	43479.2	61058.9	4010.81
-0.73875_ppm	55435.2	25679.78	-5438.64	67335.3	43506.2	99535	-39303	-45582.72	18256.94	7841.87	65.4276	7293.81	127120	81365.7	35616.45	26011.6	3402.57	-5382.74	17150	49746.7	52307.5	29370.9
-0.7382_ppm	43751.04	-40139.83	-151.9052	45467.52	42252.2	71224.9	66700	14858.4	40328.6	22573.9	28593.6	41003.4	53905.6	76112.4	58989.3	27278.8	39063	-2913.379	7955.78	54779.1	21618.8	16755.37
-0.73765_ppm	21504.48	19510.24	-2091.51	5748.21	1923.218	25022.3	14728	-9763.2	32593.6	26235.2	2698.78	33759.17	30593.92	102507.6	-23037.69	35553.6	38659.9	-16965.22	5654.46	37032.3	1110.879	10971.63
-0.7371_ppm	48398.4	82722.1	3194.64	42621.72	19938.98	-33016.55	80790	38288.64	13020.8	23404.2	-4172.84	-1619.564	71876	94165.5	-18228.03	43708	-7555.95	50082.1	30751	1174.288	53655	9104.01
-0.73655_ppm	5105.76	41846	-38913	68049.3	18277.24	35597.15	6597	55723.2	-1159.028	21591.6	-13162.52	16930.83	12942.16	74115.6	-10175.64	13185.2	-11415.56	69978.2	16431.8	28324.5	21994.14	12199.54
-0.736_ppm	-30014.88	76237.8	17994.84	128683.2	9713.56	126956	-28973	40239.84	-3993.08	21650.5	3515.4	10041.43	45352.16	37018.02	12004.77	-10858	28599.51	30031.2	8641.5	5706.07	-56619.5	24201.2
-0.73545_ppm	-55387.2	77799.4	48446.6	73710.3	22493.34	68246.5	-13647.5	51148.8	17805.06	18863.2	2337.916	4473.3	36937.6	20732.4	21321.99	8306.8	23808.13	76772.2	-162.904	14911.13	-48641.81	25175.3
-0.7349_ppm	11575.68	54737.13	27099.7	72379.2	32639.72	41893.95	13411.5	29424.96	24440.26	34135.4	-7518.56	41051.5	55040.16	20659.08	74185.5	41428	19054.74	90730	1452.92	7929.25	-27011.25	21425.1
-0.73435_ppm	27510.72	118340	20374.5	97032.6	27303	48565.6	16389.5	73876.8	21114.86	28391.7	-1307.012	22635.49	57517.6	39276.9	99311.1	97584	43923.4	69393.4	-9797.06	10816.9	57070.3	16558.85
-0.7338_ppm	24596.16	152256	14755.32	22221.72	46044.6	48672.7	31115	27337.44	-26262.6	32909.9	-8311.52	10539.82	22009.12	84204.9	62620.2	57888	37705.8	45661.7	-4480.56	25260.9	102282.6	12854.55
-0.73325_ppm	61454.4	79342.7	60707	15243.39	15583.42	70776.1	35319	48907.2	32510.4	27154.8	13832	18902.93	12742.24	34873.41	29689.02	12671.2	39593.7	33921.84	3215.52	22307.93	58187.5	19801.6
-0.7327_ppm	101515.2	34943.24	62787.8	-1949.169	-2392.746	53513.45	49192	58406.4	9445.28	22499.8	26349.4	47189.8	97361.6	72387.9	77913.3	46080	46681.3	45098.4	-4027.24	31829.7	29008	13519.93
-0.73215_ppm	87067.2	101278.3	70805	-5240.25	6836.58	63241.7	-48944	24101.76	-6847.36	25503.7	30923.2	9721.75	70588	57166.2	99373.8	35524.8	50715.2	56347.2	-4210.36	8841.2	42282.59	15748.97
-0.7316_ppm	23460.96	60174.06	58704.4	-9758.34	10516.12	-7285.01	7472.5	24600.96	14252.16	24101.5	45.4916	-27569.07	96023.2	18416.58	76813.2	49032	49401.5	18186.85	12616.52	4344.47	61862.5	4321.4
-0.73105_ppm	70339.2	17780.28	-16843.26	34162.86	1051.688	27676	90795	76622.4	18905.9	23656.9	1237.096	-11132.56	17764.88	49799.1	73541.4	3491.88	43914.7	41229.69	11647.44	13960.54	17591.98	15297.62
-0.7305_ppm	97992	44038.95	-10114.32	61868.1	2784.906	76281.55	11097	28771.2	-13584.22	11861.7	27839.84	19530.45	26121.2	72415.2	70035.9	35717.2	46719	67049.9	12681.48	7594.6	-18392.15	18917.6
-0.72995_ppm	87115.2	83380.9	40619.8	71655	-10968.7	108766	59270	16106.88	-17899.44	42822.2	14822.36	30726.28	93856	67470	35714.49	28091.6	19068.08	32904.89	14757.4	31744.6	29135.89	15417.98
-0.7294_ppm	102124.8	50517.76	34391	57007.8	-9770.56	23716.7	33884.5	84177.6	3769.74	23525.8	24485.16	49050.9	162528.8	89142.3	15480.06	47372	23096.47	12515.15	22236.2	39431.2	42044.94	3929.04
-0.72885_ppm	64617.6	23540.51	47515	100215	-29671.92	53884.05	42351.5	-42895.68	12132.9	20464.9	-24.56328	-20310.41	55693.68	53578.2	-17289.24	-13834	25593.66	53642.5	13938.54	18828.72	37106.23	1426.47
-0.7283_ppm	86980.8	32703.32	47790.4	63948.9	28336.6	-34416.5	65015	-16906.08	5025.54	32875.7	3593.24	16202.67	106276.8	55360.5	-18625.32	33233.6	20666.85	40966.53	12067.3	4158.17	19806.29	-1446.768
-0.72775_ppm	48561.6	46323.4	-2146.488	94304.1	42408	-50035.25	43575.5	-25058.4	-10638.16	19912	5047.56	33622.64	66679.2	69579.9	79212.9	36672	45733	91542.7	13314.7	47961.9	-8987.58	14328.96
-0.7272_ppm	-50342.4	89560.2	27657.98	64703.7	22939.84	-5763.34	13784	44333.76	-17830.54	36157	-23795.8	39286.6	61566.4	83241.6	84183.3	31040.4	32355.3	69939.5	8225.98	38053.5	15889.72	-2250.12
-0.72665_ppm	-4807.2	17123.92	29850.98	43644.78	-14347.66	-1063.095	8078	52132.8	19263.66	23187.6	-16534.28	31910.28	71153.6	61054.5	76266	12540.4	34040.2	35658.61	-4024.3	24147.7	60240.6	19255.9
-0.7261_ppm	79051.2	-28257.64	507.314	29517.78	23636	36792.25	24697	32284.32	18696.34	11106.45	29752.8	-597.809	90899.2	57852.6	105410.1	54688	43688.5	61378.2	28747.6	18500.28	4284.413	11274.23
-0.72555_ppm	77956.8	66258.2	58561.6	95349.6	36005.38	109123	45564	11787.36	10794.42	4908.27	67746	1639.951	53780.16	49354.5	46173.99	77548	53841.4	25862.78	24976	37832.7	-11050.48	1224.867
-0.725_ppm	-8000.16	18186.54	20393.2	115494.6	65823.6	39598.95	86110	31229.28	4416.62	6594.52	67594.8	11058.93	24512.88	85043.4	10606.56	69252	44251.1	104064.3	27813.8	10258.92	23582.23	1819.17
-0.72445_ppm	76300.8	30895.89	16767.1	107604.9	40420.6	9035.5	42412.5	64780.8	26205.4	18416.7	23232.72	15640.64	119974.4	52275.6	5597.001	31148.4	30716.8	95640.6	18817.4	12445.3	55325.9	3223.54
-0.7239_ppm	105412.8	2650.999	36114.8	64224.3	49586.2	86173	50460	33505.44	45528.6	29394.9	68247.2	349.465	105884.8	63297	-8096.85	-11924	82710.9	74540.5	10531.64	29980.5	52572.1	-10349.6
-0.72335_ppm	62232	6848.47	24159.04	76867.2	28689.62	32643.4	29329.5	2723.04	67262	33234.8	40059.6	-7294.18	42798.56	29277.69	-1361.046	405.88	30905.3	26808.78	10270.82	24488.1	-1326.234	5731.21
-0.7228_ppm	42772.32	58812.54	3589.38	3681.282	49536.8	54712.8	-995.55	59774.4	35427.6	18178.06	3384.64	-18830.41	68639.2	38294.1	45720.27	50632	27329.31	22129.52	14267.4	17506.91	3532.312	19006
-0.72225_ppm	92928	102059.1	44883.4	-10372.38	73940.4	-44149.85	19542.5	52411.2	8139.3	22385.8	-3668	10191.28	103689.6	66900.6	62648.7	49908	26995.81	25248.31	9275.7	14068.64	-5527.69	6839.1
-0.7217_ppm	111451.2	67807.6	19296.36	8483.34	39603.6	-28928.05	44959	35803.2	8327.8	31300.6	15812.44	-9122.35	86609.6	69369.3	43261.86	65208	22256.92	65729.8	18562.6	-15669.21	-27027.42	-8504.59
-0.72115_ppm	73708.8	91152.3	-65909	34191.93	52618.6	116645.5	52165	57974.4	8342.62	34125.9	49512.4	-9308.83	100094.4	75628.8	56090.85	38604.4	32314.7	98672.1	8520.12	-2813.82	-32149.39	-18400.8
-0.7206_ppm	132729.6	50957.57	-29149.9	43750.35	31451.08	96942.5	22316	45442.08	29234.4	10634.68	10980.48	21088.89	68818.4	62091.9	106054.2	11463.6	41768.7	91594.3	27514.2	3395.26	-6620.39	-12253.94
-0.72005_ppm	147801.6	36272.43	-19762.5	45579.72	36619.46	27953.1	31274.5	72729.6	30079.4	15166.18	-1632.792	80674.8	60502.4	44538	74157	45164	-673.351	92303.8	14597.8	17570.85	-8415.26	5067.36
-0.7195_ppm	57835.2	50643.42	61781.4	73389	24909.76	105077	43714	18311.52	38740	15849.42	5274.36	38361.6	101460.8	53691.3	65202.3	59652	-18545.5	103513.9	12676.44	21513.28	9426.62	25765.2
-0.71895_ppm	61651.2	-759.023	36108	-3452.496	-30590.38	96483.5	53670	46900.32	-388.44	3119.8	19228.72	44585	93525.6	21518.25	75371.1	65276	23351.38	94079.7	17154.2	8956.2	35005.11	864.348
-0.7184_ppm	-2993.808	50397.59	33852.44	12716.34	4645.12	-35812.2	11545	36371.04	26137.8	621.015	18792.2	40999.7	-15488.48	57922.8	74436.3	102532	85625.4	98568.9	31508.4	15882.88	57281	17052.7
-0.71785_ppm	-11953.44	70113.4	42394.6	-13920.45	21948.8	-107304	56135	109531.2	42484	17307.29	13214.32	40381.8	5068.504	102690.9	35441.46	89488	34347.6	43576.2	8001.14	-12000.25	6637.05	20726.4
-0.7173_ppm	37641.12	82026.7	40762.6	78096.3	19949.62	-34132.6	42413.5	49468.8	20636.98	16896.51	-14133	40552	76988.8	75121.8	-18965.04	56784	54145.9	37804.31	252.896	10618.41	38197.46	27228.9
-0.71675_ppm	-15823.2	43782.14	27132.34	21676.53	23757.22	-2808.23	48380.5	-6500.64	16481.4	5089.34	81.0068	27445.12	38641.68	85601.1	53260.8	58116	53568.8	34647.68	12984.3	7556.19	16773.68	17025.5
-0.7162_ppm	28757.28	-13220.53	28785.42	34171.02	44657.6	-56409.4	21136.5	32464.8	45588.4	20371.8	318.976	13947.89	81463.2	75597.6	68417.1	7002.8	42461.8	-3726.294	738.374	24805.5	74798.5	28446.1
-0.71565_ppm	79080	74444.4	3522.74	-12084.96	73036	-59120.9	29375	17475.36	42130.4	34859.3	10669.12	22702.83	44990.4	46523.1	83106	52640	32973	43352.6	3687.46	7372.42	117085.5	28922.1
-0.7151_ppm	61579.2	-18212.16	8647.22	-462.3813	20547.36	-21958.9	-3258.05	58027.2	48997	22125.5	11037.04	60609.7	43781.36	30602.13	13803.12	10181.2	-9367.87	38290.64	18789.4	35479.8	84975.8	21243.2
-0.71455_ppm	35792.16	-9979.6	14252.8	71639.7	-24766.12	10150.7	56145	63360	65296.4	24504.3	12281.92	53143.1	86324	59935.2	-10083.87	7651.2	14884.25	-17237.84	12586.14	62304.7	62935.6	14601.81
-0.714_ppm	21772.32	-3495.239	24903.64	38532.03	-10615.68	52746.75	43234	37115.52	40453.4	22009.6	20748	31826.29	61084.8	63612.9	5350.419	13580	42766.3	-15809.81	10118.92	55480.6	80541.3	22489.3
-0.71345_ppm	19376.16	81721.7	27667.84	50451.75	-24516.84	52975.4	90125	62184	26811.2	19402.8	-8105.72	5701.33	3479	105818.7	68508.3	10469.2	48836	19044.27	13971.72	53672.8	34604.78	8130.76
-0.7129_ppm	24572.16	37679.09	35084.6	115520.1	908.01	8070.24	55320	97569.6	17543.76	42618.9	12452.16	2552.482	-37104.48	111902.7	57609.9	21454.4	30597.9	68520.5	25145.4	35058.9	37068.01	17918
-0.71235_ppm	64084.8	8852.93	-2573.766	122231.7	18782.26	4359.14	5351	66518.4	-3770	38102.6	41832	43093.9	-66024	79170	16775.67	79696	-2163.458	7607.56	30798.6	11483.21	-1340.395	15626.06
-0.7118_ppm	60192	23980.32	-7828.84	114556.2	39029.8	118762	22527	27224.64	2161.796	49090.3	11188.52	6204.53	-49925.12	87044.1	38993.7	69268	20456.31	42250.51	8766.8	6159.4	63969.5	11258.59
-0.71125_ppm	26736.96	21985.62	27732.1	86567.4	20317.46	34098.6	47481.5	55233.6	19098.3	29121.3	7911.96	45173.3	-10641.12	98978.1	50301.93	80388	24467.01	93069.2	6723.92	21138.38	29016.33	-1013.183
-0.7107_ppm	42555.84	-7118.7	54430.6	33255.57	-30518.18	82802.75	-22136	106512	31007.6	27833.1	-24111.64	22247.36	-40644.24	79727.7	-13056.42	57504	37862.4	73869.7	12315.24	26910	-73774.4	9155.18
-0.71015_ppm	36449.28	18449.45	59350.4	4585.257	-3115.62	112081	58360	79550.4	24016.98	24810.2	-438.228	-8969.54	-40601.12	60968.7	-7904.76	59884	29756.9	97618.6	12789	39033.3	-23033.43	12588.67
-0.7096_ppm	37439.52	54676.13	25408.2	59772	-20241.84	143505.5	57910	93470.4	13887.12	5646.99	-2858.24	-4774.48	-30331.84	59014.8	105546.9	72908	63782.6	83200.7	9430.54	27744.9	-34980.61	17659.6
-0.70905_ppm	26240.16	9679.48	43.9144	68253.3	30962.4	129608	25838	81470.4	23186.54	-13055.47	14314.72	11301.65	74978.4	65867.1	47532.87	75316	46777	35495.21	665.742	42340.7	56688.1	10652.88
-0.7085_ppm	53246.4	70650.2	-38838.2	12618.42	16564.58	124134	-3790.1	77318.4	28220.4	-1148.911	-12682.32	106301	115796.8	27515.67	35328.6	48844	30328.2	59937.7	-7155.82	-2439.84	89018.3	-5763.68
-0.70795_ppm	38572.32	150310.1	1121.694	42535.53	26171.36	75718	43637.5	80793.6	31766.8	13279.29	7257.88	53194.9	66763.2	112210.8	77349	29992.4	51933.2	82056.9	7704.76	-13109.31	52199.7	14232.06
-0.7074_ppm	43652.16	81843.7	42690.4	-3405.066	64098.4	6312.44	-27443	88708.8	7007.78	-2464.49	-29279.6	9905.27	75482.4	92488.5	45369.72	27905.2	64362.6	84959.4	7264.32	10662.57	26519.78	19165.8
-0.70685_ppm	78172.8	61799.1	8068.88	13421.16	40933.6	123828	-72170	126931.2	20285.2	4236.62	-13627.32	34531.36	40951.68	95043	31404.72	24461.6	85193.3	79094.2	16984.8	52932.2	-10017.07	16193.86
-0.7063_ppm	106977.6	21193.84	-6329.78	13397.7	35297.44	173918.5	8207	82128	36504	23995.1	-9944.76	50575.3	26825.68	85059	-35868.39	40748	67439.5	52477.2	22388.8	32464.5	449.2271	38702.2
-0.70575_ppm	31750.56	-22887.81	889.406	37875.15	26410	57892.65	53150	52310.4	12831.52	33935.9	14582.12	34347.84	105672	92149.2	46446.45	57060	69086.7	49600.5	17990	28697.1	-42570.71	18813.9
-0.7052_ppm	51153.6	60404.64	17633.08	118161.9	63710.8	-4122.415	24237	58675.2	2938	49945.3	322.924	33871.28	50920.8	131878.5	89455.8	92988	59618.2	25176.07	14669.2	10665.79	-14152.67	7675.33
-0.70465_ppm	2119.392	52998.02	38817.8	64178.4	63756.4	12407.45	53500	79632	12578.54	20200.8	-19781.16	29204.1	24836.56	82247.1	128865.6	75348	40231.7	44883.4	20097	17426.41	-20732.88	9734.54
-0.7041_ppm	28981.44	10556.05	74970	78177.9	50863	47102.75	21216	47187.84	34434.4	42782.3	19063.52	63125.7	66124.8	57993	64119.3	96028	-12122.58	63416.4	-7518.98	11375.34	-17012.8	19223.6
-0.70355_ppm	89385.6	12317.12	78387	37107.6	12256.14	44249.3	15954	31779.36	33592	32647.7	38242.4	80319.6	54034.4	100959.3	24958.59	47264	36061.5	52894.3	-131.705	17522.78	-11090.17	11687.33
-0.703_ppm	60729.6	44160.34	56810.6	31947.42	72944.8	103241	26804	22294.08	40869.4	32651.5	-10787.28	15932.94	78758.4	119847	39753.51	-17830.4	28938.52	87036.3	-11121.88	57644.9	-19306.49	15055.54
-0.70245_ppm	60052.8	25641.35	815.32	59721	82809.6	33424.55	2986.65	31879.68	26132.6	19552.9	13341.44	-20769.95	45154.48	72914.4	8320.29	19260.8	-2486.286	54704.6	-2429.7	24347.8	-67982.6	30880.5
-0.7019_ppm	79233.6	5580.219	-3335.4	57436.2	32598.3	47449.55	-20893.5	70430.4	25123.54	18246.27	30329.6	-2952.526	71327.2	53188.2	-30803.94	31239.2	17355.63	56854.6	1852.34	-2160.666	17584.14	10849.57
-0.70135_ppm	80049.6	64050	23214.52	56171.4	39238.8	-6020.295	5429	25754.88	22897.94	-10154.55	11378.08	-17955.36	-8290.24	17141.67	93599.7	-30853.6	12321.52	18872.27	481.264	45811.4	23304.89	8439.48
-0.7008_ppm	94113.6	86461.4	30791.76	2973.504	64246.6	60500.45	-939.95	4823.04	37258	21734.1	33594.4	28263.19	7347.2	57579.6	18750.15	23867.2	5846.98	78143.9	-2393.16	21080.65	49759.5	18966.9
-0.70025_ppm	96230.4	37879.78	-6766.68	109134.9	37351.72	73418.75	-15013.5	71635.2	40188.2	21929.8	-2590	31077.41	-9469.6	102316.5	-9241.41	66264	33509.5	97889.5	9921.1	50878.3	68497.1	21119.1
-0.6997_ppm	106852.8	-5852.401	31278.3	92034.6	17379.3	129710	4808.75	55785.6	40804.4	17590.58	25204.48	-1330.668	8337.28	126578.4	29075.7	44748	28492.79	74334.1	21119	54286.9	70633.5	29829.9
-0.69915_ppm	24292.32	47707.49	55331.6	26077.83	7825.34	82778.95	38030.5	91656	6019.52	35851.1	6481.16	-8200.31	16251.76	34758.75	22318.35	24640.8	34594.1	39209.98	15040.2	46423.2	70648.2	10546.63
-0.6986_ppm	22995.84	62592.1	26901.48	-29264.82	29745.64	-6362.59	4759.75	19835.04	19713.72	42214.2	-8251.6	15111.54	27451.2	100230	61605.6	26206.4	53606.5	19499.64	31119.2	65269.4	51234.4	15841.28
-0.69805_ppm	21845.76	-22234.5	29141.74	-18021.87	53074.6	-114869	17806.5	8057.76	11394.5	27988.9	-14434.56	36797.98	20866.72	117639.6	49244.58	49044	95044.6	-32643.45	23214.8	42897.3	26037.62	29347.1
-0.6975_ppm	69153.6	12827.69	-10466.22	27918.93	57064.6	-60395.9	34797	35662.08	31714.8	43329.5	11197.2	26647.77	29615.04	48254.7	112033.5	-5090.8	90378.5	64117.3	26871.6	42938.7	14268.8	47870.3
-0.69695_ppm	80116.8	49032.41	56113.6	68589.9	61104	88527.5	19182.5	85987.2	7748	20523.8	-9266.88	10575.71	30330.16	92652.3	74088.6	11049.2	48177.7	70825.3	18013.8	38902.2	4196.409	30001.6
-0.6964_ppm	55406.4	127459.5	28454.94	51198.9	939.094	-2740.825	15152.5	10062.72	34008	27966.1	38001.6	37617.9	33775.84	74989.2	86104.2	-9391.6	34124.3	39910.88	18386.2	12423.91	6146.07	37751.9
-0.69585_ppm	94560	131314.7	9719.24	12646.47	-3176.23	-6133.685	-1317.85	22248	23760.1	55409.7	-7920.92	37407	4153.296	90819.3	107616	-10469.2	17144.22	68124.9	20974.8	28731.6	66115.7	22695
-0.6953_ppm	140284.8	45868.34	10236.38	44484.75	-1813.018	72309.5	11091.5	63777.6	16176.16	26793.8	-3071.88	4381.17	13954.08	78323.7	103945.2	53600	33219.5	39759.95	27665.4	38918.3	56330.4	10717.82
-0.69475_ppm	44434.56	-5911.937	-20587.34	57461.7	-5966.38	53520.25	-6783.5	69499.2	17076.28	43418.8	6260.52	6128.68	56935.2	60563.1	70708.5	34456	24051.44	53195.3	23440.2	30902.8	72196.6	36306.9
-0.6942_ppm	60883.2	-8663.83	32255.8	11060.88	58630.2	139170.5	36816.5	33863.52	27378	20603.6	3397.8	-2062.639	56151.2	49697.7	50996.19	-24073.6	27984.42	49789.7	15205.4	11405.01	59466.4	14280.51
-0.69365_ppm	61737.6	-89834.7	12417.14	57630	52398.2	89811	45462	40352.64	41394.6	6998.65	5366.2	10708.54	64713.6	63195.6	14706.57	23254.4	6733.22	50241.2	21557.2	-5764.72	62847.4	10959.73
-0.6931_ppm	37477.92	-15830.11	-2018.342	35471.52	77702.4	64872.85	17025	33291.36	14470.82	-899.517	-7425.32	38002.7	48581.68	72064.2	43131.33	-13051.2	9156.46	27052.59	27329.4	-4439.23	38417.47	23208.4
-0.69255_ppm	24315.36	65843.4	-12011.86	42086.73	58915.2	80902.15	-13859.5	35529.6	15621.84	22146.4	-4615.8	-1634.697	7770	39916.5	89256.3	59356	4548.65	115893.6	17893.4	-9985.45	36369.76	26290.5
-0.692_ppm	99864	11461.29	-17183.6	59879.1	44680.4	94350	52220	35434.56	31059.6	42554.3	4241.44	37680.8	56733.6	40712.1	53625.6	39712	14161.57	81244.2	10768.24	7430.15	45082.45	20092.3
-0.69145_ppm	70891.2	90841.2	35601.4	9457.95	51311.4	86181.5	76035	76632	32757.4	36594	-9978.92	-17015.93	70918.4	62325.9	-18715.95	37487.2	6321.71	53406	-4648.7	12876.09	35212.38	10224.65
-0.6909_ppm	60004.8	97874.5	15677.4	-6228.63	45018.6	96415.5	68240	68212.8	21463.26	32256.3	17445.12	19756.89	4048.352	72044.7	41229.81	-11066.8	23127.21	69617	-3596.46	32379.4	89356.4	16738.71
-0.69035_ppm	68812.8	5154.988	30257.96	34988.55	45064.2	164483.5	68455	55886.4	36602.8	22627.1	-6288.52	27611.62	86240	110354.4	49487.97	23986.4	30974.9	60569.8	14345.8	14360.05	52278.1	27169.4
-0.6898_ppm	31589.76	-6205.53	48926	-47203.56	41002	144160	46345.5	73531.2	34769.8	21960.2	-19119.24	-23705.53	102457.6	89107.2	30890.58	38506.4	6028.52	69634.2	13120.66	-5820.15	86338	17686.8
-0.68925_ppm	86208	52887.61	25158.3	-10559.55	63779.2	22579.4	130030	51988.8	56206.8	38543.4	930.664	7145.07	88933.6	57493.8	12793.08	95316	21949.23	57546.9	25474.4	24938.9	99558.2	25741.4
-0.6887_ppm	34123.68	35203.71	33516.52	36645.03	52056.2	31751.75	85490	58219.2	40986.4	19630.8	11155.2	40411.4	22400	51296.7	37702.65	39895.2	22086.4	51397.9	-11058.74	20564.53	85671.6	47015.2
-0.68815_ppm	15738.72	50675.75	52013.2	27700.65	-8540.12	-54825	82645	44902.56	41615.6	37346.4	13954.36	15114.87	-30830.8	52365.3	54963.39	7457.2	37714.5	35609.59	2024.54	-20404.22	52738.7	20639.7
-0.6876_ppm	2218.848	60897.52	51193.8	39136.38	-10317.76	-17069.7	82350	95616	31363.8	34878.3	32037.6	61353.4	-37438.8	39471.9	51686.46	32566.4	48769.3	94260.3	-179.438	1895.591	51611.7	32672.3
-0.68705_ppm	35675.04	30563.44	24823.4	31215.57	-32757.14	-20708.55	38134.5	17644.32	32965.4	9243.5	8392.44	69704.3	-47324.48	55656.9	21174.36	109420	48850.5	154374.3	12788.58	18774.9	64582	37651.6
-0.6865_ppm	51710.4	8282.58	38474.4	75541.2	-979.07	35863.2	49233.5	43122.72	31499	28629.2	19540.36	24593.53	-31327.52	109122	253.3821	77776	38807.8	169316.8	1111.726	15986.61	17499.86	16876.92
-0.68595_ppm	36600.96	55907.11	38845	71818.2	50562.8	17573.75	12202	65668.8	-8104.46	5254.45	-14040.6	26046.89	21669.2	130076.7	60602.4	59368	10382.58	126592	2790.2	25941.7	82942.3	23337.6
-0.6854_ppm	64272	44196.33	27447.18	135017.4	13031.72	-20851.35	18409.5	30201.6	-19137.04	12239.23	-191.996	66844.2	55233.36	108786.6	84952.8	168.92	26723.5	104911.4	1534.4	42248.7	81026.4	25041
-0.68485_ppm	42954.72	32314.75	18237.26	24588.63	23918.72	49977.45	23687	87091.2	24345.88	23130.6	-2817.64	43101.3	67821.6	83982.6	53267.07	-22557.2	40913.2	78182.6	10783.64	52591.8	20794.62	16457.36
-0.6843_ppm	54633.6	6929.6	25371.48	56895.6	16449.82	45186.85	-11968.5	29648.64	39538.2	32687.6	-28431.2	58918.8	57170.4	70332.6	18317.52	33052	16982.69	84903.5	21499.8	12556.85	71696.8	35963.5
-0.68375_ppm	25302.24	48712.16	21969.78	37327.92	868.3	-16042.05	-17926	13325.76	43448.6	21164.1	-13037.64	52136.7	69552	72029.1	39639.51	13676.4	-2913.05	96092.1	33929	31261.6	88984	12283.01
-0.6832_ppm	27179.52	51155.82	19422.16	56038.8	9500	33257.95	-27077.5	17188.8	23805.34	7263.32	13675.2	10721.86	50636.88	59478.9	-7606.08	2807	13471.08	46637.8	18880.4	44417.6	84515.2	7694.37
-0.68265_ppm	45131.04	50756.27	18394	69609.9	23217.62	53630.75	29257.5	12002.4	27820	24190.8	63042	30626.01	77610.4	97476.6	18225.75	-3839.44	31488.2	77348.4	36974	12606.99	108642.8	15948.21
-0.6821_ppm	54801.6	41926.52	36050.2	28499.31	-1134.756	56186.7	59145	80126.4	37346.4	14100.47	20012.44	6984.49	61320	102761.1	31561.47	29968	32027.6	39888.09	32649.4	20028.63	46392.22	15046.19
-0.68155_ppm	58742.4	79354.9	24864.54	-28876.2	5677.58	48445.75	13973	92822.4	21874.06	40563.1	12638.36	33888.67	-13786.64	80967.9	10075.89	35922.4	47130.8	60101.1	13337.66	33695	49955.5	24201.2
-0.681_ppm	51955.2	22069.8	11437.26	-10887.99	19036.48	67164.45	2282.3	17976.96	4534.66	21603	-27122.76	-4417.8	8322.72	53203.8	-22126.26	14845.6	45779.4	6651.24	7531.02	10451.2	48974.03	-8682.58
-0.68045_ppm	-11931.36	76378.1	23554.86	80819.7	28214.62	89768.5	27792.5	-4438.848	34980.4	34355.8	-10856.16	-7260.51	75140.8	33964.71	48217.44	-13070.4	-14377.04	79068.4	11254.46	4712.24	32021.5	22982.3
-0.6799_ppm	75878.4	36936.72	18300.84	-29822.76	15440.16	111588	60880	-26924.16	9518.6	11379.67	37550.8	32759.06	109468.8	119410.2	108214.5	10440.4	20255.34	32058.65	33807.2	12673.46	46328.52	19774.4
-0.67935_ppm	19952.64	52775.98	41541.2	45218.13	21286.84	-31061.55	80835	-19824.96	28527.2	8835.95	28557.2	22366.13	105112	82750.2	97977.3	58048	36331.2	74854.4	15824.2	12917.72	56256.9	25775.4
-0.6788_ppm	89736	48463.28	14358.2	52438.2	52903.6	45367.05	92315	-10196.64	44379.4	29290.4	16460.64	56191.9	65475.2	54853.5	82085.7	55432	62002	57766.2	10831.8	13020.53	2968.91	15210.92
-0.67825_ppm	94824	91805	16144.56	23193.78	33933.24	110619	54645	79819.2	28756	31901	-9741.76	24314.55	86699.2	41258.1	3178.947	50468	51422.8	40383.02	14096.6	5424.55	15023.89	-4257.99
-0.6777_ppm	52214.4	47264.63	51741.2	57252.6	36438.58	143522.5	26832.5	63168	26288.6	19904.4	-18871.44	6027.67	75342.4	76611.6	66786.9	8483.6	48316.9	36725.01	19485.2	26341.9	91287	13780.88
-0.67715_ppm	44753.76	22215.59	39922.8	29441.28	66864.8	38708.15	-21897	53812.8	10923.64	2162.77	-3474.52	5115.99	36251.04	41106	92482.5	32784	46582.7	62117.8	29632.4	41823.2	62705.3	14018.71
-0.6766_ppm	-13236.48	104218.5	29972.36	40627.11	53800.4	25552.7	-29897	85737.6	17375.28	956.764	55115.2	46386.9	45314.64	26993.85	128346.9	-10677.2	15339.26	72265.8	8128.54	30435.9	34355.37	18611.6
-0.67605_ppm	77198.4	85375.6	40660.6	39550.5	49677.4	18932.05	-26341.5	77184	2261.142	39765.1	24603.04	27979.77	-31897.04	75340.2	101676.6	17657.6	-3398.22	77232.3	13753.04	37225.5	-31425.66	14344.43
-0.6755_ppm	70987.2	-6949.73	6264.16	49684.71	14675.6	160641.5	2079.4	59568	17886.96	19264.1	14235.2	29877.87	-17713.92	97632.6	102668.4	20483.2	16346.14	54132.7	-2810.36	36570	23174.55	3668.6
-0.67495_ppm	24067.68	27306.04	24361	-19451.91	16377.24	60982.4	2437.65	56160	35588.8	38490.2	37598.4	33697.75	9877.84	68218.8	47122.47	72860	54499.7	9624.69	9922.36	19903.51	26310.55	9269.42
-0.6744_ppm	31846.08	83728.6	33910.58	-7538.82	51490	62681.55	85440	51720	32983.6	36681.4	4641	25309.11	-8771.28	70106.4	64506.9	29314.8	77525.7	-8783.61	27294.4	18831.02	45908.1	27077.6
-0.67385_ppm	53836.8	62140.7	19540.48	55590	58390.8	115625.5	31880	49156.8	37026.6	26218.1	34792.8	26599.3	14239.12	34371.48	75023.4	57804	41093	75486.5	11964.26	16184.87	29534.75	21685.2
-0.6733_ppm	60955.2	132357.8	28567.14	63342	9049.7	89683.5	73135	27183.36	9767.42	26446.1	25043.76	96555.2	38224.48	46027.8	62876.7	25752	61410.4	75645.6	14371	12714.63	60069.1	17171.7
-0.67275_ppm	67276.8	53740.39	34581.4	94186.8	18050	-1549.635	35173.5	37911.84	4493.32	34625.6	-19250.56	29286.24	-691.096	76256.7	72606.6	24320	60467.9	39471.42	17740.8	29612.5	82114.2	19036.6
-0.6722_ppm	91142.4	61207.4	75364.4	51826.2	72682.6	84154.25	51340	7884	9895.86	37563	-7655.48	-5591.07	54134.08	129331.8	117425.7	-7683.2	2246.775	67144.5	2584.68	46724.5	46243.26	23402.2
-0.67165_ppm	66739.2	68082.1	58259	25775.4	979.792	49156.35	36465.5	21314.4	18632.12	11773.92	38925.6	51489.2	47873.28	89684.4	76687.8	12516.4	28068.23	62126.4	552.692	35436.1	14258.02	34557.6
-0.6711_ppm	72792	99844.8	69625.2	52632	-1911.096	158431.5	7233	-14595.84	41615.6	22836.1	-14654.36	11462.97	37825.2	106048.8	36096.39	-7696.4	44633.9	6017.85	-196.854	21308.12	19839.12	27247.6
-0.67055_ppm	57508.8	49138.55	53322.2	82961.7	18435.7	39312.5	49915	5344.8	52416	13300.19	-21783.44	7824.02	44932.72	49440.3	34088.28	41268	81852.5	5705.24	23090.2	25674.9	40057.5	35773.1
-0.67_ppm	12864.48	40504.61	19801.6	16079.79	65413.2	81533.7	12201	19518.72	16290.04	21420.6	3440.36	45857.8	9480.8	54319.2	78528.9	-3709.04	48557.6	10188.42	17445.4	8600.39	67095.7	26788.6
-0.66945_ppm	-21421.92	90975.4	40983.6	6016.98	90447.6	98727.5	-56235	13739.04	27461.2	49428.5	-3342.08	48151.8	5854.24	41203.5	61953.3	32762.8	11175.73	58677.8	16044	993.508	33380.27	6430.08
-0.6689_ppm	15120.48	62561.6	6828.9	61735.5	65382.8	45742.75	-64885	52492.8	68536	48374	-22776.6	58186.2	-58671.2	43017	74219.7	25952.4	20632.63	44195.4	16783.2	3288.77	30895.48	13041.38
-0.66835_ppm	44993.76	29342.22	30583.34	74312.1	9530.02	5791.305	-20017	71035.2	67542.8	14331.7	20797.56	29382.44	13973.12	51090	82023	30724	39309.5	40780.34	20057.8	10907.52	20343.82	12157.55
-0.6678_ppm	-1105.728	-1476.078	32186.78	40857.63	-19728.84	105230	15777.5	80419.2	55536	22680.3	10205.16	34408.15	113920.8	97410.3	112569.3	31720	41403.3	45360.7	22468.6	-3016.68	-36131.62	13332.08
-0.66725_ppm	9018.72	29170.81	57664	91840.8	14455.58	-6771.525	39461	41988.96	57696.6	10150.56	3371.76	28104.46	29961.68	107675.1	91177.2	26584.4	80544.6	38973.48	8186.78	15049.36	21181.72	-4215.66
-0.6667_ppm	40416	27254.19	26225.56	69844.5	60629	14586	25635	56059.2	45206.2	-1930.4	7501.76	18058.59	36841.28	85484.1	83305.5	390.688	80730.2	67707.8	3803.1	28957	42824.04	-5738.52
-0.66615_ppm	3881.808	46201.4	34044.2	22141.65	86218.2	-32730.1	45443.5	85195.2	50580.4	-1246.913	16704.52	15469.7	67900	60504.6	23107.8	871.64	53589.1	69492.3	9304.96	18191.85	44212.21	12791.99
-0.6656_ppm	842.4	69045.9	15773.28	21866.25	54085.4	46462.7	69035	50467.2	44423.6	14760.72	23154.32	19255.91	65072	36427.56	52996.89	10209.2	62257.2	103853.6	20161.4	18845.51	54228.3	21255.1
-0.66505_ppm	74404.8	-26636.26	46053	23422.77	-8342.52	58633.85	53765	51696	35682.4	35482.5	20620.04	7343.39	108572.8	30307.68	81014.1	36859.6	38967.3	141616.2	15356.6	16246.74	52640.7	13927.25
-0.6645_ppm	99940.8	49077.55	12067.62	30036.45	-2190.244	189745.5	15601.5	39580.32	44540.6	29786.3	7893.2	13815.43	76983.2	63187.8	60733.5	14158.8	56245.5	87431.9	10748.08	28970.8	46085.97	19276.3
-0.66395_ppm	89884.8	49219.68	25463.28	2368.491	4725.68	-36686	22281.5	-9182.88	31561.4	22936.8	-7587.44	49361.7	11038.72	53929.2	54007.5	-558	38430.8	66852.1	22874.6	16389.11	-3571.365	11780.66
-0.6634_ppm	94689.6	64239.1	24307.62	-4486.266	21490.14	-26629.65	-80965	51292.8	-34972.6	23121.1	21666.12	64294.9	37863.28	76326.9	11402.85	22655.6	54960.8	83497.4	16167.2	19291.48	-13592.11	7752.68
-0.66285_ppm	32130.72	12601.99	44271.4	66223.5	-3360.948	43705.3	-52435	68616	-5749.38	12528.79	21680.4	28660.2	57058.4	85417.8	95845.5	3358.04	63672.4	46177.7	36929.2	21817.57	66066.7	386.92
-0.6623_ppm	20910.72	52649.1	17442	28998.09	23347.96	60581.2	39785	39432	14783.6	34502.1	42744.8	518.592	77739.2	54697.5	102411.9	967.6	69138.9	70150.2	29149.4	34143.5	94374	10115.34
-0.66175_ppm	-8366.4	12668.48	14366.36	75036.3	-6026.04	1602.25	52895	49281.6	5707	37650.4	41566	26498.29	29640.8	55173.3	50568.69	3873.6	35936.8	55138.9	23732.8	11393.97	44662.52	17329.8
-0.6612_ppm	94219.2	27848.33	47453.8	28889.46	5315.06	68064.6	8350	22885.92	12766	46057.9	49742	42568.5	-1380.848	65235.3	44838.48	49592	26298.94	86782.6	24539.2	4772.5	-21036.19	18545.3
-0.66065_ppm	72014.4	74060.1	56304	34633.08	25142.32	140853.5	21421	-20302.08	9621.56	35028.4	48638.8	25606.59	-3348.856	73651.5	31493.64	30982	16679.64	57224.4	30140.6	556.347	46181.03	22448.5
-0.6601_ppm	44986.56	102486.1	37206.2	32241.69	29827.72	229891	27033	-1662.72	26605.8	24700	19801.88	-15328.36	24606.96	53398.8	16551.09	17820.8	35670	77189.3	-803.936	18450.6	50950.2	8152.69
-0.65955_ppm	43399.2	-2233.454	19488.12	35462.34	38197.6	288736.5	65785	50136	36550.8	28357.5	27896.4	-19698.06	-6417.6	30705.48	-21638.91	28904	28850.65	47153.8	32502.4	25256.3	29350.51	5996.41
-0.659_ppm	37648.32	-23406.92	19262.36	37886.37	20382.82	254354	46618.5	26300.16	41033.2	22391.5	5351.08	6059.12	71394.4	41854.8	-41854.53	53920	24716.99	37526.53	21533.4	20076.93	12348.98	8832.86
-0.65845_ppm	7686.72	47490.33	46250.2	-25512.75	-8719.86	159995.5	37687	49641.6	16994.9	30181.5	6150.48	32548.53	80186.4	52950.3	-36894.39	45968	13533.43	30672.33	15895.6	17517.03	32389	3736.77
-0.6579_ppm	3883.728	30037.62	6854.74	-1187.994	10514.6	130288	-34647.5	55128	40820	26727.3	37623.6	62163.7	45646.16	34752.51	28191.63	49584	45770.7	70614.6	5525.94	40169.5	14784.77	-6495.19
-0.65735_ppm	51552	6767.95	-703.358	31852.56	32407.16	137547	2344.85	75806.4	30287.4	33137.9	40460	88670.5	1201.928	63523.2	-781.185	48756	37282.4	28126.73	448.742	36604.5	29776.32	2082.67
-0.6568_ppm	-5027.04	57174.08	-13694.18	67600.5	37032.52	66425.8	23971.5	-1045.056	-17284.02	28095.3	57674.4	60931.6	63078.4	66604.2	-30298.92	47816	28216.71	67690.6	25397.4	38955.1	39644.92	16546.78
-0.65625_ppm	-7844.64	72913.3	-18812.54	51346.8	63942.6	1606.075	19099.5	32681.76	8942.7	15735.23	15349.88	5358.71	84184.8	100183.2	12572.49	43636	24308.67	63700.2	19678.4	44304.9	55742.4	12009.31
-0.6557_ppm	20310.72	27561.63	-3423.46	50157.99	20550.78	-2365.975	-31161	45687.36	16361.28	-463.182	20558.16	12783.13	84828.8	133321.5	77126.7	-12966.8	11850.56	101351	27410.6	10756.41	11300.38	9794.38
-0.65515_ppm	59515.2	29349.54	4704.92	28981.77	-18881.06	62444.4	23082	14904.96	2142.92	4382.73	38777.2	17737.43	88922.4	120014.7	118520.1	-10990.8	39071.7	-19963.61	15220.8	869.124	46693.08	-764.575
-0.6546_ppm	19003.68	-1880.447	-2557.004	43291.86	25328.52	89292.5	43539.5	-2210.64	26109.2	14730.7	30111.2	21075.57	46836.72	77028.9	94278	10351.6	29031.9	-2761.116	17885	5082.77	16591.89	38562.8
-0.65405_ppm	60811.2	24835.54	-1281.358	65662.5	30561.88	37762.95	60110	30975.36	17663.62	23396.6	13814.08	19102.73	76311.2	103860.9	101682.3	12572	29101.5	22669.17	12384.54	-6213.22	-5749.17	30465.7
-0.6535_ppm	46358.88	12873.44	54740	17293.08	46360	94095	37108.5	61137.6	31904.6	41256.6	21729.68	44300.1	40774.16	94992.3	100092	-17042.4	25012.5	42960.44	13471.08	-7199	50313.2	7492.24
-0.65295_ppm	81446.4	102974.1	35387.2	43107.75	1456.958	67913.3	12288	91531.2	44031	52660.4	4993.8	25427.88	89404	58652.1	87301.2	-27284	20785.46	51131.3	8391.6	30477.3	73186.4	20313.3
-0.6524_ppm	126062.4	108738.6	45750.4	-36674.61	-8016.86	1366.12	39492.5	56870.4	24005.28	43523.3	21036.68	-12876.74	164091.2	22417.98	66000.3	-9020	35890.4	88046.8	22874.6	29847.1	72735.6	24619.4
-0.65185_ppm	97569.6	112526.7	18985.26	-7697.94	-2554.74	-76276.45	39199.5	25718.88	8609.64	46880.6	47138	29721.36	26788.16	9099.87	16817.28	49060	27041.63	62762.8	15520.4	5420.41	75852	35839.4
-0.6513_ppm	70492.8	129283.4	41792.8	-15239.31	14036.82	68889.1	21786.5	48624	-26436.8	42083.1	64906.8	16698.1	1538.152	29091.66	2010.162	32966.4	25584.96	50490.6	-2700.88	4803.32	6258.28	32638.3
-0.65075_ppm	46488.48	71736	55749.8	5424.36	1670.936	97384.5	18438.5	82363.2	-38097.8	20626.4	58332.4	18384.93	-2174.032	64213.5	16171.47	-6702.4	-12621.38	89078.8	-8723.96	29361.8	-13101.62	39091.5
-0.6502_ppm	48921.6	74365.1	27848.72	-4138.242	-19991.8	16911.6	-23610	53472	-2918.24	19419.9	66480.4	11292.77	43485.12	61779.9	-79264.2	35865.6	7713.71	78186.9	-7420.14	19055.04	-24561.74	15718.88
-0.64965_ppm	15866.88	11253.89	45260.8	20019.03	16259.44	122102.5	-5776.5	47884.32	4228.38	19095	71156.4	-10699.66	38571.12	70305.3	41477.76	7939.6	14208.84	100013.7	10035.62	25318.4	2545.942	22832.7
-0.6491_ppm	27045.12	-28327.79	43560.8	-11410.23	62384.6	133705	3627.55	87345.6	28459.6	11289.8	52236.8	11897.35	74356.8	71054.1	51832.38	44224	17140.16	57370.6	25832.8	25111.4	-19055.12	40550.1
-0.64855_ppm	39147.84	-28937.79	38930	6696.3	47348	117614.5	-20341.5	99489.6	25544.22	11757.58	2413.656	12151.17	11542.72	112347.3	62563.2	44932	46226	97008	18866.4	4298.93	43291.5	41524.2
-0.648_ppm	42402.72	-19868.92	-7932.54	18165.18	33126.88	84766.25	-15790.5	33779.52	4832.88	10897.07	-20989.92	18408.98	115785.6	47197.8	4470.225	45728	43821.9	90790.2	6774.88	256.749	7321.09	29862.2
-0.64745_ppm	-5842.08	29050.03	11029.6	48032.31	43270.6	98379	6807.5	14796.96	2970.5	12488.7	-13906.2	2359.342	122774.4	34341.84	-15470.37	31010.8	45414	110492.8	22885.8	16025.48	-27922.65	12916.77
-0.6469_ppm	-34293.6	-50625.12	51992.8	37635.45	60252.8	80061.5	-10960.5	69110.4	56966	7026.58	-18150.44	3076.069	18465.44	18377.19	-10627.08	18295.2	33898.1	133265.6	51291.8	33718	58212	6551.12
-0.64635_ppm	-6180.96	-6988.16	17416.16	3844.788	72211.4	47456.35	-38964.5	39352.8	42315	-2484.06	2627.044	17348.19	80320.8	33604.35	4348.131	25444	44955.8	121354.6	54896.8	9522.46	40240.27	7135.41
-0.6458_ppm	-17577.12	60571.17	-2303.534	43520.34	43266.8	-61793.3	-3888.7	-26731.2	46581.6	29379.7	-9800.56	-8642.83	54118.4	16626.48	-9642.12	19148.8	13277.65	148883.2	41034	3689.2	29314.25	19917.2
-0.64525_ppm	14376	67777.1	21810.32	38863.02	37331.2	-30691.8	61140	-20158.56	25357.8	27021.8	18750.48	51300.5	80186.4	-18025.41	-48619.86	10026.8	41461.3	64237.7	20935.6	13299.06	39311.23	-4597.65
-0.6447_ppm	84187.2	80105.2	18337.56	30017.07	97439.6	-3179	55715	66724.8	15528.24	10718.47	24361.68	28075.97	59746.4	34455.33	3939.213	39488.4	45231.3	17712.56	17103.8	37441.7	41640.2	4066.23
-0.64415_ppm	74328	101369.8	-6993.46	-1189.32	62973.6	116033.5	-18982.5	57249.6	33615.4	7854.79	26750.92	-30322.98	49525.84	89633.7	38220.21	43892	50056.9	12425.28	12230.12	38437.6	22025.99	21858.6
-0.6436_ppm	59467.2	6417.81	-29881.58	23310.06	-5505.82	89819.5	-16070	43975.2	18104.58	15464.48	10882.48	-4460.35	47392.24	61401.6	36404.19	35998	10956.49	48792.1	19885.6	60391.1	86122.4	12692.2
-0.64305_ppm	116208	-36252.91	27010.28	78856.2	18924.38	14265.55	-12944	34470.24	6479.98	28705.2	28579.6	14887.32	36521.52	45618.3	-1056.438	27341.2	46898.8	30930.76	-1681.54	28025.5	13501.95	564.128
-0.6425_ppm	91401.6	25567.54	40738.8	11519.88	-17102.28	41810.65	-39022.5	40003.68	34101.6	43133.8	6219.08	18064.14	46121.6	80897.7	-34014.18	49520	76284.5	75301.6	11039.98	11270.23	21449.75	4123.86
-0.64195_ppm	41849.28	295.5633	49830.4	10306.59	32315.2	22736.65	61380	89995.2	66276.6	44080	15774.64	-12059.78	69888	40606.8	25553.1	33632.8	75608.8	55543.1	-2902.9	43440.1	-24129.56	-3203.82
-0.6414_ppm	40575.36	40263.05	47783.6	-15873.75	21224.14	5212.2	40037.5	60936	33194.2	28093.4	43288	-9097.19	49229.04	-18717.66	113059.5	43964	24801.09	59649.6	6868.68	-2345.31	48465.9	-987.173
-0.64085_ppm	84153.6	60383.29	50167	65800.2	-1861.392	67366.75	58545	37099.68	19401.98	6753.55	18832.8	14225.39	71036	49877.1	53167.89	31774.4	-2406.478	39480.45	14834.4	10637.73	54718.3	12339.11
-0.6403_ppm	54110.4	104377.1	11627.32	102056.1	-9017.4	51063.75	50820	38780.64	16994.9	9451.93	27947.92	-47519.1	66455.2	57548.4	24249.51	52380	10647.06	35911.02	18305	25111.4	19067.86	16461.44
-0.63975_ppm	48086.4	27078.51	15569.28	99261.3	-29450.38	-42642.8	34926	69316.8	3294.98	23400.4	26052.32	-13534.23	121609.6	83736.9	14561.22	40156	47919.6	16542.53	9459.66	18743.16	-44083.83	9451.49
-0.6392_ppm	113443.2	35024.98	-14779.46	24207.15	-18354.38	2554.08	-46295.5	15237.6	32653.4	21207.8	24411.24	55070.8	11582.48	82258.8	79047.6	19086	51367.7	31960.61	2077.04	25794.5	24323.11	4634.37
-0.63865_ppm	61699.2	64196.4	-6169.3	89188.8	24912.04	-79911.05	7724.5	55416	51740	8735.44	14763.84	61253.5	650.496	54623.4	72857.4	29656	52536.4	76828.1	17432.8	6237.14	53532.5	12202.43
-0.6381_ppm	68812.8	89877.4	-23531.74	94584.6	-24286.18	-15725.85	8176.5	-80.304	14737.06	17625.73	-5437.04	40574.2	23512.72	40365	17618.7	70700	37415.8	51505.4	17301.2	10554.01	77312.2	33495.1
-0.63755_ppm	91286.4	88023	-14575.12	73052.4	15424.96	-96713	23293.5	61464	-4492.8	13691.97	25972.24	36376.18	60222.4	76865.1	81481.5	30777.2	33793.7	47166.7	11314.24	9248.76	58564.8	30938.3
-0.637_ppm	146232	47645.88	20245.3	55707.3	6901.18	-127321.5	66770	68126.4	21568.56	23045.1	10590.16	13781.76	55510.56	94126.5	73091.1	67212	46840.8	57572.7	13865.32	43821.9	20141.45	38302.7
-0.63645_ppm	85003.2	-15497.66	13848.88	29588.16	32906.86	104142	52380	66360	14609.14	31595.1	50330	2987.454	107604	107296.8	27026.55	9780	55369.7	102894.7	18362.4	16804.26	49926.1	25347
-0.6359_ppm	-27815.52	-61158.6	4572.66	8789.34	63368.8	91060.5	3480.1	77443.2	8802.3	36603.5	54611.2	25161.85	97053.6	58539	28249.77	36996.4	66395.5	122833.8	16898	23880.9	77356.3	24208
-0.63535_ppm	43010.88	20952.28	33664.76	21055.35	30849.54	30378.15	56800	88723.2	30069	11361.81	16658.6	36996.67	40276.88	96844.8	26531.22	59560	54085	139178.1	18334.4	32949.8	117810.7	20649.9
-0.6348_ppm	63830.4	13800.03	23695.28	42496.26	20861.62	99203.5	37738	17083.2	13485.68	13530.09	16474.08	59211.1	31982.72	77664.6	86041.5	16101.2	49320.3	92596.2	-3197.88	15886.56	123739.7	23925.8
-0.63425_ppm	38122.56	50741.63	14606.06	12665.34	6024.14	44086.95	97225	35685.6	33420.4	16523.16	29486.8	44721.9	20418.16	49042.5	103266.9	-11788.4	37784.1	62479	11806.48	25001	143623.9	7791.78
-0.6337_ppm	48230.4	68167.5	8154.22	6885.51	-12666.92	119569.5	80780	15119.04	16586.7	26833.7	46356.8	66755.4	14484.96	65949	63275.7	10084	48873.7	78389	8474.62	47803.2	119648.2	9417.66
-0.63315_ppm	37650.24	97587.8	-6098.58	39134.85	19608.76	198245.5	38107.5	9521.28	16848.26	31353.8	59402	49861.2	31029.04	69810	28835.73	60220	44198.9	117918.9	22065.4	23036.8	29861.09	15544.12
-0.6326_ppm	88992	66410.7	22860.24	35862.18	629.736	93211	17774.5	26293.92	5232.5	21335.1	21942.76	25862.63	89975.2	93670.2	32698.62	30675.6	39271.8	122498.4	15272.6	8726.43	58569.7	1747.77
-0.63205_ppm	60825.6	57779.81	29071.7	36536.91	12946.6	-2287.86	49350.5	82478.4	56771	19288.8	-5185.04	-19612.22	70728	61752.6	21576.78	8010.4	29394.4	112496.6	-548.646	8078.29	82324.9	14551.49
-0.6315_ppm	47241.12	7812.27	21666.16	64759.8	44745	21221.95	1951.95	99921.6	61755.2	7647.5	-31718.4	31689.02	-3083.864	79981.2	64090.8	15677.6	-5205.79	81252.8	-1256.178	22517	82222	13967.03
-0.63095_ppm	24346.56	-18148.72	21659.7	68844.9	34202.28	108681	-16288.5	72835.2	18782.14	20521.9	8772.12	-13695.55	42057.68	58507.8	80461.2	13651.2	45193.6	66615.6	9038.68	26174	55110.3	18445
-0.6304_ppm	51710.4	-10146.13	61285	27962.79	46876.8	111341.5	30948	55070.4	25504.18	13620.91	53485.6	26880.87	25093.6	56300.4	82883.7	50012	35672.9	105866	26786.2	26272.9	1255.772	781.932
-0.62985_ppm	4192.464	99411.7	-17546.72	5172.93	-3800.76	175049	-1572.15	35606.4	44111.6	23292.1	70072.8	25137.06	56313.6	85913.1	19801.23	78484	29464	38331.49	18995.2	5226.75	13846.91	-15573.36
-0.6293_ppm	102868.8	85125.5	-27974.86	8304.33	-12108.32	175193.5	53045	3990.768	2064.582	32248.7	52886.4	23523.12	52624.32	69568.2	-33837.48	52048	14331.8	79107.1	31816.4	11624.2	24920.42	18276.7
-0.62875_ppm	109848	73962.5	-24992.72	-15079.68	-5779.42	251999.5	3705.2	11889.12	6674.2	21741.7	41196.4	35475.6	43340.08	83740.8	45983.61	46376	26999.58	134194.4	20186.6	16132.89	30395.19	5274.59
-0.6282_ppm	57859.2	131503.8	-14743.08	46216.71	16340	167705	-18984	-5039.52	8886.28	33132.2	41386.8	20401.43	117056.8	107016	144153	45168	31018.4	85290.5	10567.48	25286.2	41360.41	21064.7
-0.62765_ppm	56976	112996.4	16029.3	24138.81	21589.32	75780.05	3758.15	61939.2	21182.72	54319.1	-6229.72	12976.64	34229.44	74903.4	37116.69	34138.4	62463.1	38140.14	14471.8	21504.08	1261.407	6928.18
-0.6271_ppm	55488	106841.5	4558.72	51902.7	54693.4	48713.5	48861	20196	35867	30101.7	-7484.4	11576.56	33107.76	83814.9	64797.6	84276	-21816.99	118955.2	-1854.72	31873.4	-32355.19	4845.85
-0.62655_ppm	64761.6	50956.35	-19461.26	88459.5	22376.3	-36833.05	1284.4	46361.76	28095.6	19117.8	-14602	50775.1	-11344.48	74763	99037.5	84404	10712.6	108265.4	3974.74	7061	4407.207	8375.56
-0.626_ppm	115315.2	34206.36	19908.36	27150.87	-1930.172	-43143.45	-16497	81441.6	18647.72	43196.5	19407.64	68242.8	-13084.96	86338.2	58162.8	81060	20216.19	84417.6	23979.2	36029.5	17862.95	-3632.39
-0.62545_ppm	152217.6	88376.8	51710.6	43138.35	5111.76	-19950.35	-23418.5	23448.96	2228.512	33611	38816.4	67920.9	25514.16	117885.3	38137.56	8517.6	28494.53	51892.4	28705.6	22450.99	57251.6	18754.4
-0.6249_ppm	165038.4	62634.8	34812.6	55278.9	18278.38	43813.25	-40521.5	31812.96	8252.92	16108.77	28848.4	43697	86839.2	101493.6	-2541.858	-1695.4	31363.5	90132.3	13591.76	33005	50386.7	11967.49
-0.62435_ppm	102403.2	89169.8	20718.24	43861.53	50209.4	76150.65	-28223.5	51360	6577.22	9430.84	-13121.36	42261.4	92747.2	88974.6	66929.4	7685.2	25987.48	93254.1	33040	25456.4	13689.13	-9336.4
-0.6238_ppm	72048	111892.3	27228.9	66305.1	5806.78	12807.8	13046	17777.76	31080.4	9254.52	26354.72	71287.9	72592.8	112986.9	61446	3944.44	45431.4	9848.72	21529.2	28934	10960.32	3916.8
-0.62325_ppm	107668.8	26201.94	36468.4	42363.15	41594.8	40125.95	33654.5	-10077.12	6668.48	11653.27	29853.6	30031.05	67888.8	112908.9	66313.8	-7757.6	77470.6	33708.13	23885.4	-5464.8	5892.25	12706.48
-0.6227_ppm	13873.92	58721.65	15154.48	39347.01	50703.4	89471	31820.5	8140.32	-13113.62	269.287	12871.32	15271.38	122584	81104.4	93662.4	44616	62970.6	55143.2	20510	21751.56	56497	3114.74
-0.62215_ppm	67876.8	106304.7	38277.2	73674.6	23981.8	140632.5	22863	54700.8	-7650.5	6895.1	-7448.28	17179.84	107335.2	70395	66695.7	24674.8	55964.2	112393.4	13911.24	5941.82	26337.99	2909.89
-0.6216_ppm	74198.4	107811.4	36682.6	16182.81	29741.46	65039.45	-35079.5	19738.08	-2911.74	25289	21145.04	25718.33	93856	99859.5	4918.245	19502.8	19230.48	102069.1	15044.4	21102.27	23845.85	8311.64
-0.62105_ppm	-3107.04	82563.5	30791.42	64790.4	33987.2	265.761	25168.5	-22058.4	12099.88	28872.4	29582	28089.29	45053.12	56011.8	27263.67	59084	30867.6	130328.7	31546.2	17458.84	32711.91	13664.94
-0.6205_ppm	101256	102248.2	16431.86	50820.48	4262.46	49606	-2078.75	2710.464	17384.38	10315.67	52200.4	11831.12	55756.96	43680	40415.28	67376	47893.5	123835.7	28266	51156.6	61911.5	7347.06
-0.61995_ppm	122054.4	69503.4	15094.3	17368.05	18952.5	93160	7656	-7414.08	34491.6	27008.5	21342.44	48595.8	18525.36	96259.8	80563.8	17448.4	67398.9	115265.8	22789.2	19530.22	-12435.22	6289.66
-0.6194_ppm	66883.2	161308.4	11985.34	38327.52	37891.32	73747.7	-33259.5	39133.44	24968.32	20711.9	34395.2	51600.2	57276.8	85078.5	-15570.12	32246.4	60076.4	64293.6	4434.78	4530.77	-11540.48	19856
-0.61885_ppm	26366.88	127569.3	-1286.628	58823.4	27429.54	23513.55	13557.5	36442.08	-3983.72	17370.37	95712.4	58926.2	44269.68	38973.48	68650.8	22682.8	83119.8	69978.2	10227.42	17083.94	10581.06	14993.15
-0.6183_ppm	92692.8	84466.7	29815.96	48221.52	41336.4	75375.45	41102.5	47933.76	24138.14	20708.1	50556.8	34765.2	81995.2	-12296.7	120834.3	-30047.6	60082.2	89659.3	22227.8	31710.1	-15826.02	28480.1
-0.61775_ppm	4371.552	41744.74	35363.4	40359.36	55388.8	11375.55	53290	13193.28	9972.3	24012.2	26506.48	-764.42	47673.36	47420.1	84468.3	7906.4	32100.1	120593.5	14247.8	30502.6	24379.95	14243.62
-0.6172_ppm	39634.08	87968.1	4528.8	39498.48	30251.8	54397.45	28178	67041.6	23086.44	13606.47	22805.16	23541.99	-19456.08	71331	79560.6	34574.8	28769.16	74712.5	21109.2	37522.2	32195.45	8536.21
-0.61665_ppm	51816	115277.8	33782.4	30961.08	47595	29874.1	29336	49675.2	30082	22467.5	34526.8	9343.24	28540.96	77294.1	67778.7	51512	36450.1	58174.7	9724.82	40944.6	5053.86	7058.74
-0.6161_ppm	79027.2	49102.56	-6670.46	71410.2	60332.6	164143.5	58970	79315.2	213.0414	27008.5	5365.08	-10398.85	-55362.16	73565.7	45924.33	57752	55697.4	75331.7	21673.4	50232	24464.23	24993.4
-0.61555_ppm	79756.8	-18231.68	-41293	10634.52	5073.38	90423	17109.5	33486.24	-967.642	34574.3	17342.64	78702.7	50724.8	45910.8	110158.2	58552	45878	57155.6	23703.4	14554.17	28838.46	28813.3
-0.615_ppm	54993.6	56069.37	-3571.02	8449.68	46029.4	-5854.375	7994	49963.2	7712.64	21551.7	39074	47607.9	43264.48	69443.4	66234	18942	50422.3	59911.9	28235.2	10951.91	2816.128	30710.5
-0.61445_ppm	11768.64	102724	52472.2	12693.39	37065.2	17685.95	19355.5	-25378.56	42304.6	27173.8	27375.32	17782.57	29814.4	30306.12	59798.7	17522.8	34205.5	94458.1	10214.68	886.581	31978.38	21807.6
-0.6139_ppm	19549.92	96544.7	16125.86	12608.22	9931.68	89173.5	-10327.5	-1442.352	31582.2	30667.9	26288.08	15589.21	-64411.2	81170.7	24398.85	44240	42096.4	61773.8	17806.6	18155.05	45753.26	24034.6
-0.61335_ppm	30307.68	56003.49	20794.74	10738.56	-5612.98	39576	38972	-5934.24	25990.12	13878.36	29867.6	43730.3	-4232.592	15470.52	29956.35	65588	74103.7	66658.6	23304.4	32508.2	25970	3738.3
-0.6128_ppm	106569.6	82484.2	-11500.16	50041.71	9347.24	-76079.25	45225.5	26462.4	22267.18	36238.7	19503.96	18819.31	-9736.16	126114.3	77286.3	44836	13803.71	89895.8	16412.2	33212	20227.2	29369.2
-0.61225_ppm	91891.2	109452.3	16183.32	58772.4	44433.4	-43023.6	-30433.5	61881.6	57174	25895.1	33308.8	27480.64	25094.16	130439.4	78346.5	29193.2	32656.9	89139	15593.2	37207.1	11752.16	11564.42
-0.6117_ppm	40716.48	97935.5	25242.96	49840.77	14704.48	1412.02	29001.5	71452.8	43451.2	15062.82	8192.24	60162	119224	132159.3	39047.85	-13652.4	57388.1	49252.2	16455.6	16592.89	20199.27	30430
-0.61115_ppm	79728	142081.2	15395.88	-40710.24	-8274.88	-33739.9	-7305	10820.64	10153	14827.98	-4703.44	35354.98	127780.8	78780	-20503.47	22991.6	11234.89	30809.07	8172.08	5893.52	-56100.1	25471.1
-0.6106_ppm	88084.8	19261.97	34105.4	4983.975	34449.28	168240.5	-14031	9351.36	21304.4	28794.5	10352.44	127.8054	64064	53695.2	-94534.5	62456	17431.32	71990.6	9089.5	-19212.36	15247.33	27655.6
-0.61005_ppm	47404.8	13352.9	23076.82	32574.21	8580.78	9569.3	-55060	37016.64	6345.82	20254	22829.8	-16328.84	34403.6	56023.5	-10392.81	21136.8	15965.37	134865.2	22153.6	-20717.48	1986.558	10887.82
-0.6095_ppm	106478.4	81758.3	5049.68	82227.3	11331.6	101651.5	-42760	17637.12	-14308.06	24629.7	21925.96	15064.55	3882.816	69997.2	16206.24	56232	63936.3	100426.5	10963.26	-17209.75	-22748.74	36400.4
-0.60895_ppm	82056	55285.52	-2680.05	90423	67039.6	75978.95	32677.5	33726.24	9334.52	44260.5	10610.6	17342.64	-1968.568	76689.6	24592.08	30090.4	26227.31	60376.3	2631.02	23545.1	20513.85	27706.6
-0.6084_ppm	78196.8	15041.38	25822.32	46069.32	31563.94	97903	10378	82896	21775.26	28851.5	-18595.64	-4816.29	73567.2	141499.8	107427.9	34792.4	15354.05	53384.5	-3515.68	22178.21	44479.26	24170.6
-0.60785_ppm	95390.4	90408.1	15463.88	78157.5	62909	79588.9	46490	36956.64	15522.26	16919.88	11269.72	16946	98980	76315.2	37207.32	51272	17975.65	122846.7	4982.18	39985.5	33780.6	20051.5
-0.6073_ppm	32265.12	36726.88	12915.58	59731.2	13137.74	20959.3	43048	52608	23257.78	36138	18384.52	56258.5	45837.12	73990.8	27555.51	18575.6	38865.8	108218.1	18345.6	64791	41909.21	5189.59
-0.60675_ppm	89280	58811.93	42982.8	48731.01	28058.06	70099.5	22596	69561.6	12712.18	30124.5	29190	48762.3	83031.2	92176.5	-7543.38	-9927.6	35507.6	57465.2	20547.8	47046.5	13769	22023.5
-0.6062_ppm	72182.4	81794.9	38913	31348.17	37802.78	52745.9	22810.5	63398.4	19435.52	21709.4	5048.68	16768.03	106047.2	92527.5	-16195.98	-1808.96	24612.59	97205.8	24962	26387.9	49803.6	28172.4
-0.60565_ppm	43946.88	117858.1	47763.2	82518	45942	-56.2921	79670	26760	3625.96	18839.45	6813.24	1723.423	59970.4	98412.6	-67066.2	-14589.6	22568.67	81497.9	20909	46480.7	60823.7	8855.3
-0.6051_ppm	31368.96	12726.43	-5170.38	28070.4	13333.44	8715.9	68110	51288	-16688.88	21601.1	18148.76	18191.42	102412.8	86697	13226.85	-22904.4	13942.04	49540.3	20105.4	31958.5	33950.63	687.939
-0.60455_ppm	74678.4	33853.17	20169.82	1923.669	-17136.1	89020.5	98100	45929.28	-21475.74	39510.5	10688.72	-14353.41	107032.8	57427.5	-377.0094	-16084	62567.5	83174.9	1455.02	23476.1	44909.97	4839.39
-0.604_ppm	63744	107244.1	16462.8	64035.6	40542.2	106182	61360	54638.4	9680.84	10655.96	4458.72	3389.237	92523.2	89235.9	-3064.149	-7318.8	45927.3	68507.6	5386.22	-866.847	34241.2	-6902.51
-0.60345_ppm	70963.2	43650.99	29555.86	91907.1	23047	38154.8	-8242.5	73843.2	16396.9	-8149.86	29514.8	27765.91	73259.2	141687	-6820.62	9206	59131	65815.8	-1485.54	-5713.89	75332.6	-953.088
-0.6029_ppm	60556.8	70851.5	14189.22	89484.6	-25441.76	11067.85	-40019.5	73156.8	23423.92	10645.7	-16996.84	-2251.043	46893.84	153738	104914.2	101968	53710.9	93482	6223.28	10573.33	19702.9	19397
-0.60235_ppm	81216	84710.7	10881.36	60588	23175.44	2366.23	48163.5	64771.2	45390.8	25040.1	-1548.036	5507.45	46460.96	113064.9	78899.4	35904.8	40049	68649.5	35315	9359.16	41392.75	25141.3
-0.6018_ppm	72868.8	-20009.22	9436.36	13803.15	39299.6	-73619.35	45261.5	45257.76	27443	27637.4	4193.84	6963.03	47984.72	138859.5	12406.62	26973.6	43265.1	79851	8077.86	26910	12307.82	15464.05
-0.60125_ppm	44925.12	36024.16	-8164.42	47558.01	-518.396	-66165.7	26565.5	53928	27024.4	21986.8	16209.2	42657.3	47389.44	90012	21972.93	38294	29577.1	42669.76	15688.4	28710.9	21487.97	26084.8
-0.6007_ppm	50745.6	-22196.68	27574.34	77310.9	-13520.78	8987.9	32072	37959.36	7265.7	31864.9	43377.6	37599.4	43539.44	94099.2	3761.031	74672	6450.47	33075.6	17313.8	18576.64	-27412.56	2282.25
-0.60015_ppm	108427.2	-9863.7	21953.12	32651.22	14284.58	91961.5	25691.5	68366.4	-24805.56	38319.2	25770.08	75975.8	17809.68	103225.2	11740.29	85400	554.538	74226.6	18662	22268.83	20805.4	28097.6
-0.5996_ppm	99768	-3441.559	31162.02	6649.89	23926.7	146353	46683	22390.56	23699.52	17308.24	2656.92	37333	6869.52	64338.3	51561.63	45160	22329.42	64779.5	-1720.32	32853.2	26574.17	5374.89
-0.59905_ppm	108710.4	35361.7	69533.4	-33966.51	40576.4	132302.5	89975	32862.72	16394.04	31813.6	18921	68616.5	7795.76	80597.4	75393.9	43192	37647.8	20200.54	3333.4	32708.3	24300.57	-11974.97
-0.5985_ppm	130094.4	98136.8	40079.2	3578.721	43916.6	83097.7	28354	78384	-7316.4	25860.9	10535.84	80859.8	64181.6	132213.9	-30476.76	30246.4	49865.5	30468.51	12500.46	25355.2	29601.39	-3388.44
-0.59795_ppm	109651.2	64727.1	27968.06	69956.7	25805.04	90091.5	-47903.5	83112	50359.4	23573.3	12753.72	98412.6	91526.4	96185.7	-3365.508	41388	21678.37	22633.91	12297.32	8325.08	78502.9	6772.12
-0.5974_ppm	114403.2	129002.8	24811.5	37759.89	9096.44	74927.5	19736.5	20610.24	36540.4	28726.1	37438.8	17050.34	50241.52	80004.6	-18095.79	64904	37702.9	19428.69	14327.6	9275.67	68894	43458.8
-0.59685_ppm	53150.4	134309.8	44247.6	59098.8	31788.14	71458.65	27268.5	49665.6	24695.06	23096.4	27413.96	9960.03	21987.84	81545.1	-20265.78	30875.2	31177.9	69664.3	22171.8	9368.13	-14443.73	23443
-0.5963_ppm	59635.2	97227.9	20003.22	40290.51	56802.4	30950.2	32499.5	61286.4	30992	49983.3	2992.08	19293.28	113982.4	100132.5	6789.27	54172	33599.4	70330.8	6980.12	16588.29	18968.39	10519.77
-0.59575_ppm	73550.4	59255.4	21601.22	42026.55	-20094.4	100580.5	36943	67862.4	20929.22	53982.8	7410.2	17003.35	77750.4	73265.4	29770.53	37522	50657.2	60496.7	25384.8	-1490.009	67517.1	30800.6
-0.5952_ppm	112833.6	140391.5	-1051.62	88428.9	40337	7209.105	-21106	49771.2	12387.44	29030.1	-2892.96	15459.34	116048.8	84017.7	105227.7	-1072.12	16384.71	104395.4	1720.04	-8356.82	55061.3	22100
-0.59465_ppm	78576	84381.3	42840	46267.71	37613.92	-3154.86	23143	78907.2	36376.6	7826.67	-14170.52	4844.04	30735.04	113080.5	126654	11342.8	12527.13	26481.12	1799.28	12693.24	-2743.363	-2509.71
-0.5941_ppm	74208	84216.6	27071.48	-14118.84	29835.7	15118.1	20427.5	58248	31538	17107.79	-17258.08	7664.18	45988.32	125661.9	69762.3	59764	11163.84	37210.48	8739.36	32738.2	27789.37	18723.8
-0.59355_ppm	38569.92	79977.1	19637.72	102555.9	27731.26	38346.05	36941	35760.96	-17651.92	18857.69	-5993.4	24163.59	31782.8	69509.7	96307.2	41268	1942.71	64590.3	1668.52	12789.38	23711.59	2610.86
-0.593_ppm	84446.4	101144.1	28999.28	38683.5	28384.48	71603.15	113935	61420.8	18183.36	18234.11	-26446	22921.5	37835.84	18290.22	39270.72	32378	30293.4	88425.2	15663.2	13742.04	24125.15	20600.6
-0.59245_ppm	55732.8	70699	54811.4	27074.88	7273.2	143208	23067	91809.6	20338.24	13771.96	9856.56	41269.8	-16562.56	70753.8	96968.4	38556	8030.39	155969.6	7337.26	27137.7	48849.08	24170.6
-0.5919_ppm	51643.2	1677.134	40092.8	60414.6	5340.9	43725.7	47842	132014.4	26660.4	28266.3	-7890.68	6652.6	66141.6	46819.5	130193.7	2753.84	3944.87	93555.1	1607.34	15716.82	37875.53	20292.9
-0.59135_ppm	78888	12755.71	15870.18	46429.38	52557.8	49549.9	30324	88257.6	-4211.22	34011.9	-14293.16	11364.55	43972.32	22573.59	80917.2	19355.2	-13815.02	135570.4	18187.4	32687.6	45167.71	28990.1
-0.5908_ppm	108124.8	25435.78	-16962.94	91045.2	43874.8	6461.275	-767.8	16548.48	-3028.48	25061	49599.2	46098.3	78422.4	56807.4	59810.1	18668.4	-4748.46	83226.5	18670.4	22681.45	54458.6	16503.26
-0.59025_ppm	71760	-12167.67	-25232.42	51663	23337.7	2730.455	74830	70660.8	34452.6	13058.7	46550	49306.2	67132.8	48340.5	23147.7	33433.2	5884.68	125603	14224	28830.5	65620.8	3171.86
-0.5897_ppm	40373.28	-6026.678	23830.94	38602.41	72739.6	45214.9	11792.5	99508.8	17680.78	8356.01	33614	30630.82	65346.4	45318	4280.643	47124	19293.7	93980.8	2726.64	17489.43	69815.2	-660.059
-0.58915_ppm	34837.44	-12201.22	57171	-10376.97	69460.2	95599.5	-515.45	58670.4	2794.48	11990.9	31301.2	53342.9	58564.8	28867.41	7920.72	21076.8	38416.3	72880.7	17442.6	14300.02	77121.1	2725.44
-0.5886_ppm	51475.2	56686.08	24582.34	42127.53	54469.2	65448.3	371.1	42136.8	23034.7	35938.5	73004.4	656.417	-10438.4	40287	76448.4	46344	43468.1	87483.5	21660.8	11032.18	39584.65	14287.48
-0.58805_ppm	53568	28885.33	-4446.86	27505.83	71941.6	29841.8	34491.5	28726.08	20455.24	-4304.83	34566	-1132.496	32117.12	48781.2	60140.7	74460	58994.7	134448.1	14863.8	-4296.17	76366.5	26844.7
-0.5875_ppm	70430.4	39595.71	-31110	41959.74	17430.6	185801.5	17495.5	29713.44	14000.48	35450.2	23098.32	40381.8	38096.8	72633.6	56290.35	97856	64469.9	79266.2	22926.4	11322.44	69212.5	24114.5
-0.58695_ppm	50366.4	84771.7	-24245.06	72165	11146.54	188836	83970	2419.968	39309.4	45539.2	33793.2	31437.79	-8112.72	51815.4	14606.82	49620	53594.9	53221.1	5711.3	21161.38	-874.895	18011.5
-0.5864_ppm	90062.4	64653.9	-44750.8	34477.53	-110.1202	128027	43864	60648	33989.8	40217.3	27618.64	-2867.796	13259.12	96096	63458.1	69804	51759.2	82289.1	31544.8	53323.2	-48892.2	13340.24
-0.58585_ppm	25891.68	59787.32	-34720.8	76387.8	-1169.032	-18179.8	30937	11357.76	5336.76	29149.8	44934.4	18112.61	52272.64	53765.4	48540.63	42428	22597.38	93077.8	28854	41197.6	-55232.8	7032.56
-0.5853_ppm	-43583.52	105767.9	-1675.486	34052.19	8915.18	87635	100890	-14989.92	33810.4	25363.1	49680.4	-2221.221	111893.6	76919.7	107388	30345.6	43265.1	78651.3	40446	7851.28	12522.44	411.349
-0.58475_ppm	-56899.2	29875.36	33645.04	36793.95	-4078.92	82897.1	66850	32301.12	27398.8	8246.19	1259.076	42949.6	92786.4	49140	82296.6	31898.8	43247.7	97657.3	23423.4	4733.4	19740.14	6087.7
-0.5842_ppm	50236.8	62939.8	30750.28	60868.5	39846.8	64739.4	29096.5	-6655.2	37294.4	18047.72	8285.48	56691.4	-19628	56300.4	-2910.477	41692	32903.4	93374.5	21733.6	-7239.48	-23798.32	3729.46
-0.58365_ppm	72129.6	41282.97	13785.3	59195.7	30436.48	129387	-9912	30096.96	22952.54	24082.5	-2409.512	39612.2	23154.32	59159.1	82467.6	39528	19989.12	108931.9	12232.08	29909.2	-32571.28	10254.4
-0.5831_ppm	22395.84	6237.86	11663.02	52907.4	52394.4	77134.95	-25757	42914.88	9271.34	21207.8	2016.14	4761.9	93968	75234.9	83054.7	7806.4	-8396.66	79962.8	39838.4	43987.5	40525.94	13694.69
-0.58255_ppm	39153.12	100802.5	19480.3	62454.6	31925.7	18496	-6307.5	74611.2	7289.36	18797.84	9915.92	29914.13	135811.2	67973.1	24235.26	27370.4	27323.22	45610.1	29555.4	43877.1	38660.51	-6386.05
-0.582_ppm	46154.88	89419.9	68397.8	106003.5	12001.54	-17233.75	31746.5	42712.32	28592.2	10468.62	17590.44	23481.31	144513.6	39971.1	86223.9	42472	24976.25	69264.4	28530.6	17981.4	29009.96	-7959.74
-0.58145_ppm	51844.8	69137.4	51717.4	54177.3	-5492.14	-23455.75	41064	-44052.48	44964.4	-10357.66	43682.8	24436.65	135587.2	74357.4	88555.2	33460.8	44964.5	71913.2	25744.6	41126.3	22865.85	11820.78
-0.5809_ppm	40872	58882.69	10748.42	38960.94	-31689.72	-11441	81135	22308	31327.4	17122.61	55493.2	56454.6	53357.92	57474.3	39222.84	26387.2	37847.9	121328.8	17764.6	47961.9	52983.7	5551.35
-0.58035_ppm	51302.4	85461	33609.68	3618.195	29730.44	134810	8985	3128.352	33579	20210.3	47661.6	22896.34	-5625.76	53812.2	11495.76	55840	37900.1	62152.2	20881	31797.5	27810.93	27347.9
-0.5798_ppm	69796.8	113874.8	45203	-8972.94	7676.38	191845	-15423.5	43330.08	31639.4	35780.8	23211.44	-17020	-19349.68	57525	39465.66	49772	64069.7	59013.2	24161.2	45728.6	-31200.75	27917.4
-0.57925_ppm	88272	89108.8	42561.2	-5222.4	-5071.86	187399.5	60060	24842.4	12706.46	33592	20373.08	4902.13	21089.6	84809.4	28807.23	51452	60958	133489.2	14728	41896.8	25094.86	23626.6
-0.5787_ppm	72379.2	62159	63746.6	65269.8	44593	112404	13203	25769.76	19261.32	53247.5	7697.76	31178.79	17125.92	78362.7	96888.6	35015.2	46687.1	46250.8	6975.64	20593.05	11635.05	23675.9
-0.57815_ppm	2200.176	50042.57	40613	10366.77	36046.42	78433.75	-23457	22596.48	15724.54	66110.5	-144.3932	3424.535	39060	50001.9	56786.25	-1656.36	11661.19	59576.5	8325.52	36294	-29128.54	14479.58
-0.5776_ppm	67747.2	24413.42	75463	71394.9	49191	42242.45	15928	48240	11944.92	44974.9	-310.576	50819.5	34283.2	98416.5	47052.93	8069.2	51988.3	-9816.47	31736.6	18353.31	5254.76	19306.9
-0.57705_ppm	60537.6	20043.99	37019.2	15790.11	14658.12	143454.5	9362.5	82891.2	28509	41756.3	-4167.8	53635.2	127456	117608.4	50068.8	-7426.4	31630.3	-14187.42	17193.4	16045.95	30317.28	37158.6
-0.5765_ppm	1326.288	114198.1	10263.92	50895.45	37933.5	134164	-17343	63489.6	29744	29567.8	13007.96	57923.5	23730	83397.6	2426.49	54892	23227.84	-29580.13	25062.8	28779.9	18300.52	25236.5
-0.57595_ppm	7137.6	126135.8	28854.44	57635.1	84147.2	57085.15	4520.3	77409.6	-2340.598	28804	24524.08	20416.23	40285.84	53235	72230.4	60532	17606.48	47398.9	11748.8	21287.42	-9267.37	31414.3
-0.5754_ppm	52152	64891.8	69292	57104.7	59838.6	42015.5	35858	72753.6	6620.9	14888.02	33563.6	20492.08	37854.32	42630.9	70372.2	22766.4	22510.09	17769.32	19853.4	26910	67326	18207
-0.57485_ppm	73732.8	78019	60482.6	102739.5	45113.6	30775.1	-25457	49166.4	15863.12	33312.7	8359.12	-3711.84	47236.56	76865.1	31790.04	-9070	62956.1	86064.5	31483.2	46494.5	25808.79	26117.1
-0.5743_ppm	77481.6	6100.61	43101.8	63642.9	-12214.72	116892	1330.65	20520.96	22787.7	41136.9	7116.48	-1867.723	30904.72	65566.8	11851.44	52124	47087.3	74476	28714	19593.01	20593.72	17006.8
-0.57375_ppm	128088	-13690.84	7621.1	125597.7	-8575.46	25973.45	27396	18077.28	5632.12	39609.3	-525.896	283.6679	59080	55890.9	14417.58	20301.2	-1844.516	60114	38378.2	789.774	67507.3	-2683.45
-0.5732_ppm	78120	9689.24	12890.76	62189.4	-16273.88	26605.85	25462.5	7331.52	15447.9	51201.2	3494.68	-5404.59	110796	51667.2	45581.19	-8280	61433.6	65811.5	34423.2	37076	45521.49	-4382.94
-0.57265_ppm	88195.2	-4223.518	39375.4	90055.8	-2077.802	7741.63	22857.5	43255.2	6480.24	43682.9	27826.4	-62670.6	50505.84	50462.1	51319.38	5935.6	88879.2	76750.7	42791	50554	35935.13	15083.42
-0.5721_ppm	145742.4	37374.7	74681	106187.1	34347.06	19046.8	-10364	76296	-850.772	49643.2	49305.2	39671.4	90608	82036.5	69180.9	-23737.2	80367.7	58802.5	28539	50519.5	16290.54	14795.27
-0.57155_ppm	33299.52	92768.8	37063.4	74414.1	43798.8	136901	1981.85	54888	-20239.44	33677.5	375.2	51977.6	106500.8	89267.1	86184	15555.6	43215.8	26057.14	6164.76	26647.8	30870.49	3883.31
-0.571_ppm	36705.6	75219.1	-6107.42	37988.37	56703.6	22534.35	-32687.5	28787.52	8577.66	17327.24	8677.2	19203	66645.6	98400.9	39768.33	53864	70661.4	37345.07	32375	10422.68	-45677.31	20088.9
-0.57045_ppm	20539.2	23415.46	-10597.12	106100.4	44201.6	116067.5	236.07	53011.2	36012.6	47315.7	22841.28	-2112.034	96605.6	126945	32818.89	39278.4	43581.2	49385.5	24329.2	-25861.2	12623.38	29452.5
-0.5699_ppm	20126.4	-5131.015	-10678.38	173496.9	20731.66	77616.05	-4494.45	35855.52	70779.8	38834.1	-7143.36	11947.3	63817.6	74213.1	101078.1	35492	26171.05	49987.5	10544.52	5131.99	30796.5	33552.9
-0.56935_ppm	52344	-8810.23	24096.14	116213.7	24226.14	78358.1	-23777	52785.6	60702.2	28102.9	-21320.32	611.129	86839.2	73304.4	69443.1	3560.28	77200.9	62483.3	17725.4	-470.971	67032	25838.3
-0.5688_ppm	70080	-3567.585	5498.82	127571.4	6345.24	9290.5	-21212	9590.88	-722.592	21399.7	-7078.12	17153.94	85047.2	100152	90099.9	1107.28	63776.8	112457.9	17028.2	3125.24	82746.3	11446.27
-0.56825_ppm	69091.2	27950.81	28222.38	96216.6	26162.24	98447	45750.5	-4130.928	19659.12	23371.9	5386.64	5407.92	90904.8	59007	98627.1	56128	68730	92613.4	23816.8	23581.9	138184.9	5217.47
-0.5677_ppm	123129.6	85912.4	41935.6	84104.1	79157.8	18758.65	8775.5	65486.4	34738.6	36964.5	32373.6	-3849.85	30677.92	97936.8	136617.6	7044	74042.8	90403.2	31248	6923.23	135426.2	10800.44
-0.56715_ppm	131870.4	136792.5	59768.6	66085.8	14801	12478.85	-43965.5	69595.2	29130.4	23805.1	37892.4	22493.04	43809.36	112667.1	99670.2	39467.6	29771.4	73530	31939.6	25898	121956.1	11259.78
-0.5666_ppm	83635.2	118687.7	15714.46	52020	20873.02	43138.35	-14426.5	72652.8	29627	11285.05	18960.2	39908.2	50041.6	94637.4	112575	68232	40426	105251.1	27435.8	26735.2	97603.1	37945.7
-0.56605_ppm	82214.4	95245.4	7526.24	57981.9	26743.64	12141.4	77200	53438.4	29130.4	500.08	31908.8	18710.9	23067.52	150259.2	42115.59	14924.8	36809.7	115945.2	21375.2	3816.85	45820.88	21647.8
-0.5655_ppm	118632	53229.82	6082.6	45844.92	57155.8	48743.25	46583.5	48302.4	12007.06	15003.54	14311.36	-26302.93	73858.4	120373.5	-25330.8	8700.8	28736.1	116164.5	22383.2	-13573.45	99308.3	-2422.84
-0.56495_ppm	108211.2	96221.4	49480.2	33269.85	47659.6	45272.7	59110	27802.56	11716.9	46289.7	15352.4	-13268.2	38473.12	118240.2	70674.3	17788.8	44839.8	111258.2	22120	40976.8	61671.4	6111.16
-0.5644_ppm	63772.8	92903	45271	47103.6	15033.18	26362.75	24269	45491.52	24237.72	42145.8	-8494.92	-3801.75	-4910.192	92519.7	71837.1	8965.2	38181.4	103479.5	34368.6	70285.7	45048.64	21346.9
-0.56385_ppm	48537.6	39908.03	4376.14	65157.6	61567.6	48352.25	-8237	-36635.52	27531.4	28408.8	-24870.72	40089.5	29156.4	57712.2	31226.31	-38098.4	22344.21	67518.6	31190.6	46602.6	71887.9	28571.9
-0.5633_ppm	106464	-18681.25	26364.96	118243.5	23344.92	6815.555	24184.5	32815.68	14609.14	73.1424	11806.2	34406.67	-24213.84	60730.8	46148.91	-15904	27729.22	95374	20774.6	27149.2	30229.57	3890.96
-0.56275_ppm	135292.8	39334.02	18856.4	63846.9	8838.42	83215.85	74510	64756.8	24311.3	25306.1	45032.4	18673.53	-27514.48	131718.6	26698.8	27286.8	57364.9	99815.9	17053.4	22239.16	42199.78	13952.75
-0.5622_ppm	98803.2	76439.1	51295.8	63836.7	7202.9	9003.2	12814.5	-44075.52	19779.5	-2274.68	31026.8	27740.38	-47547.36	122346.9	92043.6	51920	41890.5	137161.4	27512.8	12067.41	16341.5	42991.3
-0.56165_ppm	56846.4	53168.21	-11794.6	45147.24	3950.1	125349.5	50275	-11639.52	28865.2	25207.3	7237.72	-12569.64	23953.44	108560.4	52889.73	63612	20812.14	69986.8	13331.92	5468.94	28307.79	32566.9
-0.5611_ppm	11123.04	113033	4839.22	89591.7	53135.4	151708	13228	35783.04	18067.4	25376.4	-5861.24	-9066.11	-11757.76	90639.9	-22174.71	45432	18664.98	79567.2	14322	6859.52	-13184.43	29127.8
-0.56055_ppm	76718.4	132235.8	32419.34	43151.1	24682.14	158346.5	40562.5	45366.72	-24245	35303.9	-6641.88	-4004.14	36048.32	75894	16131	1112	55706.1	96569.4	19392.8	20503.58	-5422.83	14474.65
-0.56_ppm	55468.8	99588.6	22489.64	52224	22941.74	149744.5	56665	40692	-9777.3	34163.9	34095.6	-4959.85	82236	63125.4	30595.32	-35460.4	63182.3	95804	7999.74	23913.1	69330.1	12762.75
-0.55945_ppm	72192	41972.27	11440.32	59522.1	-1437.236	133042	-70900	15778.08	-31215.6	22499.8	59066	23479.46	123222.4	94282.5	102896.4	18733.2	77082	76058.4	14182	38695.2	229.2857	6838.93
-0.5589_ppm	65827.2	39461.51	33345.84	14013.27	38152	171496	23793	32245.44	-34252.4	8552.09	40154.8	39556.7	87651.2	109874.7	-1737.018	14502.4	80019.7	114238.1	5555.34	10732.95	37528.12	9596.67
-0.55835_ppm	99792	31419.27	47073	53912.1	-11629.9	158695	1907.55	21168.96	6050.72	21407.3	22066.52	9951.89	62036.8	89992.5	22490.49	56680	64252.4	116955.7	21946.4	17690.22	8317.75	23638.5
-0.5578_ppm	104371.2	69222.8	41510.6	99689.7	-12804.1	3445.475	-21514	3020.304	-10448.1	32676.2	129.9368	1986.234	121301.6	93046.2	98382	20102.8	72120.1	120877.3	2328.9	11197.09	86249.8	14277.96
-0.55725_ppm	93326.4	73297.6	20895.72	57002.7	41055.2	2756.975	55340	35227.68	-34356.4	45493.6	38600.8	25184.42	104820.8	60106.8	93183.6	-782.68	86733.2	136181	16993.2	19558.74	68217.8	17197.2
-0.5567_ppm	102475.2	70491.6	75857.4	79503.9	16462.36	22882.85	-16064	10371.84	-19999.46	33117	32586.4	-24590.57	78321.6	19785.87	91792.8	-14923.2	66624.6	139160.9	20374.2	24651.4	30198.7	28808.2
-0.55615_ppm	74846.4	38613.61	66823.6	-3787.974	28259.84	42103.05	41846.5	-65640	-2445.742	14867.69	24822	6281.49	35225.12	38260.95	55037.49	16164.4	53168.6	142876.1	8387.96	36765.5	6736.03	36058.7
-0.5556_ppm	52507.2	23204.4	-13422.86	-24480	29414.66	-26015.95	1441.9	11678.88	13665.34	-8064.74	24319.96	53076.5	2469.432	66791.4	49955.94	23625.2	71102.2	91676	10879.4	12607.68	32506.6	25005.3
-0.55505_ppm	71280	47503.75	-24808.44	-1274.082	10969.46	52903.15	53915	54681.6	52418.6	-23470.7	47191.2	76094.2	47070.24	88089.3	45894.12	17868.4	54679.5	68073.3	19511.8	-6363.41	66625.3	22997.6
-0.5545_ppm	64344	-8633.94	32120.48	-26135.97	3110.224	89717.5	59795	44303.52	22791.08	1256.489	35593.6	28064.13	40212.48	107136.9	76020.9	33113.6	64458.3	103918.1	-10696.28	7360.23	39925.2	19806.7
-0.55395_ppm	42104.64	-6935.09	26223.18	-15688.11	37234.3	33703.35	8910.5	80736	-7549.36	32146.1	60177.6	43489.8	65654.4	152525.1	59559.3	29941.2	42348.7	76798	22017.8	25578.3	90885.2	8232.42
-0.5534_ppm	42708	-9467.81	34258.4	57650.4	36251.62	59819.6	5216.5	50102.4	-2862.86	6556.71	71019.2	32892.26	88032	106992.6	129777.6	65160	32917.9	115704.4	20899.2	48969.3	38717.35	23395.4
-0.55285_ppm	57744	-4740.371	45196.2	56931.3	3517.736	80686.25	38014.5	52329.6	13993.46	7966.51	34487.6	50353.3	106131.2	28638.09	62494.8	62448	39776.4	93654	19206.6	7548.83	54733	32708
-0.5523_ppm	30742.56	3492.799	-22500.86	59991.3	39394.6	29504.35	57835	42752.64	13788.06	25627.2	-30525.6	61804.8	45434.48	46554.3	97652.4	32041.6	43233.2	121965.2	20865.6	29177.8	7573.44	21850.1
-0.55175_ppm	32704.8	-15514.74	24560.24	-9960.3	12121.62	22717.95	28252	22255.2	8869.9	48071.9	-9408.84	66248.5	77425.6	48582.3	52803.09	34954.8	7472.14	87229.8	25708.2	43341.2	-14948.43	17982.6
-0.5512_ppm	37594.56	11403.34	6308.7	-20001.69	17125.46	29363.25	31741.5	46011.36	30755.4	47296.7	29626.8	54608.3	136712.8	99196.5	49113.48	66096	18635.11	102004.6	48791.4	35654.6	43131.76	17132.6
-0.55065_ppm	69028.8	18593.41	2769.674	-35820.36	3951.24	16403.3	10125.5	58286.4	60127.6	39744.2	12057.08	35514.08	61762.4	130279.5	-29002.74	26476	52548	148926.2	25666.2	37218.6	27866.3	29848.6
-0.5501_ppm	69993.6	99320.2	8293.96	-78024.9	-12260.7	90754.5	48997.5	8959.68	24837.28	32858.6	-574.756	17949.44	86783.2	129717.9	33567.87	26995.6	35646.8	187308	18029.2	39412.8	22828.12	8454.27
-0.54955_ppm	19409.28	69070.3	32180.32	42037.26	38600.4	42364	75865	-23625.6	53461.2	27586.1	14395.08	-6420.98	15957.76	108474.6	14016.87	2804.96	39918.5	113029.8	28424.2	38269.7	33776.68	36381.7
-0.549_ppm	50596.8	63616.9	69798.6	67855.5	26859.54	-56376.25	63915	75739.2	1475.266	12393.51	39177.6	2957.558	-18152.4	138687.9	-24238.68	18568.8	55752.5	94600	26950	35252.1	27955.97	25064.8
-0.54845_ppm	109473.6	84783.9	40052	35837.19	20355.84	10115	17334	81163.2	26026	47847.7	26806.36	15193.68	26746.72	81432	159.4803	18842.8	39399.4	74906	12313.98	23032.2	24671.01	15760.53
-0.5479_ppm	68899.2	94446.3	38892.6	86552.1	7153.5	975.8	44557.5	82857.6	32619.6	42419.4	48218.8	25993.24	63683.2	102277.5	37577.82	34963.6	34953.7	128720.5	30809.8	7242.7	2000.67	20855.6
-0.54735_ppm	103636.8	41434.25	11086.72	106069.8	-13496.84	121915.5	60160	53544	12657.84	44669	40779.2	88578	76708.8	73530.6	77132.4	8685.2	17057.22	118181.2	19168.8	23439.3	-20285.51	18773.1
-0.5468_ppm	64147.2	133266.7	19476.56	9494.16	-4984.84	149736	35084	11434.56	13599.04	49438	39130	67177.2	10656.8	114819.9	45596.01	40012	67021.9	44264.2	19948.6	12605.84	-19461.33	13372.37
-0.54625_ppm	74520	112276.6	24237.58	-10443.27	45793.8	132974	59325	56347.2	-13188.5	52094.2	21068.04	33549.38	50407.84	78760.5	41158.56	51004	70229.3	115738.8	2172.52	-17654.8	26210.1	33585.2
-0.5457_ppm	131582.4	56483.56	41996.8	36205.41	4784.58	85051	93730	-5546.88	22773.4	38446.5	32600.4	18041.2	54490.24	87391.2	30793.68	2978.36	60726	92161.9	5687.5	-207.0322	31887.73	21642.7
-0.54515_ppm	135792	209193.4	29012.2	79192.8	23394.7	31191.6	12214.5	83918.4	45970.6	34475.5	17833.2	47163.9	35776.16	102722.1	105096.6	18874	84126.1	94952.6	2855.86	-408.296	52165.4	4825.45
-0.5446_ppm	134203.2	94110.8	41905	55212.6	24812.48	46974.4	44422	149260.8	40820	4984.46	38029.6	17747.79	1940.68	80137.2	55016.97	4856.4	40582.6	128170.1	18025	-2290.708	68796	23743.9
-0.54405_ppm	93216	155757.4	13974.68	74271.3	17173.34	187680	45969.5	81667.2	34634.6	12116.87	4219.32	44951.3	55100.64	85000.5	53942.52	11959.6	68173.2	79528.5	31381	24603.1	57722	18239.3
-0.5435_ppm	41104.32	123616.5	-19624.8	51061.2	-12956.86	149753	-29408.5	76560	32554.6	12465.52	15374.24	-1606.873	38245.76	51659.4	45423.3	26558	84392.9	125366.5	14109.2	37310.6	18545.52	11807.86
-0.54295_ppm	63168	67191.5	9085.14	79427.4	-41952	113458	6710.5	33449.28	21300.24	35640.2	371.196	6168.64	81160.8	32329.44	-20713.8	21307.6	62410.9	64543	14550.2	17497.94	60402.3	11235.81
-0.5424_ppm	87734.4	71394.4	9257.52	58767.3	-1779.996	79390	-25403	61550.4	27466.4	30149.2	4307.52	-14817.76	31401.44	65613.6	47913.63	3386.08	66172.2	93456.2	10269.14	28457.9	50053.5	10421
-0.54185_ppm	48134.4	91329.2	17321.98	29126.61	66416.4	80144.8	30428	11622.24	18319.08	34226.6	12823.16	5585.89	9554.72	104379.6	45020.88	47192	53246.9	93929.2	12333.86	31834.3	85260	11509
-0.5413_ppm	33437.28	38396.45	30328.68	62220	68909.2	139952.5	26061.5	24274.08	15478.84	12498.01	-1830.052	33736.23	-29752.24	127923.9	52382.43	52592	54836.1	150512.9	13517.28	52656.2	75063.1	26550.6
-0.54075_ppm	96753.6	-1575.569	6295.78	26617.92	622.364	115472.5	-16189	53568	6149.52	7079.97	-6405	45806	-9332.96	119570.1	113207.7	72336	54847.7	148139.3	9152.36	41004.4	92654.1	24927.1
-0.5402_ppm	43678.08	64495.3	-8036.58	1104.099	23045.48	74222.85	-46766.5	-16361.28	-9068.54	14658.31	1672.692	-37333	-25122.72	109200	63686.1	40460	57292.4	93623.9	10059	19435	12485.2	32009.3
-0.53965_ppm	43233.6	20093.4	-1459.96	35118.09	32966.52	99671	-64600	65956.8	9607.78	19490.2	-11328.8	-6075.4	17013.92	110873.1	40454.04	18336.4	61630.8	86468.7	7189.56	11342.45	40525.45	24882.9
-0.5391_ppm	90249.6	46694.28	6259.74	75990	-12548.36	114877.5	332.675	46310.88	16028.22	53220.9	16919.28	12073.84	-32468.8	67996.5	4078.806	16746	62677.7	85191.6	17908.8	30178.3	48652.59	27579.1
-0.53855_ppm	69000	30772.06	68180.2	30253.2	43198.4	136170	78585	-15306.24	16930.94	47672.9	25753.28	26445.38	-36637.44	71643	30772.59	45420	46574	52098.8	5384.4	23133.4	69550.6	32436
-0.538_ppm	106358.4	61030.5	43061	8742.42	4358.6	52901.45	30131.5	52824	28275	34160.1	9822.12	1351.425	-17216.64	148129.8	120868.5	53980	44570.1	78995.3	9031.82	11147.64	56859.6	23429.4
-0.53745_ppm	93902.4	114423.8	29185.94	21958.56	49373.4	96177.5	-2608.9	-3156.24	2979.34	7060.21	-696.892	35420.47	45823.12	108829.5	85038.3	8970	40916.1	112569.7	17572.8	29219.2	52885.7	29301.2
-0.5369_ppm	101942.4	120426.2	-2968.132	8537.91	44634.8	920.125	15657.5	-25806.72	12957.1	32548.9	14948.36	50186.8	91453.6	103919.4	22504.17	-67876	-3360.81	101303.7	15212.4	24313.3	-4551.316	21901.1
-0.53635_ppm	97742.4	52232.47	-5381.52	-42170.37	33368.94	-11969.7	-4358.85	-29835.84	35781.2	34454.6	10009.16	60802.1	-178.36	101353.2	-5021.016	-31363.6	21221.04	64684.9	23275	19984.7	-42350.21	28792.9
-0.5358_ppm	86184	14243.5	31261.98	-26919.33	28439.58	25304.5	63165	-12924.96	56932.2	32552.7	5612.6	25879.28	43514.24	124125.3	21267.27	22608.8	41000.2	122132.9	17427.2	22802.89	-23149.56	15946.17
-0.53525_ppm	17796	43329.52	26428.54	43136.82	-19799.14	15880.55	44098	-51830.4	58970.6	34205.7	28327.6	8245.82	-17175.2	102417.9	58134.3	29298	46788.6	126484.5	26913.6	31827.4	17150	29632.7
-0.5347_ppm	33281.76	119145.2	38270.4	31389.99	-632.7	46209.4	18987.5	19521.12	25960.48	20048.8	6360.76	12865.27	42997.92	35248.2	60266.1	42192	41919.5	98190.5	21299.6	29768.9	22339.59	28735.1
-0.53415_ppm	121656	135249.2	60217.4	10055.67	-18149.18	32322.1	33948	57652.8	30823	31657.8	-4858.28	69970.7	37552.48	110186.7	-23486.28	39749.2	29495.9	17959.38	21319.2	47630.7	76052.9	32373.1
-0.5336_ppm	109233.6	116741.8	47858.4	-31284.93	6997.7	105153.5	66025	24347.52	21942.96	25840	10790.08	56417.6	31710.56	74525.1	-78380.7	49920	33526.9	50881.9	4456.48	41429.9	31790.22	5662.19
-0.53305_ppm	72264	98075.8	32026.64	51989.4	15820.92	77325.35	90970	63854.4	23286.9	36704.2	35498.4	64343	18502.4	109531.5	28134.63	-15829.6	30789.3	60759	15274	61858.5	29558.27	20928.7
-0.5325_ppm	38464.8	42784.79	23050.98	-7876.95	47332.8	243176.5	87300	99873.6	21174.4	24318.1	55750.8	28958.05	63380.8	108361.5	77953.2	8488.4	54717.2	109108.2	13602.96	40256.9	-12134.85	41520.8
-0.53195_ppm	25293.12	55886.37	42829.8	40609.77	-8266.9	169889.5	101920	51225.6	32406.4	31222.7	26632.2	15520.02	22676.08	104874.9	81378.9	6175.6	96668.6	86468.7	14933.8	20656.07	39978.12	36546.6
-0.5314_ppm	95721.6	175021.2	82565.6	88525.8	14852.3	142417.5	46898	17700.48	15789.8	34980.9	18416.16	17627.17	-10387.44	123134.7	48267.03	3805.8	125622.2	23122.82	9163.56	14806.94	9696.61	36488.8
-0.53085_ppm	113822.4	170775.6	28135.68	60756.3	79252.8	129565.5	102555	96964.8	15671.76	30322.1	15899.24	10606.42	24348.24	121056	96421.2	-10799.2	67619.3	50155.2	8871.8	13098.27	41016.92	46010.5
-0.5303_ppm	81350.4	138970.2	31450.34	24788.04	50669.2	78553.6	84450	85075.2	-2832.96	10871.61	37769.2	39904.5	114245.6	56663.1	49426.98	25654.4	57396.8	77679.5	-6497.26	29440	102125.8	30356.9
-0.52975_ppm	129979.2	81117.8	26393.52	23783.85	-19959.88	70790.55	124605	110424	16649.62	18867.76	17396.12	95038.2	66068.8	62146.5	-11765.37	32323.6	33895.2	77726.8	6846.98	-1823.647	62979.7	19691.1
-0.5292_ppm	90931.2	9411.69	41405.2	85894.2	11108.54	107805.5	145115	51667.2	19789.38	43194.6	-206.402	74843.6	71030.4	50481.6	29836.08	55424	11777.77	23999.59	12357.66	4758.7	82560.1	15653.26
-0.52865_ppm	90715.2	17554.58	16943.22	27636.9	30872.34	27350.45	83045	20999.04	14702.48	37306.5	-9668.12	74876.9	57377.6	100779.9	-17431.17	59612	3429.25	36605.9	-1657.6	28037	24694.53	16316.77
-0.5281_ppm	49411.2	-10330.35	29062.18	6847.77	5553.32	42987.05	30553	92736	45247.8	33006.8	-510.16	26668.86	65996	98943	61212.3	13443.2	40837.8	98930.1	3412.5	44838.5	13570.06	28526
-0.52755_ppm	88464	107634.5	21181.66	-10945.62	40694.2	67236.7	-5361	87019.2	69017	27242.2	23871.12	41787.8	68891.2	121886.7	8830.44	14652.8	29574.2	79085.6	14471.8	19494.57	45294.13	22591.3
-0.527_ppm	104697.6	65904.4	40636.8	43765.65	42985.6	124559	-17857.5	67675.2	41974.4	27251.7	18929.96	36307.73	32161.92	116461.8	65926.2	81976	45063.1	98822.6	23811.2	13572.3	108314.5	5818.76
-0.52645_ppm	86808	23146.45	23923.08	58593.9	25159.42	63044.5	29738.5	15425.28	32006	42970.4	8594.6	-10835.08	60435.2	82715.1	133283.1	96300	61871.5	91663.1	14968.8	20116.49	44631.65	29374.3
-0.5259_ppm	106353.6	26661.88	33408.06	59297.7	55.6472	2073.15	-84495	62904	45078.8	46580.4	25216.8	-16173.07	153076	68916.9	64951.5	54320	41838.3	102752.8	5204.5	9477.38	12481.28	27135.4
-0.52535_ppm	107716.8	124379	28193.14	59333.4	17469.36	-17071.4	-73980	24851.52	16078.66	17577.09	10330.88	42834.9	68717.6	87379.5	107752.8	24090.4	13360.59	109619.9	7716.66	26459.2	11472.86	45038.1
-0.5248_ppm	46519.68	136469.2	42425.2	64066.2	-10279.76	68143.65	28139	64862.4	39101.4	29890.8	31354.4	27794.77	93441.6	88420.8	85545.6	42184	49581.3	101359.6	13844.18	45050.1	-23677.78	35159.4
-0.52425_ppm	64497.6	124427.8	18136.62	71802.9	-55613	123717.5	20532	126321.6	753.376	18963.33	-1306.956	41158.8	37354.24	100054.5	96170.4	47160	72819	150328	5291.3	25803.7	-16528.19	17975.8
-0.5237_ppm	87297.6	134254.9	15160.94	87913.8	-19863.74	42420.95	29207	118209.6	-25368.46	23917.2	19373.76	53838.7	101539.2	103576.2	91137.3	22971.6	61285.7	121152.5	69.4512	26735.2	2872.478	27361.5
-0.52315_ppm	98203.2	87876.6	1691.466	97425.3	49020	79849.85	56895	66268.8	-2150.122	-8139.22	-7078.12	9807.96	65027.2	120283.8	109599.6	3259.32	73146.7	138748.1	-4981.34	27689.7	21950.04	6579.68
-0.5226_ppm	112737.6	76707.5	26675.72	79009.2	37269.26	66130.85	32286	81105.6	2315.378	27145.3	-22001	-5728.71	36425.76	106668.9	68365.8	31938	55967.1	125899.7	33762.4	11173.63	23667	16488.64
-0.52205_ppm	89923.2	53403.06	-7084.92	64244.7	-17526.74	5462.355	96035	59496	4921.54	36884.7	-20063.4	-336.3522	23731.68	105159.6	34540.86	20843.2	28734.65	134392.2	17778.6	21346.53	33736.99	17377.4
-0.5215_ppm	77716.8	113411.2	-8650.28	68707.2	50289.2	100793	8328	39242.4	17420.78	35286.8	25212.6	33776.19	3710.392	118973.4	30357.06	12387.6	36093.4	148500.5	19140.8	12260.38	35232.47	11040.99
-0.52095_ppm	15751.68	24176.13	15848.42	87714.9	53367.2	95438	-15860.5	56942.4	20327.06	25891.3	36383.2	-787.286	66606.4	147189.9	43284.09	64832	34399.8	80560.5	37839.2	16067.11	44613.03	12910.99
-0.5204_ppm	88593.6	71083.3	33313.2	6649.38	47538	49227.75	-490.185	78254.4	13259.48	18820.45	9968.28	5963.29	118776	154186.5	100137.6	54168	39750.3	97614.3	12083.4	34769.1	37506.56	22616.8
-0.51985_ppm	30721.44	37031.88	16710.66	27717.99	45683.6	153008.5	53540	78787.2	27521	34262.7	17534.16	54412.2	33809.44	146121.3	73946.1	24850	78207.2	94565.6	9187.08	16945.71	44369.5	20311.6
-0.5193_ppm	47844	29569.14	34272	13817.43	501.068	50830	120260	136876.8	40071.2	19775.2	34952.4	54948.7	20366.08	114695.1	15074.79	50068	48972.3	95417	281.75	-6373.99	12871.32	5616.97
-0.51875_ppm	-12094.56	101278.3	58146.8	8317.08	13766.64	-27489.85	39740.5	57945.6	58809.4	15466.95	40079.2	-14130.67	24703.28	113295	-70258.2	-9650.8	67039.3	24686.73	11735.92	19070.91	-30087.47	15139.86
-0.5182_ppm	14326.08	102534.9	19765.22	21813.21	37401.12	145996	67225	11419.68	60468.2	14342.34	30046.8	-29932.63	24907.12	128294.4	-17695.65	47384	83409.8	8135.6	16870	40958.4	-54120.5	21159.9
-0.51765_ppm	-5319.36	43676	15460.82	5127.03	57695.4	94562.5	84575	40118.4	33623.2	18827.1	48106.8	28920.31	123440.8	99317.4	10785.54	119892	70084.3	64048.5	21693	25877.3	18374.51	24000.6
-0.5171_ppm	81460.8	89267.4	54668.6	61368.3	25220.22	3027.87	83530	52344	36348	43874.8	42464.8	21724.55	136085.6	84368.7	36489.69	62096	74242.9	88648.8	21632.8	35811	16276.33	26919.5
-0.51655_ppm	88560	64763.7	13349.42	85358.7	19435.48	5710.045	65080	47223.84	21377.46	10045.11	22906.8	51215.4	89112.8	103463.1	71500.8	60284	68683.6	60986.9	10652.6	28980	66414.6	40528
-0.516_ppm	49953.6	34996.31	8167.14	55212.6	-19.19266	-12567.25	59230	39180.48	25725.44	27867.3	27083	20579.03	53105.92	129238.2	27356.01	10383.2	43175.2	26405.44	11411.26	39334.6	30301.6	28269.3
-0.51545_ppm	137356.8	99338.5	-22220.7	-4106.316	59717	8695.5	3494.3	88195.2	32871.8	38313.5	9128.28	27202.4	59152.8	149412.9	42158.34	41988	53757.3	19632.08	5605.74	10782.86	-18747.4	35008.1
-0.5149_ppm	149443.2	46938.28	15159.24	50725.11	59017.8	57321.45	51530	49454.4	71609.2	32136.6	42361.2	-19424.63	65833.6	134589	63634.8	71216	66294	34440.85	31586.8	17678.95	32770.22	19832.2
-0.51435_ppm	147523.2	26544.15	31517.32	31375.2	102406.2	109752	26168.5	49104	62891.4	33451.4	-4583.32	-6863.13	96168.8	114164.7	23375.13	49720	25398.2	120541.9	29780.8	8636.27	30337.37	28600.8
-0.5138_ppm	76867.2	25008.17	36580.6	13039.68	52861.8	130568.5	-5725	51768	44457.4	38934.8	-32824.4	-57856.9	28063.28	94610.1	111332.4	50520	42023.9	126828.5	34714.4	-11729.77	-8256.01	21406.4
-0.51325_ppm	60528	25215.57	20668.6	-12823.95	41211	87397	-6713	75676.8	25243.14	32879.5	5915.56	-30725.91	104507.2	89423.1	76152	71516	10520.62	133910.6	19243	15138.6	17288.18	10211.56
-0.5127_ppm	47160	16942.14	10002.12	16802.97	40382.6	-27229.75	-11634	11265.6	19077.24	25385.9	27967.24	-26804.65	86206.4	98896.2	21115.65	45328	78300	122872.5	34217.4	16808.17	42808.36	21683.5
-0.51215_ppm	12816.96	39997.7	12405.58	41470.65	36954.62	-6245.035	-72355	-5361.6	28139.8	7643.89	8336.44	-6809.48	47792.64	84111.3	31116.3	64456	64472.8	98973.1	29513.4	22894.66	70280.7	14239.54
-0.5116_ppm	44289.6	26351.39	11962.9	64066.2	-2786.426	87439.5	-4597.35	46238.88	21332.48	47999.7	7902.72	1998.703	67799.2	120334.5	1375.866	-4950.4	25668.77	136679.8	25211.2	24593.9	100028.6	16989.8
-0.51105_ppm	121497.6	83021	32262.26	61230.6	-1827.154	-2451.315	18650.5	29876.16	41735.2	42478.3	22438.64	28938.07	46936.4	108782.7	61457.4	25418	46144.8	111438.8	19894	38692.9	48156.22	19131.8
-0.5105_ppm	91305.6	59257.84	35383.8	26870.88	-1761.414	-38531.35	26549	18854.4	3177.98	63081.9	29587.6	13387.71	78724.8	70753.8	35108.58	-11220.8	21626.17	83480.2	16182.6	43757.5	-4850.069	33765.4
-0.50995_ppm	92640	41146.33	24518.76	-3203.412	14769.46	65143.15	-19894	52209.6	42845.4	63195.9	11457.32	57427.7	41908.16	56819.1	65721	37291.2	45370.5	62444.6	38115	38453.7	39613.07	22601.5
-0.5094_ppm	87249.6	67069.5	19628.54	68661.3	53656	7380.38	34463	-733.344	29767.4	37732.1	35294	31782.26	81071.2	54974.4	20991.96	44144	44813.7	14457.46	45358.6	22191.78	39356.31	22975.5
-0.50885_ppm	78628.8	89566.3	-8241.94	22952.55	55928.4	140564.5	46918.5	52363.2	14010.1	32719.9	18923.24	34088.1	51449.44	126964.5	48731.58	31839.2	9948.74	98560.3	26828.2	40059.1	-438.6431	21994.6
-0.5083_ppm	99206.4	58214.74	22803.8	51632.4	53363.4	104524.5	62995	92510.4	24079.12	14076.15	-4676.28	50501.3	68723.2	81482.7	39201.18	13110.4	37685.5	119583	38066	20099.24	-57339.8	22043.9
-0.50775_ppm	78672	57652.32	11339	-8114.61	52979.6	76510.2	48472.5	47106.24	28657.2	35060.7	-6649.72	28370.12	80152.8	100358.7	45158.25	-34053.2	25789.7	136211.1	23331	32694.5	-28417.06	17822.8
-0.5072_ppm	43058.88	80501.7	25469.06	-22079.43	67218.2	57997.2	50385	55147.2	22756.76	47013.6	27339.76	52340.2	39221.84	107909.1	73478.7	-17912	36670.5	109112.5	21546	3580.64	36588.79	6399.31
-0.50665_ppm	32400.96	99149.4	52312.4	47534.04	53610.4	26325.35	24559.5	45191.04	26312	38362.9	5449.08	42923.7	21351.68	109348.2	140898.3	-1318.36	24676.97	121414.8	1721.3	-3970.49	99102.5	32847.4
-0.5061_ppm	67915.2	34924.33	4158.88	68982.6	61107.8	88850.5	12214.5	18062.4	9733.62	39662.5	7347.2	83305.5	64624	55660.8	107171.4	15436	37923.3	134654.5	9418.64	20926.78	63631.4	16432.54
-0.50555_ppm	72446.4	89987.2	-13410.62	89729.4	-24085.54	-30707.95	-5060.5	44692.32	27599	16112	22627.64	54575	76703.2	151206.9	98473.2	23852	26721.47	98736.6	23445.8	21790.66	39573.87	24228.4
-0.505_ppm	140956.8	63647.4	-28273.38	75015.9	23229.78	49273.65	35259	82224	23289.76	26337.8	29218	-2970.656	89112.8	149206.2	74647.2	23703.2	36273.2	115558.2	9008.16	13151.86	48988.73	18616.7
-0.50445_ppm	77673.6	33042.48	13772.72	87786.3	54100.6	100385	22142	43118.4	-4806.36	13445.92	39712.4	14616.11	73102.4	103537.2	90823.8	-12463.2	59038.2	85991.4	1211.07	24426	20182.12	6326.21
-0.5039_ppm	22614.72	-21694.04	20501.66	42126.51	61883	-900.83	47090	37886.4	25157.6	18767.44	34829.2	7352.64	128346.4	109742.1	114530.1	11344	56123.7	62190.9	11109.84	13284.11	29809.15	14185.82
-0.50335_ppm	46046.4	28825.55	42418.4	-6842.16	94114.6	18344.7	82125	18475.68	32393.4	31179	41123.6	-28612.1	26771.92	135174	100736.1	60628	46081	107525.8	14641.2	6486	92203.3	16376.95
-0.5028_ppm	63249.6	24232.86	34693.6	38584.56	62301	79186.85	67185	66393.6	33727.2	27107.3	46846.8	29287.72	24704.96	108958.2	83351.1	983.28	15632.16	143417.9	17743.6	12543.74	66012.8	11018.89
-0.50225_ppm	80222.4	-2055.09	12108.08	46992.42	75787.2	18280.95	30859	90748.8	42788.2	13215.83	36537.2	16234.49	61885.6	106668.9	52552.86	7050.4	61039.2	79378	25345.6	32342.6	-9139.48	10048.87
-0.5017_ppm	77649.6	-7897.67	42058	34071.06	59112.8	6640.54	58190	131860.8	54815.8	48909.8	37212	77925.7	77470.4	147669.6	17001.96	8924.4	57747.7	69956.7	12289.48	17370.29	-32166.05	7704.4
-0.50115_ppm	61310.4	13460.26	28005.12	9472.74	18407.2	70933.35	-22453	27893.28	20575.62	65259.3	19180	67732.2	31036.88	109894.2	-11144.64	59880	61085.6	57727.5	25090.8	-17768.42	-2474.108	6370.24
-0.5006_ppm	76560	40996.27	54882.8	25489.8	62027.4	97886	31752.5	35753.28	18098.86	48237.2	23738.96	57128	110628	126071.4	19233.51	45164	58301.6	92308.1	19922	4656.81	10439.45	5853.78
-0.50005_ppm	135720	99411.7	2158.694	47819.64	29078.36	85136	77050	55891.2	-8069.88	34424.2	11643.52	38898.1	103219.2	110046.3	21070.62	43032	29116	83372.7	7097.44	15871.84	-10995.11	-671.092
-0.4995_ppm	85387.2	120944.7	11435.9	68023.8	17046.8	28093.35	66825	49728	7118.54	33156.9	-2685.284	48991.7	107884	96790.2	52231.95	16040	28127.1	43516	21851.2	46193.2	7942.41	-1305.107
-0.49895_ppm	37607.04	79086.5	31504.4	-20223.03	13873.04	21391.95	13188	96691.2	-9113.78	52440	9361.8	47156.5	128996	60177	41321.58	13060.4	41965.9	114629.4	10993.08	23023	8966.51	15305.61
-0.4984_ppm	92155.2	29711.88	12824.12	2830.857	25861.28	98268.5	65775	56150.4	14619.8	63061	-7483.28	89055.3	82824	79056.9	41545.02	10122	43297	125310.6	13619.2	24642.2	-31184.09	20940.6
-0.49785_ppm	102672	56684.86	-20628.82	-22122.78	-28940.8	52513	91130	33236.16	24773.84	16363.94	30982	16168.63	51685.76	85956	9388.47	44508	60931.9	137552.7	23647.4	-5470.78	-13481.86	9896.21
-0.4973_ppm	112488	70583.1	42391.2	-63867.3	-4177.72	71496.9	109820	94248	15520.18	20554.2	55300	20099.14	60821.6	71978.4	48805.68	33273.2	30310.8	100731.8	33611.2	20291.52	21846.16	16350.43
-0.49675_ppm	111619.2	88999	29381.44	-46365.12	-24177.88	213341.5	-7406	53510.4	40279.2	29328.4	24858.4	62407.9	62518.4	82524	50145.18	65852	23637.32	84185.4	35915.6	8311.28	18239.76	4834.29
-0.4962_ppm	81182.4	6938.75	35995.8	18828.69	8167.34	142307	25697.5	94008	56261.4	31519.1	26330.36	47959.4	73505.6	50329.5	39873.21	32496.8	54815.8	143615.7	21929.6	12868.96	64332.1	5431.67
-0.49565_ppm	153024	-5324.446	33487.62	39166.47	13601.72	225309.5	12219.5	44547.36	17753.84	26862.2	17119.76	-6080.95	57831.2	69724.2	55836.06	37890.8	69878.4	135961.7	25179	34727.7	52062.5	20068.5
-0.4951_ppm	95404.8	-22741.41	7485.1	68793.9	31896.82	187042.5	-11303.5	34399.68	6436.82	9896.15	11864.44	-29996.64	32528.16	134518.8	56748.63	30646.4	24230.08	141848.4	32127.2	14484.94	53772.6	22861.6
-0.49455_ppm	132028.8	57528.49	7803.68	27994.92	28818.44	136187	79780	20799.36	-739.908	2678.43	9172.52	37495.8	19885.6	93026.7	18806.58	42504	2325.481	143013.7	32300.8	12069.25	-10727.08	23143.8
-0.494_ppm	143016	111581.2	21139.84	20471.91	1835.134	88196	101775	-10107.36	26592.8	3790.69	21095.48	71376.7	-55877.36	118236.3	16784.22	-2979.56	39558.9	157784.2	7813.82	-11777.15	27524.77	25884.2
-0.49345_ppm	80510.4	111215.2	-5403.96	47819.64	34270.3	95574	81150	-40726.56	14634.88	30865.5	2674.392	16285.18	25033.12	130743.6	53530.98	12430.4	41844.1	140648.7	16105.6	10457.18	7141.75	20241.9
-0.4929_ppm	116064	85967.3	-290.6048	25209.3	44334.6	160131.5	39439	-16655.52	8362.9	12730.57	13380.92	54586.1	58688	101403.9	46382.61	12568.8	52907.6	169514.6	6611.5	8439.16	4670.288	16537.43
-0.49235_ppm	57441.6	82045	6501.48	102015.3	-18695.24	169745	69265	53347.2	46142.2	28232.1	15155.28	28249.5	25135.04	115420.5	40423.83	50684	60769.5	147464.2	8683.22	-1800.072	58530.5	10279.56
-0.4918_ppm	94780.8	70851.5	48790	78932.7	37437.98	203541	49998	115862.4	51006.8	36003.1	16301.32	37843.6	31701.04	158418	25940.7	45788	32491.6	53242.6	10753.12	34895.6	-30325.61	-5659.81
-0.49125_ppm	34961.76	83240.6	16233.64	32285.04	40067.2	65631.9	-11482	114388.8	26104	53891.6	44660	28466.69	53426.8	120229.2	67545	7030.8	27712.11	128036.8	19308.8	33412.1	10574.2	8575.99
-0.4907_ppm	72854.4	66666.9	45175.8	-15047.55	30171.24	-29880.05	62795	117283.2	36329.8	42620.8	40731.6	45654.3	5634.16	108786.6	69488.7	-10208.8	37328.8	74471.7	15845.2	8296.56	-4715.074	11426.89
-0.49015_ppm	38346.24	77976.3	43302.4	3716.217	8696.3	68650.25	15833	50308.8	10560.42	23997	18599.56	26986.69	27613.04	75465	54567.24	-5295.2	45524.2	28339.58	25870.6	16414.18	43855.49	6212.65
-0.4896_ppm	131635.2	101979.8	68244.8	17507.28	17139.9	57377.55	16687	98376	-12145.12	46016.1	15644.44	82284.3	12368.72	116145.9	46259.49	-25975.2	44280.1	29814.05	733.446	17194.8	70300.3	26593.1
-0.48905_ppm	93432	93622.8	56280.2	16266.45	5380.04	63288.45	14663.5	94180.8	19470.1	63439.1	17339.56	107936.4	59841.6	124807.8	65407.5	12417.6	50059.8	41200.02	12786.06	38927.5	50994.3	20532.6
-0.4885_ppm	87307.2	75731.5	35125.4	27955.65	59413	93398	10988	93777.6	31956.6	48738.8	-8875.72	9361.37	37473.52	107250	88988.4	20479.2	31076.4	40885.26	19559.4	35617.8	9048.83	37641.4
-0.48795_ppm	90206.4	69222.8	49663.8	4610.196	47496.2	46257.85	35557	39079.68	26072.8	55633.9	27127.24	38639.1	78002.4	142860.9	63771.6	29251.6	14627.89	67058.5	16111.2	32809.5	25178.65	26516.6
-0.4874_ppm	75489.6	126715.3	65851.2	37926.15	60093.2	13721.55	-45576.5	15410.88	5559.06	36191.2	-11240.88	63884.2	84492.8	124491.9	6553.86	44376	61456.8	55986	20739.6	16819.67	47324.2	28272.7
-0.48685_ppm	56308.8	75493.6	71563.2	4162.008	27767.74	-19168.35	36055.5	42968.64	38272	21574.5	9833.04	27839.54	108802.4	106977	43665.99	43980	60099.6	50632.5	27995.8	36954.1	35699.44	30345
-0.4863_ppm	35856.48	57803.6	24724.46	33318.3	-13904.2	154054	83560	48696	9794.72	39833.5	-6159.72	-2562.879	99215.2	67025.4	71050.5	16852.8	54145.9	68103.4	-4813.48	-14245.97	63582.4	26407.8
-0.48575_ppm	101611.2	62805.6	23770.42	-55916.4	52071.4	85340	48262.5	85036.8	17090.32	39770.8	-12477.64	18826.34	19167.12	89797.5	99447.9	16927.2	91294.9	108893.2	1531.04	14129.13	42053.76	20236.8
-0.4852_ppm	105230.4	65196.8	9380.26	-89698.8	13927	153493	61975	59894.4	18731.44	41427.6	15664.32	3505.121	54052.88	108533.1	131784	20940	52055	93284.2	6414.1	31404.2	6710.06	9521.19
-0.48465_ppm	103248	96032.3	23684.06	435.1932	6315.6	99322.5	67435	-10891.2	21996	33783.9	5896.52	-25456	49772.24	104418.6	107581.8	18546	82826.9	142338.6	13940.78	29150.2	63259	8259.28
-0.4841_ppm	29930.4	130369.2	5074.16	10958.37	-4911.88	121065.5	77510	8917.92	17681.82	26168.7	-17925.6	-22905.22	62546.4	122631.6	140396.7	39546	79622.4	105470.4	10222.94	23082.8	63499.1	20706
-0.48355_ppm	19368	26760.09	-13070.62	-2943.516	22649.52	103946.5	8933.5	53452.8	34075.6	29410.1	4087.44	34431.83	39577.44	82110.6	110101.2	14347.2	66540.5	87242.7	7570.78	19602.67	42455.56	15532.9
-0.483_ppm	83337.6	56893.48	4272.1	84609	34358.84	137360	17794	40876.8	36670.4	-4691.48	-1599.724	59777.2	79783.2	120291.6	168759.9	18737.6	35945.5	66847.8	14719.6	4533.3	45771.88	16524.68
-0.48245_ppm	106939.2	86668.8	29603.8	40452.18	-8505.54	250622.5	25391.5	66345.6	25987.52	-16109.91	1857.1	56865.3	144440.8	114999.3	101579.7	33618.8	29568.4	2022.677	18673.2	19365.77	58604	18606.5
-0.4819_ppm	81158.4	92158.8	46600.4	66090.9	19980.4	86895.5	40727	109324.8	41693.6	25680.4	4733.68	42857.1	164147.2	157825.2	91764.3	36225.2	30737.1	70120.1	7729.68	27721.9	88175.5	49536.3
-0.48135_ppm	71112	91158.4	22698.74	51698.7	31658.18	29937	38143.5	137150.4	25555.4	25237.7	43537.2	43523.1	34740.16	139518.6	101670.9	40244	65171.7	32114.55	6210.54	41889.9	123137	48373.5
-0.4808_ppm	53102.4	61530.7	14339.84	67039.5	-13070.1	25957.3	35241.5	146644.8	34145.8	33951.1	32499.6	45743.1	-3299.688	129862.2	34532.88	31540	50660.1	40745.94	-4421.2	46568.1	64322.3	25107.3
-0.48025_ppm	44085.6	16698.75	-6132.58	62327.1	-13750.3	40821.25	5635.5	125942.4	24151.66	17379.87	18421.76	19449.42	38260.88	93728.7	21103.11	25464.8	107056.4	72880.7	9366	32404.7	73642.1	10597.63
-0.4797_ppm	152841.6	55704.59	25378.62	83895	24714.82	8320.65	-12277	134011.2	38721.8	31139.1	25683.56	36674.4	84778.4	84626.1	30722.43	16036.8	85784.9	86842.8	3055.92	24368.5	65944.2	28381.5
-0.47915_ppm	96864	36436.52	32354.06	47683.47	-18935.78	72334.15	-19908.5	63758.4	26995.8	30637.5	16596.44	16104.25	53277.84	90807.6	31995.24	-487.16	27175.61	100005.1	19453	133.423	-27076.91	33280.9
-0.4786_ppm	86265.6	65410.3	2630.512	73710.3	48271.4	55002.65	-11426.5	105609.6	-1580.67	3649.71	20965	-16269.64	22430.24	76245	55675.89	30894.4	65777.8	105276.9	23192.4	-7245.92	94187.8	43013.4
-0.47805_ppm	87792	37507.07	46233.2	63612.3	61427	11318.6	-25111.5	26566.56	14575.6	-2009.25	12843.04	2045.138	59942.4	88643.1	77827.8	9246	64925.2	89268	13757.8	22947.79	80090.5	32726.7
-0.4775_ppm	92476.8	45610.31	56739.2	2528.58	17267.58	115311	1914.3	57926.4	26504.4	23474.5	30634.8	-3662.297	84196	128302.2	130284.9	60932	38790.4	89220.7	19553.8	21609.42	59309.6	46319.9
-0.47695_ppm	74390.4	44385.43	35064.2	17733.21	42286.4	192015	91745	51955.2	18148.78	25317.5	11211.2	31326.05	48944	89029.2	75234.3	78620	49468.2	83725.3	20276.2	18080.99	26751.55	39695
-0.4764_ppm	65952	68118.7	54264	-18171.3	73856.8	77743.55	37052	72168	12256.66	38247	22450.96	18204.74	96280.8	120486.6	99134.4	20300	76046.7	107659.1	15853.6	24840	-11583.11	24995.1
-0.47585_ppm	70099.2	7699.42	58333.8	870.468	57148.2	42112.4	969.05	44473.44	14203.28	40000.7	5905.48	25848.94	116586.4	115362	19065.36	20726	90065.3	74768.4	12951.12	16801.04	14411.88	25693.8
-0.4753_ppm	98577.6	36959.29	47453.8	30510.75	65048.4	-15935.8	-7085	53040	24505.78	14780.1	7929.04	45839.3	26021.52	88467.6	43839.27	36784.8	49079.6	82603	24676.4	18191.16	54311.6	16358.08
-0.47475_ppm	75777.6	63128.9	70009.4	-10163.28	14863.7	130594	1908	92563.2	41340	18499.92	13212.36	41018.2	99433.6	84750.9	90835.2	5242.8	65163	106726	25337.2	5743.33	54228.3	10522.32
-0.4742_ppm	74616	12164.62	82256.2	32777.19	37183.76	76647.9	18865	68102.4	38025	27183.3	43778	30048.81	55572.72	74224.8	77862	45556	66433.2	81067.9	17753.4	44123.2	26569.27	-3444.88
-0.47365_ppm	137491.2	92652.9	50139.8	85465.8	35875.04	-5434.56	19683.5	112113.6	36756.2	14867.31	49607.6	45665.4	84526.4	92983.8	30296.64	20711.2	40707.3	108188	-214.2	31240.9	6713.49	5021.29
-0.4731_ppm	75528	50043.18	22855.48	63087	14037.96	61803.5	-64.61	67574.4	5255.12	32577.4	21559.72	32051.25	26419.68	73405.8	105404.4	67780	60006.8	91387.9	5628.84	33481.1	-13653.85	13595.92
-0.47255_ppm	61684.8	61317.2	7769.34	11281.71	-40268.6	86462	-611	63926.4	14846	25042	-7517.16	22267.34	68297.6	89352.9	70286.7	81860	37934.9	119737.8	15829.8	44235.9	8852.34	17249.9
-0.472_ppm	41495.52	108140.8	37219.8	19324.92	-22416.2	56618.5	-8733	17970.72	13602.94	32871.9	4797.24	30865.03	105716.8	108451.2	100103.4	58136	40411.5	169609.2	13526.94	33807.7	6456.24	7574.01
-0.47145_ppm	44647.2	74371.2	55858.6	43349.49	4470.32	13961.25	-8785	33539.52	21395.92	11992.42	25683	73023.2	65111.2	75667.8	153432.6	67792	23460.71	91620.1	12736.78	31781.4	25408.95	18723.8
-0.4709_ppm	43663.68	87919.3	79692.6	30276.66	36308.24	69929.5	19399	13122.24	20465.12	18627.98	36484	77100.6	90888	68659.5	131556	104076	41240.9	43275.2	11254.18	18666.57	-549.976	32777.7
-0.47035_ppm	78460.8	48124.73	108953	49989.18	67651.4	129327.5	27957.5	30441.12	51643.8	35467.3	36775.2	50320	77151.2	70519.8	61132.5	40284	4579.39	57263.1	18957.4	23282.9	19475.05	16132.83
-0.4698_ppm	86472	90200.7	64776.8	67794.3	23487.04	178704	-30156	44460	59872.8	44720.3	48815.2	38853.7	74060	79127.1	73706.7	-6366.8	45182	54726.1	21295.4	36473.4	6657.14	14003.58
-0.46925_ppm	109699.2	-44598.93	40133.6	61210.2	35622.34	170459	3050.15	81302.4	56648.8	46314.4	23623.32	60088	50542.24	109980	57587.1	31160.4	51593.9	36054.21	-983.416	-1696.963	5660.48	8844.93
-0.4687_ppm	73867.2	-23795.49	11012.6	29979.84	22346.28	126718	-4435.5	47249.76	29741.4	60843.7	11840.92	8449.69	44843.68	153870.6	30287.52	55340	28169.44	106205.7	8071.56	16202.35	15550.64	24174
-0.46815_ppm	49708.8	70479.4	23383.84	46207.53	21468.86	103674.5	-3280.05	76315.2	-25150.06	58582.7	10508.96	32881.53	105414.4	101868	28917.81	35966.8	4345.07	117514.7	1171.212	15596.99	52934.7	15574.72
-0.4676_ppm	98337.6	49887.02	30144.74	88954.2	-427.994	36307.75	18110.5	91003.2	29398.2	44841.9	18288.2	60062.1	93945.6	4027.92	81886.2	27337.2	1159.246	118512.3	12618.06	18541.22	65728.6	14566.62
-0.46705_ppm	39180.48	72858.4	28842.54	51214.2	13531.04	37435.7	27592.5	89798.4	31189.6	31448.8	29895.6	59299.9	103964	49732.8	73113.9	-6035.2	27303.21	96216.8	17719.8	19082.18	26443.34	6137.85
-0.4665_ppm	75849.6	45008.24	21658.68	31182.93	5769.92	-47413.85	36944.5	153216	17694.04	38934.8	34563.2	62000.9	98235.2	69022.2	70600.2	58200	38459.8	92514.5	6764.94	35284.3	-21706.51	7915.71
-0.46595_ppm	50558.4	27234.67	53624.8	-38852.82	41594.8	71586.15	73790	67108.8	24484.98	22870.3	35462	93325.1	82656	71405.1	87711.6	32308.4	64322	99949.2	7876.4	44426.8	-50901.2	9280.64
-0.4654_ppm	67214.4	60318.02	57871.4	-40621.5	60089.4	76413.3	75335	56539.2	28636.4	24122.4	35663.6	40618.6	86598.4	141519.3	76995.6	-14876.8	46211.5	91495.4	-6442.38	62675	-17321.99	4774.28
-0.46485_ppm	75652.8	36542.66	20614.2	-71527.5	17008.8	47355.2	-24437	64353.6	38953.2	64847	31987.2	56258.5	92355.2	77602.2	57000	19503.6	54035.7	151738.4	-7650.86	27827.7	18175.08	10528.61
-0.4643_ppm	64180.8	67453.8	50435.6	-11317.92	-14441.14	55285.7	10635	113942.4	36535.2	52098	70126	60657.8	48896.4	87870.9	75331.2	14092	33077.4	109366.2	10034.64	30307.1	10990.7	19908.7
-0.46375_ppm	90091.2	80867.7	39127.2	13000.41	36138	77791.15	58685	81830.4	12988.56	39578.9	26497.8	57856.9	87500	65153.4	106094.1	23116.8	-9723.7	83669.4	18509.4	26479.9	50519	17124.1
-0.4632_ppm	43234.08	41408.63	-797.776	29642.73	48385.4	20559.8	14567	58300.8	35165	31524.8	38287.2	14809.99	83871.2	88019.1	54424.17	34256	-3848.3	120756.9	20529.6	26220	92374.8	27018.1
-0.46265_ppm	65145.6	71363.9	20667.58	31279.32	38159.6	8939.45	-23544.5	71428.8	55944.2	32039.7	48588.4	10089.53	72727.2	74766.9	-9390.75	23290.4	32424.9	91590	5762.12	6572.48	90743.1	21624
-0.4621_ppm	72403.2	90395.9	48708.4	16292.97	46546.2	-57737.1	19787.5	44550.24	39704.6	27981.3	20564.04	39993.3	21213.92	102152.7	16799.61	20683.6	32091.4	102649.6	-14015.4	5569.91	113390.9	13203.05
-0.46155_ppm	124363.2	62372.5	16275.12	-35944.29	21539.92	2548.215	41955.5	66686.4	13190.58	43593.6	29696.8	25853.38	59539.2	113470.5	65242.2	63996	32706.2	82112.8	13901.72	886.903	48495.3	17763.3
-0.461_ppm	77150.4	103041.2	-2433.04	16430.16	24383.84	-50891.2	98330	46138.08	46558.2	48083.3	3851.96	-20386.63	145325.6	88615.8	27568.62	6619.2	56738.5	82650.3	30795.8	22005.94	85598.1	29981.2
-0.46045_ppm	5179.2	95678.5	23223.7	50587.41	26807.1	6656.775	77330	17801.28	47840	41836.1	36167.6	33149.41	136472	106914.6	51745.74	33340.8	51898.4	114040.3	15752.8	8341.64	21651.63	33940.5
-0.4599_ppm	23428.8	53614.73	32164.34	5538.09	56817.6	21430.2	62730	19854.72	33464.6	46791.3	26023.48	44141	104904.8	108849	171233.7	30000.8	54105.3	158738.8	2597	43099.7	35988.54	35047.2
-0.45935_ppm	99705.6	-35738.68	27247.94	-16976.88	54568	17288.15	-36757	66369.6	17985.24	30280.3	8247.12	6548.63	32159.12	55539.9	112404	48152	86057.5	125792.2	12563.18	28020.9	53900	31480.6
-0.4588_ppm	130934.4	66313.1	25086.56	16520.43	12247.4	-42375.9	32743.5	39355.68	13570.7	7155.59	12703.04	-11860.35	88916.8	90409.8	52921.65	-2650.28	23501.6	59365.8	18933.6	33773.2	-24773.42	46506.9
-0.45825_ppm	89352	48570.03	26220.8	68309.4	37714.24	76225.45	-5957.5	30535.68	340.652	3854.72	38584	35247.68	51093.84	115124.1	85146.6	7491.2	60061.9	108321.3	28247.8	21838.27	-3911.18	25892.7
-0.4577_ppm	36010.08	116284.3	52621.8	85970.7	-12598.9	47448.7	22251	84345.6	-11926.98	-2070.24	25296.04	66048.7	19687.36	97757.4	129481.2	37943.6	58029	141736.6	29205.4	33660.5	77326.9	20867.5
-0.45715_ppm	69422.4	139000.7	23041.12	58930.5	20345.2	109318.5	58040	72504	-21077.68	3531.34	10474.24	29889.71	47322.8	75671.7	98005.8	27766.8	42137	127202.6	20199.2	41319.5	27468.42	17074.8
-0.4566_ppm	65784	79354.9	31206.56	85098.6	29921.58	231574	30822	54513.6	43495.4	-2385.07	-2665.712	43264.1	44436.56	116933.7	111258.3	15836.8	14452.15	94926.8	7589.12	38341	26171.39	22944.9
-0.45605_ppm	154070.4	65507.9	41075.4	24090.87	16539.5	131716	62980	-136.4928	49535.2	19836	13578.04	75106.3	39779.6	129565.8	69631.2	1688.64	48215.4	113567.3	11534.6	25007.9	45016.3	16301.47
-0.4555_ppm	103358.4	68350.5	59649.6	42786.45	20759.02	-37247	66225	11616.48	69752.8	16091.29	3210.76	27577.21	52064.88	134078.1	-48408.96	18772.8	52246.4	78376.1	5549.32	9740.27	4554.207	28765.7
-0.45495_ppm	65836.8	99192.1	33438.32	64300.8	40033	90355	19308	49488	49033.4	38144.4	-11553.36	8923.66	-44696.96	112663.2	28791.27	18365.6	65766.2	54412.2	26357.8	-2914.56	-4241.489	36815.2
-0.4544_ppm	104462.4	95001.4	24460.62	-952.323	60773.4	11050.85	3203	93086.4	47348.6	43162.3	-6768.72	35411.96	-7950.32	72746.7	98718.3	64384	36467.5	157620.8	6791.54	20410.89	76763.4	25921.6
-0.45385_ppm	18115.68	41924.69	19302.48	56023.5	76342	119034	36797.5	112603.2	6986.46	10130.04	14832.44	-612.535	23688.56	88260.9	115749.9	36365.2	51356.1	107968.7	14053.2	10448.21	41685.28	10114.15
-0.4533_ppm	-62990.4	40460.08	16705.22	32633.37	57976.6	48421.1	24800.5	137150.4	-10434.58	12473.88	42128.8	32805.68	42213.36	114866.7	113259	40972	60621.6	129997.6	9991.94	19495.72	6986.42	23026.5
-0.45275_ppm	13940.64	73596.5	23475.3	56003.1	67229.6	59624.1	88470	118555.2	16893.5	25832.4	78223.6	49154.5	12151.44	85714.2	97629.6	45992	55880.1	130204	18190.2	39957.9	32989.25	38384.3
-0.4522_ppm	39849.6	73785.6	40919	31403.25	36064.28	52350.65	81205	79008	33651.8	38887.3	38351.6	44370.4	56319.2	116227.8	52707.33	22738.4	80422.8	67295	10941.84	17345.68	16685.97	17809.2
-0.45165_ppm	97588.8	81947.4	35560.6	13527.24	32369.54	66516.75	26432	128294.4	1421.212	21057.7	39964.4	53095	18571.84	91704.6	1464.387	17300.8	78076.7	111976.3	7478.52	43244.6	-16959.39	34331.5
-0.4511_ppm	71894.4	118754.8	32242.88	39230.73	11282.96	140692	11428.5	63292.8	19400.42	38547.2	1734.964	23156.82	-19038.88	140002.2	43566.24	19241.2	51695.4	139861.8	22835.4	31924	71417.5	40759.2
-0.45055_ppm	68899.2	61256.2	25187.2	13126.89	28927.12	161610.5	13347.5	62726.4	29783	51461.5	3563.84	25498.92	69434.4	149451.9	121387.2	63212	45779.4	130849	15323	39079.3	47355.56	33048
-0.45_ppm	73094.4	84509.4	26001.16	73281.9	15729.72	128647.5	31178	91478.4	24102.26	44061	1674.54	18424.89	112476	141710.4	154515.6	56768	33683.5	167029.2	7259.7	41549.5	16595.32	27975.2
-0.44945_ppm	83136	51643.21	28435.9	89142.9	24924.96	84362.5	27643.5	112185.6	40003.6	18217.77	28929.6	38642.8	61152	124394.4	52080.9	28862	65464.6	111486.1	14606.2	35615.5	100273.6	20088.9
-0.4489_ppm	56827.2	129539.6	61499.2	32299.32	20988.54	28540.45	59820	94742.4	29913	31509.6	25776.24	42305.8	-55623.68	97905.6	37739.7	66424	56718.2	122317.8	2914.38	6026.92	70922.6	27584.2
-0.44835_ppm	50817.6	124976.8	7675.5	-19273.41	52588.2	18104.15	22520.5	36204	12403.56	59272.4	16603.72	1432.64	39770.08	67629.9	-24787.02	34887.2	63266.4	50327.2	8904.84	3834.1	-17297.49	31626.8
-0.4478_ppm	63326.4	147632.2	16669.52	3776.193	80001.4	94137.5	61695	54340.8	44205.2	44448.6	52785.6	2205.903	68807.2	97749.6	70326.6	60928	33028.1	43141.9	15597.4	22584.16	33665.45	48995.7
-0.44725_ppm	97411.2	130283.8	3389.188	-4706.178	9435.02	90610	95615	71976	18157.88	27808.4	52228.4	29585.94	73892	122670.6	72276	48780	52098.5	94354.9	15440.6	-58.2958	30259.46	47314.4
-0.4467_ppm	46705.44	42057.67	7083.56	15193.41	-18650.02	10464.35	79960	69182.4	20283.12	19210.9	36276.8	-6759.16	105201.6	122460	46401.99	82516	67833.9	77924.6	19005	27114.7	62651.4	11319.79
-0.44615_ppm	83731.2	73505	-20060.68	11849.85	-9933.96	39363.5	54895	48043.2	-2925.52	41425.7	82521.6	24270.89	37349.76	107487.9	80227.5	50820	78413.1	133171	23794.4	47890.6	1320.011	13005.51
-0.4456_ppm	5977.92	83923.8	-6622.52	8914.8	44338.4	188164.5	70755	100051.2	4956.9	30780	99512	41177.3	65010.4	73015.8	55276.32	25172.4	64467	80250.9	19976.6	15292.24	-6933.5	3600.94
-0.44505_ppm	89678.4	71894.6	6755.12	33649.8	63995.8	142417.5	57670	67540.8	14547.52	36595.9	93522.8	64302.3	45184.72	79696.5	43440.84	7553.2	80237.2	80564.8	18109	8745.98	-11340.07	10363.2
-0.4445_ppm	62884.8	35808.83	20005.6	13595.07	42666.4	135566.5	17335.5	110193.6	37351.6	13575.12	47650.4	42479.7	1653.96	123158.1	107439.3	103376	73256.9	106687.3	18629.8	1393.754	60064.2	13234.84
-0.44395_ppm	122088	23303.83	42139.6	-156.2997	65648.8	239368.5	11919	76152	73158.8	26824.2	22662.36	76874.9	-2346.624	135606.9	53718.51	124904	74068.9	128152.9	30822.4	6023.47	64836.8	13739.23
-0.4434_ppm	113841.6	22412.62	55828	92432.4	117853.2	139145	40804	82089.6	41020.2	29875.6	33728.8	94013.3	63459.2	100768.2	80945.7	75228	53081.6	138619.1	30788.8	30415.2	-16022.02	13973.49
-0.44285_ppm	110376	53149.3	57143.8	116091.3	51121.4	-9796.25	36230	63825.6	19608.94	27812.2	21892.36	28303.15	69255.2	96146.7	45313.86	15393.6	58646.7	117802.8	18302.2	30231.2	25934.72	25897.8
-0.4423_ppm	109329.6	53307.9	63257	34441.83	27316.68	41610.9	33427	39516.48	29450.2	34705.4	6618.64	278.9948	33480.16	106782	27645.57	7931.6	56523.9	95821.2	14120.4	11264.02	34445.53	-8489.12
-0.44175_ppm	91300.8	75103.2	32351.34	73827.6	46637.4	56928.75	69190	86510.4	28878.2	33250	20949.04	38631.7	45159.52	144510.6	53653.53	-6850.8	6493.1	102400.2	8476.72	15968.9	62803.3	-4896
-0.4412_ppm	51484.8	77653	38518.6	123899.4	26880.44	87635	86515	117820.8	44270.2	23330.1	18459.84	48725.3	25164.16	115467.3	66211.2	29882.8	-1467.574	66366.2	15176	26903.1	35580.86	7397.89
-0.44065_ppm	14152.8	78012.9	50231.6	122466.3	46686.8	124822.5	85110	99993.6	52015.6	28726.1	-2364.236	36492.36	16536.8	78768.3	41904.12	49244	38332.2	78414.8	8718.36	15896.22	-1091.622	-430.474
-0.4401_ppm	28190.4	79763.6	57738.8	57874.8	49449.4	219393.5	56235	64027.2	15712.58	40432	4585.56	15807.51	51325.12	35652.63	32190.75	32960.4	28009.36	65759.9	17641.4	34647.2	26202.26	43754.6
-0.43955_ppm	75806.4	118303.4	-12951.96	51938.4	35068.68	111027	-22324.5	31584	10911.94	27730.5	6080.76	18007.53	106282.4	73405.8	95731.5	78140	51483.7	143843.6	9098.74	40293.7	62367.2	32922.2
-0.439_ppm	68582.4	106438.9	-2952.9	44025.75	51790.2	142052	11191.5	81720	-10029.76	54936.6	18854.64	32677.66	79676.8	189270.9	81703.8	61436	27761.7	134736.2	5095.02	-13467.42	31160.57	24216.5
-0.43845_ppm	93336	24102.32	-5965.64	64458.9	36377.4	126157	-18987	70872	18305.56	51725.6	40056.8	53169	98106.4	127003.5	26454.27	58080	51939	122008.2	19114.2	32876.2	37691.78	7446.17
-0.4379_ppm	79276.8	21988.67	10555.98	45420.6	53158.2	-30289.75	4837.35	54868.8	-1511.302	27956.6	51581.6	64291.2	84750.4	155847.9	53288.73	46932	25708.5	87320.1	15591.8	34983	90576.5	12421.9
-0.43735_ppm	41223.84	41337.87	20281.68	12210.93	50270.2	-15848.25	61165	92587.2	1572.324	47579.8	52763.2	110848.3	70862.4	129183.6	27897.51	67480	53229.5	157096.2	17253.6	19884.19	64185.1	37483.3
-0.4368_ppm	14378.4	29935.14	43061	-2991.711	25027.18	105927	73750	130833.6	25366.12	29619.1	24228.12	64095.1	16362.08	60340.8	84246	78580	61790.3	122872.5	19142.2	19849.46	84466.2	18045.5
-0.43625_ppm	56884.8	12622.73	46199.2	15119.97	48320.8	116832.5	80685	97132.8	79006.2	30681.2	25128.88	24724.88	-12922.56	96661.5	81447.3	-1309.04	54604.1	102757.1	27326.6	18934.29	85848	27115
-0.4357_ppm	79564.8	47193.87	57592.6	67840.2	81407.4	108026.5	76840	71342.4	42242.2	37523.1	19470.08	33979.69	40667.76	112300.5	77115.3	-10969.6	65957.6	107977.3	13204.1	-2690.31	6309.24	23371.6
-0.43515_ppm	44244.96	33981.88	80308	66473.4	41036.2	45861.75	57110	48331.2	1890.434	61696.8	72732.8	10630.1	104736.8	146667.3	33508.59	-6512.4	30104.9	98564.6	23277.8	2922.38	-4421.417	33233.3
-0.4346_ppm	17245.44	3022.489	47984.2	91290	26736.04	116339.5	47794.5	81936	2244.372	54657.3	46625.6	30870.21	73925.6	174396.3	29350.44	50804	68434.2	131046.8	16926	4632.66	-19523.56	38020.5
-0.43405_ppm	44424.48	143618.4	28274.4	118845.3	21847.72	91460	17442	38207.52	25080.9	35640.2	56912.8	27861.74	38932.88	123860.1	111822.6	37250.4	68744.5	178931.6	13341.16	37370.4	-7969.85	17595
-0.4335_ppm	49392	162668.7	24733.64	48001.71	37227.46	124924.5	38364.5	79857.6	34561.8	24774.1	33658.8	15164.45	-5225.92	117390	111497.7	28166.4	83969.5	133583.8	21680.4	38518.1	8227.59	20442.5
-0.43295_ppm	59582.4	95434.5	47725.8	12776.01	64387.2	76721.85	85910	66100.8	50117.6	41161.6	14127.68	46290.7	83165.6	95265.3	65772.3	4687.2	52521.9	139251.2	22148	39785.4	61808.6	24978.1
-0.4324_ppm	106300.8	128563.6	31124.62	59037.6	67966.8	107584.5	37449.5	48633.6	23083.06	39077.3	29232	43500.9	95082.4	101743.2	51548.52	25520.4	46643.6	128036.8	7849.1	54427.2	14546.63	54027.7
-0.43185_ppm	93192	135395.6	68204	32171.31	69969.4	64585.55	60100	31781.76	31462.6	14710.75	42008.4	13804.33	76076	76826.1	-34677.09	66996	40977	99295.6	12322.94	43654	23080.96	38829.7
-0.4313_ppm	126715.2	111660.5	58262.4	65739	53633.2	155796.5	-5513	99547.2	40349.4	27436	30548	74148	29532.16	83311.8	-38999.97	49724	56927	94053.9	7115.64	44081.8	79531.9	29831.6
-0.43075_ppm	52478.4	63641.3	22938.78	75898.2	22141.46	94256.5	50.91	135264	59729.8	21694.2	27227.76	79712.8	8167.04	161315.7	15428.76	64692	79483.2	104984.5	1943.62	19552.53	70530.6	36504.1
-0.4302_ppm	40718.88	42398.05	23940.08	49290.99	2316.328	-53227.85	-12188.5	112488	54797.6	16754.39	7431.2	33143.12	87141.6	137646.6	96312.9	11557.2	63104	127176.8	13232.38	21059.03	79335.9	29593.6
-0.42965_ppm	42915.36	-217.8615	3891.64	64372.2	-8907.58	103929.5	41687	30116.16	59911.8	4720.55	11816.84	49646.6	93021.6	119164.5	31979.28	50440	40292.6	97055.3	14638.4	34336.7	64136.1	21233
-0.4291_ppm	57235.2	40311.85	7376.3	50767.95	-2734.67	124440	48249	-1425.504	38771.2	28570.3	26785.64	47511.7	179804.8	139097.4	47718.69	45436	77775.1	105956.3	4969.86	46680.8	80311	42613.9
-0.42855_ppm	45713.76	124482.7	34496.4	42614.07	7914.64	57572.2	83325	42427.2	38597	15844.86	38766	17724.11	177503.2	125665.8	64866	29118	71029.7	77357	9024.68	58707.5	56702.8	42355.5
-0.428_ppm	43924.32	173569.4	16919.08	62214.9	19094.24	128078	9332.5	44681.28	42567.2	15388.1	25421.2	75528.1	52354.96	138274.5	50653.05	31038.4	71035.5	53603.8	11848.9	46105.8	-4196.801	38630.8
-0.42745_ppm	72220.8	122695.4	37821.6	59364	31525.56	203830	29000.5	43437.6	3346.98	35142.4	23342.48	51023	70274.4	116083.5	50741.4	13581.6	72555.1	111434.5	5143.32	24515.7	-35011.48	22122.1
-0.4269_ppm	58152	104682.1	26487.02	67824.9	-519.688	139170.5	21447	29072.64	7236.84	23997	15776.6	43685.9	67866.4	91072.8	108516.6	14195.2	102451.2	131842.3	5190.22	34150.4	27479.69	35450.1
-0.42635_ppm	91737.6	67466	-24209.02	57436.2	6365	106913	-21104.5	14686.08	12970.88	5025.88	16478.56	57498	18778.48	39405.6	44630.43	66568	108126.5	87646.9	24431.4	29124.9	126537.6	25517
-0.4258_ppm	110808	64355	-37308.2	144314.7	36826.94	186252	7703	26659.68	39288.6	38672.6	27298.32	46016.9	10799.04	118946.1	31932.54	72128	73512.1	58862.7	15240.4	24975.7	45846.36	28410.4
-0.42525_ppm	116932.8	106146.1	-1935.416	155427.6	64330.2	175907.5	-6550.5	55305.6	34879	36480	55311.2	33386.95	43988.56	130755.3	43082.88	65664	107175.3	89108.9	19518.8	17636.63	4424.553	10036.46
-0.4247_ppm	70579.2	117913	34173.4	65162.7	52056.2	108995.5	20947.5	69724.8	16592.42	20271.1	42504	24444.42	29571.92	101509.2	73649.7	119952	67949.9	70451.2	23588.6	8469.29	21266.49	10956.84
-0.42415_ppm	131875.2	183524.6	76775.4	44151.21	-29633.54	82330.15	42317.5	123696	43942.6	20007	28498.4	61804.8	36137.92	119024.1	35137.08	124276	67387.3	155178.4	22022	5515.63	26138.56	21569.6
-0.4236_ppm	104102.4	110690.6	50904.8	69150.9	9332.8	14805.3	138755	68779.2	37806.6	32167	35834.4	70022.5	13270.88	142513.8	37219.29	76160	68846	140076.8	27027	17949.66	2920.988	13888.66
-0.42305_ppm	99792	47484.23	38892.6	53886.6	-4747.34	86691.5	111640	58641.6	-2588.404	46006.6	43604.4	44844	41441.12	139799.4	111645.9	78064	69956.7	147339.5	24998.4	20944.72	-26123.37	19844.1
-0.4225_ppm	90595.2	54237.54	16175.16	81732.6	25116.86	51069.7	81840	32824.8	25750.92	43857.7	30912	33605.99	66858.4	118950	119112.9	40912	47664.4	159289.2	26807.2	32315	17469.97	22972.1
-0.42195_ppm	72220.8	77378.5	-11451.88	71894.7	49320.2	-58860.8	81035	69782.4	35989.2	22522.6	26246.08	55000.5	77795.2	111586.8	74487.6	40968	81069.5	145993.6	6768.58	22140.95	74141.9	41177.4
-0.4214_ppm	81235.2	75469.2	-3036.03	65499.3	14378.44	44825.6	94170	92635.2	61708.4	26581	62725.6	36073.52	34560.4	124031.7	69836.4	36659.6	54000.9	111112	21515.2	41510.4	17441.55	33274.1
-0.42085_ppm	94598.4	107634.5	6855.42	68243.1	20709.24	64345	78320	88267.2	43308.2	37578.2	30814	4864.02	-17802.96	168948	65675.4	72452	33889.4	99755.7	23382.8	9389.52	71182.3	31458.5
-0.4203_ppm	35475.36	64007.3	28770.46	28968	54606	53514.3	93340	84259.2	69711.2	10946.85	3804.64	17559.83	63632.8	148523.7	63361.2	74956	38488.8	103845	21050.4	-17255.52	27023.01	32305.1
-0.41975_ppm	63283.2	114503.1	51438.6	38160.75	55058.2	148954	55835	65851.2	79232.4	11164.97	13063.68	26799.47	-35744.8	110623.5	79965.3	68272	77783.8	106210	2498.86	-19037.56	59829	26146
-0.4192_ppm	65827.2	101931	72287.4	76260.3	12942.42	166821	88185	86232	46833.8	17943.03	33720.4	29571.88	37325.12	93143.7	79874.1	31647.2	59516.7	121844.8	2817.08	16612.21	69883.8	36187.9
-0.41865_ppm	150144	103828.1	57575.6	60797.1	44083.8	54349	59045	90398.4	15360.54	29934.5	38460.8	21397.1	88922.4	119320.5	39340.26	33058	74619.9	99084.9	19374.6	30157.6	-10863.3	30132.5
-0.4181_ppm	120076.8	72602.2	54893	54845.4	13879.5	38301	49123.5	64771.2	14753.96	11273.46	29276.8	48703.1	44756.88	95405.7	31157.91	21639.6	83830.3	86576.2	6327.16	-1778.153	67688.6	29172
-0.41755_ppm	85200	87474	43829.4	54590.4	28868.98	121856	20037.5	54595.2	-25376.78	29353.1	37419.2	46427.6	45620.4	82863.3	44999.79	46264	34205.5	86795.5	18519.2	-261.556	38836.42	40519.5
-0.417_ppm	56827.2	104688.2	47341.6	26333.34	28671	17693.6	19822	32355.36	-10484.5	31458.3	47913.6	-21468.14	46221.84	109636.8	88800.3	46596	75023	99347.2	19108.6	14982.43	22711.5	21576.4
-0.41645_ppm	65457.6	101741.9	793.39	25391.88	3943.26	-17638.35	10541.5	68217.6	1430.468	18582.57	6493.48	12395.74	67692.8	80909.4	98541.6	16440.8	76934.1	145632.4	25034.8	32570.3	67218.2	14516.3
-0.4159_ppm	61512	69686.4	46617.4	81533.7	-9832.5	47305.9	29184.5	83913.6	46537.4	32674.3	-18573.24	67118	24254.72	94610.1	49245.72	-17557.2	58655.4	120933.2	28712.6	26877.8	85877.4	-902.241
-0.41535_ppm	58171.2	102480	35179.8	17622.54	-13684.56	6498.505	102755	54393.6	517.036	36065.8	-3262.28	25595.12	28079.52	74911.2	9197.52	-12178.4	88858.9	62006	28515.2	14637.66	70716.8	9399.3
-0.4148_ppm	58545.6	57397.95	41803	53529.6	7894.12	89836.5	145415	79262.4	28376.4	36831.5	12966.52	26363.61	34737.36	142669.8	40586.28	36278	94328.3	116358	21548.8	8747.59	67693.5	27387
-0.41425_ppm	50313.6	28458.94	45655.2	-3401.955	42617	126990	49887	43587.36	21401.64	40899.4	42663.6	38964.7	51653.28	149327.1	85842	87900	76368.6	100925.3	11244.66	-14053.46	48743.24	27147.3
-0.4137_ppm	34659.36	42121.11	43982.4	-24854.34	23025.72	36047.65	27222	86212.8	15538.12	36531.3	66598	6936.02	-21735.28	126087	106025.7	64584	37146.1	93245.5	4753.7	3478.75	61597.9	34020.4
-0.41315_ppm	69921.6	47622.7	24543.92	105156.9	40489	150084.5	61620	105734.4	41098.2	25237.7	4562.6	-3034.925	30419.2	100245.6	139245.3	56552	40588.4	77099	22547	42667.3	77420	46581.7
-0.4126_ppm	54936	59902.61	25530.6	55671.6	39687.2	130874.5	48633	112867.2	63515.4	26761.5	43369.2	31491.07	49272.72	129487.8	-9360.54	21952.4	43955.3	111262.5	10736.46	23285.2	90277.6	15032.25
-0.41205_ppm	11101.44	116430.7	8858.7	86021.7	17110.64	110491.5	-37286.5	82075.2	74503	18843.63	59743.6	44289	39813.2	106200.9	-4572.198	48216	55021.7	116740.7	14789.6	29948.3	-27840.33	33814.7
-0.4115_ppm	-33522.72	56981.32	33952.74	60256.5	15555.3	92046.5	-24915.5	106516.8	83278	20094.4	80483.2	25579.95	-8710.24	136305	31601.94	30142.4	59795.1	149055.2	18468.8	15846.54	-50945.3	37700.9
-0.41095_ppm	-2466.768	-41342.75	72552.6	18358.47	-12217.76	3436.805	-18368	75931.2	75597.6	24696.2	39054.4	89943.3	44249.52	96848.7	68793.3	-1086.08	61735.2	112840.6	19068	28901.8	63832.3	21375.8
-0.4104_ppm	30934.08	-10584.11	61951.4	69854.7	63437.2	16029.3	-16886	51345.6	40047.8	26750.1	58287.6	54349.3	71422.4	135579.6	76402.8	33037.2	36890.9	112565.4	2477.3	29835.6	35424.06	22242.8
-0.40985_ppm	49238.4	35098.18	46025.8	38620.26	-7109.42	-10722.75	10289.5	85435.2	11692.2	36039.2	42352.8	51603.9	66813.6	128879.4	49558.65	32504	45956.3	124033.5	6571.46	22475.37	36913.66	28284.6
-0.4093_ppm	107304	13327.89	35645.6	38203.59	48081.4	60814.95	-12993	121440	-601.796	34511.6	33205.2	14557.65	41955.2	99937.5	36051.93	2432.68	76435.3	95490.1	8827.14	14515.07	44679.18	43004.9
-0.40875_ppm	113332.8	53616.56	48416	59129.4	20322.4	31573.25	-58640	59563.2	16957.72	37137.4	-4097.24	46742.1	16064.16	116391.6	29551.65	44816	65586.4	104326.6	18788	26364.9	33690.44	22938.1
-0.4082_ppm	80587.2	66947.5	42333.4	20927.34	-4978	79841.35	-44713	-7101.12	31566.6	63726	-26014.8	14396.33	67765.6	147568.2	62791.2	59076	45063.1	104700.7	20097	11774.85	-11790.87	12856.08
-0.40765_ppm	59918.4	83313.8	53172.6	55120.8	16385.98	80273.15	-9657	56755.2	11895.52	51965	30382.8	31467.76	31579.52	167247.6	42543.66	57892	59009.2	101406.9	24805.2	11399.49	9418.29	16605.43
-0.4071_ppm	59496	60612.04	28516.82	19343.79	-13287.46	65938.75	-18243.5	42002.4	11322.48	24814	42238	9337.69	1107.232	162080.1	74966.4	44192	56750.1	124450.6	12775	-3812.48	41215.37	10497.16
-0.40655_ppm	37314.72	67197.6	15833.12	14249.4	-5264.9	32908.6	-29221.5	61128	16855.28	51522.3	11301.64	33078.37	48702.08	140228.4	71232.9	40080	47017.7	121513.7	22149.4	10380.82	21398.3	17360.4
-0.406_ppm	63528	136609.5	38161.6	-29135.28	58653	36378.3	-17093.5	114436.8	8221.2	35227.9	-414.876	14330.84	41325.2	126457.5	-25579.89	30971.6	56167.2	143250.2	38745	7704.77	69374.2	16359.95
-0.40545_ppm	78960	96495.9	47001.6	44351.13	44665.2	28383.2	28279.5	86668.8	41724.8	51151.8	5521.6	54497.3	6583.36	148071.3	-14523.6	34794	50964.6	119174.5	18015.2	-6492.21	63572.6	24272.6
-0.4049_ppm	97771.2	-8982.86	16798.72	94911	41917.8	157615.5	44157.5	122040	49589.8	54522.4	-15583.12	31063.72	-6007.12	105420.9	67499.4	37742.8	57057.5	147373.9	20493.2	-28043.9	12906.11	20631.2
-0.40435_ppm	68721.6	61408.7	18119.28	147843.9	80909.6	49646.8	32316	102643.2	27989	41117.9	16074.24	-21934.71	1995.784	93295.8	142072.5	75860	53731.2	128582.9	7447.16	-9549.37	8665.65	11869.74
-0.4038_ppm	86668.8	49682.67	88950.8	40934.13	55567.4	79009.2	27274.5	11545.44	48040.2	32222.1	27374.76	24184.31	50257.76	105378	54908.67	60564	85367.3	109318.9	20290.2	19460.07	27686.47	36040
-0.40325_ppm	121214.4	129423.7	33591.66	5924.67	31003.06	102578	63675	82036.8	63206	42639.8	63789.6	36050.58	64601.6	104898.3	40819.98	45596	74817.1	153940	26756.8	19688	30614.71	19718.3
-0.4027_ppm	69316.8	115088.7	45352.6	17222.19	28731.8	77347.45	24461.5	99393.6	42101.8	36586.4	29318.8	36225.59	84056	141180	48541.2	50180	60662.2	162058.4	10865.82	25178.1	69991.6	9358.67
-0.40215_ppm	84628.8	189978.4	20430.26	27193.71	79807.6	97257	65610	116424	23720.84	52232.9	-4536	37939.8	157970.4	154369.8	61343.4	83356	43082.4	90884.8	6167.28	27388.4	94746.4	2693.65
-0.4016_ppm	106776	82953.9	9671.3	32496.69	37670.16	31516.3	75155	66244.8	59636.2	51197.4	28884.8	27151.34	61644.8	131313	39247.35	28468.8	29197.2	139371.6	13271.44	-1707.52	40608.26	14890.13
-0.40105_ppm	51216	74718.9	30709.48	32096.34	35848.82	41718	123070	59750.4	53531.4	30175.8	43738.8	29072.38	64730.4	133937.7	104389.8	-1115.96	51637.4	157190.8	29556.8	-1054.159	56443.1	13511.77
-0.4005_ppm	52060.8	98173.4	45709.6	81487.8	27800.8	51770.1	32411.5	114187.2	27557.4	47201.7	56940.8	27629.75	95194.4	123602.7	37355.52	-10537.2	44567.2	156339.4	18678.8	15556.28	71461.6	33398.2
-0.39995_ppm	36156	105383.6	33988.78	83201.4	63372.6	129208.5	37919	109036.8	45923.8	65050.3	35030.8	18036.76	-7399.84	131508	74880.9	46580	49128.9	200500.4	27445.6	7655.09	70501.2	29724.5
-0.3994_ppm	125467.2	102059.1	47790.4	72690.3	40097.6	87278	212.975	96206.4	17393.22	58155.2	26379.92	20399.58	7407.12	153827.7	35328.6	76160	35023.3	142772.9	24120.6	-19369.45	47357.52	33690.6
-0.39885_ppm	78436.8	81435	21979.64	68064.6	8277.92	53510.05	11817.5	106363.2	34268	30506.4	61485.2	-17963.87	17278.24	91579.8	45959.1	52648	66717.4	135200.6	16114	7767.79	38898.16	29413.4
-0.3983_ppm	84979.2	23413.02	9034.82	97333.5	36199.94	48496.75	37657.5	116496	44543.2	38201.4	54952.8	34178.01	69272	87204	54407.07	35610.8	86350.4	136873.3	16746.8	38495.1	47523.14	-4072.69
-0.39775_ppm	69892.8	-8402.14	8969.2	24055.68	67210.6	75034.6	16947	76334.4	18663.84	42423.2	7192.08	54445.5	87080	108295.2	36346.62	46348	57631.7	112040.8	22290.8	21203.01	70256.2	10532.69
-0.3972_ppm	126408	75365.5	32820.2	16929.45	49837	134249	55310	30546.24	-15843.62	36214	8367.8	10428.82	87617.6	106649.4	101608.2	58056	58319	73465.5	1907.36	37050.7	49156.8	20359.2
-0.39665_ppm	62088	54169.83	43673	52132.2	39041.2	41439.2	114570	42707.52	-5530.2	17867.41	676.816	52954.4	47069.12	112815.3	43577.07	46256	97863.4	123590.6	17558.8	4972.37	27162.66	9617.92
-0.3961_ppm	92601.6	41434.86	12012.2	87281.4	44311.8	78447.35	81555	94982.4	31678.4	31838.3	13114.92	21250.95	103101.6	151749	33927.54	52124	63724.6	109426.4	25475.8	22711.12	-21954.94	14866.33
-0.39555_ppm	21464.16	-18229.24	-6015.28	92187.6	11018.1	-16737.35	28571	100416	36145.2	50494.4	10839.08	-13683.71	67536	85441.2	29352.15	55832	41339.5	124343.1	13956.32	30672.8	23450.42	3969.5
-0.395_ppm	16600.8	9182.33	-9464.92	7563.81	38034.2	977.415	82910	115440	19734.26	32250.6	43234.8	-48821.5	5320.448	151179.6	45460.92	21288	73129.3	107130.2	22933.4	28825.9	19515.23	-4050.59
-0.39445_ppm	62040	22183.87	8019.58	20091.96	21208.56	98447	63360	105235.2	14459.38	31150.5	11681.04	-28232.85	22814.4	139811.1	25500.66	44100	86295.3	140919.6	20295.8	27899	69339.9	8663.37
-0.3939_ppm	79041.6	85107.2	24669.38	23979.69	2750.326	124780	13526	106670.4	39416	22319.3	44814	-6031.74	52072.16	116773.8	73866.3	-7058.4	38793.3	114259.6	17570	18347.1	35443.66	-1998.18
-0.39335_ppm	14256.48	103779.3	33981.98	20675.91	18086.86	214412.5	26064.5	90096	69102.8	10803.4	20104.28	28695.35	61168.8	118470.3	92778.9	34941.6	41307.6	180307.6	18305	9077.18	34266.68	27026.6
-0.3928_ppm	36036.96	103998.9	31660.46	44294.52	41792.4	107482.5	30621	129763.2	58622.2	37648.5	22307.32	23755.48	82320	125626.8	111708.6	7968.4	67523.6	177366.4	12915.56	41216	21614.39	22300.6
-0.39225_ppm	88305.6	106506	3752.58	81620.4	20040.82	57726.9	70665	108897.6	64240.8	47348	10294.76	-29665.12	110196.8	130669.5	74527.5	6894	52200	144385.4	16119.6	15755	27611.99	32075.6
-0.3917_ppm	45639.84	91951.4	7125.04	62852.4	-11409.5	83417.3	35670	79761.6	64597	34502.1	34395.2	13016.97	75460	149670.3	21385.83	52772	66517.3	115657.1	24936.8	-2021.194	61666.5	6877.18
-0.39115_ppm	75446.4	86742	50755.2	46893.99	41188.2	99943	-12683.5	90633.6	47915.4	29387.3	39034.8	1579.9	89874.4	141476.4	-12706.44	24143.6	89955.1	86877.2	24542	14783.94	81144	40053.7
-0.3906_ppm	136742.4	79287.8	54508.8	38201.55	38828.4	125842.5	4754.15	63273.6	35664.2	34034.7	14988.4	30134.28	103544	97636.5	18590.55	-16047.2	79605	146969.7	25233.6	19312.41	93394	38027.3
-0.39005_ppm	131275.2	52652.76	25886.58	24174	18741.98	76341.9	53690	75201.6	24601.72	14803.47	32964.4	5884.85	119963.2	78807.3	55523.13	46228	83743.3	187768.1	20461	15980.86	40135.41	20876
-0.3895_ppm	161937.6	87522.8	32993.94	30156.81	2885.188	217863.5	82945	52920	29853.2	12600.61	47406.8	40108	86531.2	84072.3	62785.5	43216	85054.1	154069	15332.8	45615.9	65743.3	22795.3
-0.38895_ppm	117830.4	103535.3	54957.6	20521.38	6226.3	153450.5	73985	31802.4	30204.2	37732.1	19824.28	62759.4	112638.4	96762.9	69950.4	69824	63910.2	203347	6840.68	14503.11	16737.91	11411.93
-0.3884_ppm	69302.4	43333.79	17439.62	7512.81	-6078.48	186770.5	63805	35664	10241.92	48486.1	2674.168	29635.52	122673.6	96002.4	143560.2	53276	80260.4	159878.3	8583.68	42329.2	56614.6	5671.03
-0.38785_ppm	110064	110086.7	20945.02	24007.74	8495.28	83177.6	3352.7	38388.48	18114.46	26406.2	-28173.6	50778.8	146753.6	153987.6	136663.2	74296	63939.2	108742.7	29646.4	14212.39	88400.9	37187.5
-0.3873_ppm	74491.2	132522.5	-1606.126	96390	29785.92	-307.2835	56290	59246.4	15453.36	25845.7	21877.8	55744.2	172614.4	179719.8	105951.6	35686	78073.8	129670.8	32261.6	585.304	85500.1	29806.1
-0.38675_ppm	121819.2	39287.66	21166.36	62398.5	50574.2	62135.85	47491	71256	21656.7	28023.1	53771.2	84911.3	125132	137092.8	72110.7	28010.4	55497.3	122046.9	14926.8	17044.84	58123.8	28954.4
-0.3862_ppm	89419.2	79623.3	-7006.04	27384.45	84333.4	39653.35	79770	70041.6	50629.8	33039.1	40490.8	71321.2	11847.92	181966.2	64364.4	-4374	24700.17	119363.7	20427.4	21054.89	68453	22688.2
-0.38565_ppm	27938.88	45150.98	-9434.66	64346.7	46420.8	24140	94575	99657.6	59521.8	24171.8	26690.44	45561.8	28272.72	147985.5	127742.7	15272.8	54212.6	148414.5	9204.58	26999.7	19513.76	30615.3
-0.3851_ppm	81422.4	38597.14	52662.6	56722.2	-11165.92	13984.2	105675	53889.6	27653.6	38169.1	30248.4	38254.3	40043.92	159837.6	100245.9	13838	14184.77	122408.1	-5106.08	23259.9	35646.52	6689.5
-0.38455_ppm	86308.8	57587.66	51734.4	21361.35	2532.206	79180.9	121585	78681.6	61258.6	38756.2	-7892.08	11818.54	1630.328	171128.1	102987.6	62280	54470.7	85806.5	8795.5	43039.9	75293.4	6760.22
-0.384_ppm	80208	85278	27741.62	34285.26	38190	88357.5	36944	45025.44	36059.4	40675.2	-31421.6	22361.32	-12289.76	120237	72401.4	33068.4	71282	143056.7	29113	14660.43	-1433.397	24814.9
-0.38345_ppm	62318.4	19493.77	35210.4	21781.08	45687.4	147883	21171	96067.2	21938.02	39335.7	1909.18	38772.3	-49152.32	129764.7	8001.09	8347.6	44706.4	138851.3	20791.4	18534.09	54512.5	27429.5
-0.3829_ppm	110683.2	57720.03	25005.3	46181.52	60366.8	63410	20846.5	88550.4	56287.4	37684.6	18255.16	22160.04	-6193.6	164295.3	28464.09	16946	43378.2	141061.5	11347	33078.6	27356.7	10893.26
-0.38235_ppm	109108.8	70467.2	50095.6	67467.9	56684.6	6729.365	72450	52497.6	17851.86	56688.4	56551.6	21058.55	11709.04	140610.6	52719.87	22729.6	53977.7	148087.7	24179.4	23338.1	10943.66	27771.2
-0.3818_ppm	136910.4	32498.36	49674	42407.01	41564.4	-59505.1	66300	44808	34234.2	61883	34277.6	33966.37	54802.16	116996.1	43572.51	12049.6	49372.5	148311.3	22440.6	-21662.78	7057.96	37762.1
-0.38125_ppm	88598.4	44620.28	34312.8	82941.3	52964.4	-20127.15	67270	51124.8	42822	73455.9	55784.4	9476.44	61303.2	93915.9	67163.1	24018.8	70707.8	122459.7	17507	-7695.57	3016.391	46629.3
-0.3807_ppm	80198.4	46034.26	35305.6	72777	19933.66	67845.3	34950	79876.8	48942.4	45284.6	31099.6	41676.8	-16918.16	99867.3	88287.3	33944.4	65435.6	139986.5	19129.6	-171.8422	50710.1	21233
-0.38015_ppm	86400	73578.2	45954.4	2879.307	20820.2	104380	-37453	52017.6	30183.4	33930.2	50794.8	65837.8	42705.6	84255.6	117790.5	19274.8	74469.1	158020.7	26937.4	-5849.36	-6990.34	3985.99
-0.3796_ppm	86116.8	101705.3	45580.4	79580.4	64615.2	72703.05	-61720	44913.12	55135.6	26484.1	44500.4	63995.2	72564.8	69880.2	101727.9	38626.4	48824.4	99411.7	10732.96	-20880.32	52924.9	28265.9
-0.37905_ppm	98841.6	106286.4	40.2832	67513.8	38000	78075.05	1937.05	125913.6	37450.4	26098.4	2360.204	65908.1	159448.8	92316.9	47317.98	65264	81423.3	81085.1	13666.8	10536.53	57222.2	30183.5
-0.3785_ppm	94286.4	76317.1	39103.4	57375	9330.9	141329.5	37389.5	45575.04	66536.6	47150.4	40202.4	15524.83	198268	109090.8	45865.62	43692	63547.7	112040.8	17725.4	10040.88	48590.36	24976.4
-0.37795_ppm	108974.4	41317.13	4670.58	50020.29	40242	129778	-24967.5	67684.8	44197.4	31175.2	76812.4	9919.7	85803.2	114870.6	4878.744	4234	61517.7	96234	22307.6	13999.87	22529.22	4208.86
-0.3774_ppm	155524.8	65221.2	15590.7	28008.69	76581.4	12832.45	21867	119232	13056.16	37380.6	40994.8	-18783.79	28199.92	120389.1	105393	-18534	35478.6	100873.7	26586	4469.59	-23788.03	16925.54
-0.37685_ppm	85838.4	39429.79	23001.68	36329.85	52842.8	-45249.75	77465	120412.8	15328.04	44156	-566.916	-6479.07	41113.52	82145.7	83527.8	304.192	63533.2	96578	24379.6	26841	50367.1	37925.3
-0.3763_ppm	49339.2	61384.3	38423.4	25957.98	87806.6	31700.75	-1022.55	75878.4	-5378.1	44642.4	6607.72	-16631.13	133571.2	75523.5	71649	37216.8	87832.3	74458.8	11995.06	40450.1	33817.84	31572.4
-0.37575_ppm	97521.6	93134.8	11652.14	47155.62	60724	152600.5	-20673	64473.6	-3545.36	54915.7	19770.24	-3154.139	98022.4	93225.6	131527.5	40032	85280.3	102094.9	19698	30141.5	14011.55	34491.3
-0.3752_ppm	66220.8	98966.4	4883.42	121527.9	37194.4	176919	-25069.5	613.824	-554.424	55947.4	52578.4	45106.7	32221.28	91958.1	103044.6	44836	87597.4	152817.7	16151.8	39097.7	15255.66	26656
-0.37465_ppm	55377.6	151835.1	2769.98	81105.3	38083.6	46758.5	-60305	16627.2	-9079.72	39126.7	40692.4	47112.1	88043.2	74977.5	45563.52	40176	75518.9	158786.1	14994	35509.7	56105	31674.4
-0.3741_ppm	136819.2	99619.1	-3154.622	64351.8	13751.06	-23761.75	-82675	62366.4	19943.56	43926.1	6709.64	37410.7	88076.8	93463.5	73837.8	31712.8	70046.6	155199.9	9779	14668.94	127806.7	25748.2
-0.37355_ppm	117244.8	57646.83	33814.36	98343.3	13720.66	47717.3	28704.5	65472	51399.4	45459.4	9269.68	75372.7	49598.08	115077.3	111172.8	62208	65818.4	138619.1	15395.8	18331.69	94148.6	24274.3
-0.373_ppm	124492.8	91701.3	7945.12	111450.3	38049.4	67987.25	52020	96499.2	32500	19744.8	34372.8	20996.76	20736.24	121547.4	86879.4	60152	67210.4	85931.2	10512.74	7597.13	67605.3	5233.79
-0.37245_ppm	15141.6	27006.53	18119.62	98644.2	-5200.68	158448.5	3989.65	88368	65093.6	58947.5	40258.4	4511.04	42042	90093.9	65162.4	55500	64101.6	83897.3	9040.36	-7519.62	29816.5	17589.9
-0.3719_ppm	4695.696	72205.7	32191.2	57048.6	42932.4	176808.5	-12427	54052.8	76411.4	57285	42859.6	22466.03	102155.2	94231.8	52259.31	50772	66787	85213.1	-5249.02	7800.45	49891.8	25717.6
-0.37135_ppm	29758.08	69967	16742.62	-3585.096	48499.4	32908.6	-6712	17086.08	48048	31437.4	55762	1594.7	98184.8	145684.5	89997.3	16307.6	72201.3	121333.1	22145.2	28296.9	33876.15	29233.2
-0.3708_ppm	58142.4	52753.41	47351.8	20214.36	58307.2	-12251.9	15935.5	45798.72	50161.8	36411.6	2290.148	-60791	98834.4	129168	89267.7	46644	109675.1	159848.2	2265.34	32765.8	34297.55	36587.4
-0.37025_ppm	83179.2	84741.2	77509.8	-36698.07	17939.04	153110.5	102480	83529.6	28969.2	26210.5	25147.08	6679.98	102267.2	177446.1	89541.3	15150.8	87910.6	138490.1	15951.6	37910.9	40822.39	22256.4
-0.3697_ppm	88473.6	35118.92	44067.4	60858.3	5020.18	81582.15	58155	52382.4	40203.8	23269.3	45304	25920.72	58273.6	148617.3	163424.7	19299.2	75956.8	117046	13321.7	5798.3	-11686.01	17605.2
-0.36915_ppm	67440	-17287.4	21412.52	83971.5	-19698.44	96483.5	6669.5	75504	27661.4	28131.4	31872.4	14979.45	82801.6	194403.3	92237.4	-14792.8	94748.8	113855.4	21379.4	21430.94	-720.937	32192.9
-0.3686_ppm	66854.4	73986.9	35897.2	59986.2	10689.4	3040.025	-23848.5	62467.2	49085.4	19440.8	23358.44	31310.88	118272	157103.7	123661.5	9040.4	112102.4	143994.1	15313.2	27273.4	2720.872	21433.6
-0.36805_ppm	64838.4	120975.2	40895.2	5058.843	51554.6	51017	53655	101342.4	54298.4	17490.83	27397.16	26150.49	54140.8	130392.6	40123.44	12831.2	73633.9	108953.4	11566.94	28538.4	60617.9	25962.4
-0.3675_ppm	79320	48475.48	4005.88	-26796.42	32382.08	49438.55	68955	44641.44	42003	27434.1	15132.88	-129.0338	117930.4	132280.2	17591.91	65092	98463.7	103673	11776.24	20744.16	82413.1	38445.5
-0.36695_ppm	72902.4	93433.7	64610.2	-18531.87	52189.2	84006.35	8644.5	36013.92	54633.8	43806.4	17926.44	-6172.71	119392	116785.5	79036.2	14925.2	65203.6	115102.4	20238.4	23480.7	30636.76	41218.2
-0.3664_ppm	64262.4	80513.9	38644.4	27871.5	38015.2	235977	13603.5	122678.4	-5769.4	51246.8	26402.6	-23934.56	84140	91299	30947.01	-27994	59023.7	122657.5	29108.8	15656.56	67384.8	45531.1
-0.36585_ppm	119102.4	88877	70954.6	-17839.8	46280.2	227536.5	24499.5	99984	3320.46	33662.3	17498.88	-15226.98	79979.2	137966.4	114307.8	5336.8	70484.5	104197.6	24012.8	8620.17	36159.55	49764.1
-0.3653_ppm	131822.4	107585.7	6989.72	32116.23	38380	178619	17528	26823.84	11181.82	28762.2	-16975.84	-10088.05	32223.52	164381.1	96050.7	10784	35388.7	124558.1	32673.2	36549.3	2691.619	35414.4
-0.36475_ppm	107481.6	68411.5	-21627.74	-6359.7	62996.4	136799	73190	11948.16	20657.52	29539.3	-8417.92	25669.86	55729.52	145489.5	123655.8	1967.48	34588.3	67836.8	14191.8	39523.2	31051.79	29109.1
-0.3642_ppm	125328	144368.7	-10242.84	-79626.3	62206	221195.5	-1776.95	114220.8	42582.8	35262.1	9835.56	36374.33	114811.2	136316.7	82336.5	5951.2	15800.65	28921.8	10431.54	11258.04	2541.679	44385.3
-0.36365_ppm	161702.4	61634.4	27858.24	-8890.83	83995.2	173315	54705	129316.8	14060.28	28104.8	9135.28	-31561	106954.4	152107.8	-65954.7	43048	68689.4	91869.5	9385.74	5282.18	54532.1	18258
-0.3631_ppm	125841.6	80892.1	70230.4	21565.86	71117	26378.05	57690	87273.6	7108.92	46722.9	49193.2	12485.28	103252.8	106333.5	31623.03	61596	37865.3	137565.6	35456.4	12856.77	78047.2	14959.15
-0.36255_ppm	125640	121475.4	55743	111297.3	25981.36	44879.15	109485	121473.6	30752.8	47539.9	22347.08	-24207.62	109760	60621.6	112985.4	30356	36905.4	83377	29344	24324.8	46657.31	33773.9
-0.362_ppm	127027.2	98222.2	16844.62	91662.3	4722.64	59684.45	77070	47387.04	300.716	22687.9	-7194.04	22691.73	91834.4	61308	71004.9	4134.4	71693.8	88588.6	20419	27340.1	36097.81	15004.88
-0.36145_ppm	92736	135718.9	43489.4	32945.49	-6963.88	39964.45	5338.5	30099.84	-14684.28	38720.1	24266.48	2015.316	164259.2	54268.5	91804.2	-561.36	70223.5	77206.5	9660.14	6476.11	66017.7	27582.5
-0.3609_ppm	67396.8	151688.7	59483	87908.7	32446.68	41225	-20146	46728	25259.26	49785.7	10540.32	43378.8	81155.2	129499.5	73906.2	71848	92617.3	90394.6	5086.2	6422.52	93702.7	14915.63
-0.36035_ppm	97291.2	186245.2	17664.02	137424.6	21910.8	-64492.05	-9912.5	57297.6	28701.4	40107.1	5156.2	56073.5	87494.4	96642	36984.45	72924	98533.3	118460.7	7676.76	25803.7	113915.2	21243.2
-0.3598_ppm	113380.8	142904.7	22400.9	138388.5	15663.98	86861.5	-28223	10318.08	35976.2	26740.6	32855.2	32138.57	124286.4	93377.7	83237.1	32090	68544.4	120486	10814.02	29812.6	104585.6	6031.43
-0.35925_ppm	56198.4	108592.2	15042.28	90183.3	13022.98	116127	9583	18073.92	49722.4	35106.3	29730.4	14014.12	113512	102866.4	57963.3	-2504.48	72732	87423.3	10367.14	49755.9	72588.6	31341.2
-0.3587_ppm	146683.2	78647.3	13793.12	48085.35	16598.78	130160.5	45533	52833.6	24539.32	19239.4	50458.8	12614.41	107268	65414.7	67590.6	34209.2	56787.8	122872.5	26507.6	30555.5	9775.01	16862.81
-0.35815_ppm	207595.2	22761.54	14461.56	38554.47	40747.4	200124	53225	61704	-3593.2	33683.2	47723.2	34217.97	239971.2	112011.9	81487.2	28136.8	69127.3	108196.6	27003.2	33301.7	62788.6	30611.9
-0.3576_ppm	115492.8	77384.6	43669.6	73205.4	53846	199656.5	53115	49593.6	-19399.12	44448.6	7378	29480.12	103084.8	102632.4	72743.4	57048	33872	104954.4	19359.2	37181.8	16899.12	46622.5
-0.35705_ppm	76392	30907.48	44699.8	78504.3	77447.8	153909.5	32088.5	83294.4	3687.32	10861.92	-1628.2	15838.59	19748.4	119238.6	51110.76	13962.4	14074.86	95296.6	17732.4	14970.93	23782.15	25452.4
-0.3565_ppm	130636.8	12745.34	5029.62	114632.7	57630.8	195041	66570	81988.8	41121.6	25680.4	55490.4	14054.45	33155.36	127296	75399.6	-60192	46382.6	114199.4	18025	-1074.537	51655.8	22406
-0.35595_ppm	70632	19118.62	21351.66	133222.2	24776.38	256878.5	112200	15961.44	-3018.34	13256.68	36918	33694.79	54760.16	140454.6	65778	3946.72	63672.4	32430.6	15478.4	-1145.607	8544.13	21161.6
-0.3554_ppm	71126.4	51846.95	29111.82	98807.4	41556.8	101430.5	72715	-10651.2	30690.4	9356.55	2783.312	66289.2	118372.8	118006.2	92397	14561.2	73520.8	106072.4	20648.6	29909.2	5670.77	27395.5
-0.35485_ppm	120724.8	63757.2	10949.36	106911.3	23004.06	73364.35	76735	24960.96	31244.2	25349.8	21577.64	51315.3	94584	111235.8	112694.7	30574.4	104269.5	127624	24379.6	25304.6	21479.15	24146.8
-0.3543_ppm	160243.2	9539.79	-18272.62	70099.5	50775.6	150858	51795	62409.6	22022.78	50699.6	11009.6	51566.9	92377.6	102004.5	84593.7	34150.4	86527.3	132633.5	26073.6	9931.17	51793	25001.9
-0.35375_ppm	113620.8	71516.4	8011.76	93600.3	12150.12	116951.5	29983	95937.6	31868.2	44192.1	15592.08	32951.09	56201.6	91275.6	83995.2	56560	101819	98719.4	15579.2	11553.59	38894.24	16862.13
-0.3532_ppm	78297.6	52659.47	4225.52	99694.8	30146.16	35731.45	-4069.75	76411.2	21707.4	7459.78	11475.8	20209.4	29658.16	136780.8	23945.7	36556.8	67706.3	67669.1	-5655.16	16132.89	55502.3	1272.314
-0.35265_ppm	69657.6	72663.2	14307.88	42387.63	8699.72	136246.5	1771.75	51873.6	27848.6	14579.08	20764.52	85976.9	16446.08	200385.9	52376.16	36301.2	47490.4	128213.1	14821.8	20575.8	17109.82	10592.02
-0.3521_ppm	41427.84	129246.8	40881.6	59460.9	20942.18	137700	74285	35311.2	58679.4	22300.3	15260.56	48980.6	30493.12	159424.2	73866.3	22418	31418.6	92647.8	28292.6	39178.2	55115.2	7827.48
-0.35155_ppm	84499.2	107170.9	39287	73863.3	15521.48	141066	64920	107265.6	48586.2	49377.2	-436.744	22443.83	69602.4	130139.1	63161.7	79560	50999.4	128363.6	25345.6	30516.4	54625.2	-971.907
-0.351_ppm	62611.2	34716.32	55103.8	18650.7	-9169.4	146931	1020.3	75350.4	42283.8	46757.1	-19996.48	5642.5	80264.8	105198.6	60140.7	74624	70533.8	147709.3	31963.4	4348.15	86759.4	-4651.2
-0.35045_ppm	117432	73639.2	50401.6	36880.14	38877.8	119561	40328	53985.6	38797.2	34160.1	20278.72	9102	41080.48	97176.3	65219.4	44484	34086.6	166121.9	20220.2	24508.8	22923.67	19531.3
-0.3499_ppm	87297.6	104145.3	26742.02	18152.94	44479	8579.9	87310	3415.92	51469.6	34346.3	43696.8	45214	35927.92	96365.1	86070	32190.8	92884.1	146212.9	14845.6	51267	5044.06	6768.89
-0.34935_ppm	89601.6	114210.3	23296.8	19017.9	40154.6	42697.2	-18810	20629.44	19327.62	32864.3	21265.16	38428.2	81597.6	93237.3	48325.17	22601.2	98924.8	196402.5	-4695.04	75881.6	75763.8	-2008.89
-0.3488_ppm	74971.2	138439.5	7140.68	110965.8	9368.52	35829.2	-12647	11359.68	22474.4	53198.1	93158.8	41784.1	125938.4	97035.9	55919.28	8540	63318.6	180608.6	8484.42	55388.6	120589	3004.58
-0.34825_ppm	51043.2	68869	24087.3	63240	27502.12	-13095.95	61185	38504.16	49353.2	32805.4	45407.6	23711.82	112212.8	141425.7	77018.4	12258.8	73111.9	195847.8	13745.06	31652.6	101645.6	6139.72
-0.3477_ppm	52344	38129.27	25564.94	54927	45094.6	119161.5	-21220	51480	43586.4	17634.66	25324.04	5058.64	66953.6	137545.2	70224	-23501.2	78111.5	128690.4	15296.4	3692.19	63263.9	17924.8
-0.34715_ppm	36272.16	18974.05	15375.48	61021.5	24507.72	80376	-13104.5	50774.4	44431.4	4408.95	41672.4	16360.29	89527.2	124948.2	110226.6	29725.2	66636.2	150353.8	26538.4	13252.14	77513.1	32927.3
-0.3466_ppm	110126.4	58269.03	61801.8	9499.77	46280.2	137615	-2528.6	-13524	31699.2	21219.2	-7368.76	273.7963	119296.8	114570.3	113053.8	48932	51515.6	100723.2	29201.2	24212.1	42957.81	21029
-0.34605_ppm	95750.4	2172.027	60458.8	80564.7	22725.14	60242.05	28808.5	11596.8	53640.6	42351	3832.92	-25164.81	76641.6	132818.4	110904.9	11350.4	27876.54	115923.7	18676	34157.3	-11290.58	2867.9
-0.3455_ppm	114436.8	46525.92	33320.68	120803.7	-6923.98	-15505.7	61820	91502.4	23502.44	29307.5	1169.42	-10251.22	79055.2	177547.5	22098.9	56496	28953.6	133046.3	26455.8	51276.2	-23449.93	45605.9
-0.34495_ppm	35126.88	21345.12	50483.2	94217.4	49289.8	64863.5	21913.5	61761.6	17921.02	59802.5	-25967.48	-15753.86	179026.4	176790.9	21482.73	16538	72636.3	130350.2	1766.24	10230.63	-16935.38	25001.9
-0.3444_ppm	-6572.16	41150.6	38987.8	104483.7	78500.4	14947.25	60555	49929.6	58094.4	46424.6	18286.24	28409.71	138913.6	144222	-6786.99	54468	64223.4	155509.5	18132.8	62626.7	46919.95	9179.66
-0.34385_ppm	43039.68	50872.78	21798.42	49245.6	35600.68	14693.95	57280	28698.24	43295.2	43595.5	32480	54700.8	169019.2	189590.7	16455.33	19432	50549.9	65523.4	26993.4	36887.4	-4124.428	4439.72
-0.3433_ppm	42468.96	90414.2	25702.64	53641.8	29912.08	4671.77	29971	34707.84	29777.8	50053.6	24225.6	100950.8	44957.92	157392.3	-4469.655	-5870.8	40101.2	78255.7	18184.6	24656	-2330.293	8816.03
-0.34275_ppm	82406.4	140043.8	51659.6	45762.81	76733.4	-46473.75	42341.5	-4235.184	9179.82	35765.6	27561.52	25035.31	24282.72	112554	95685.9	-17133.2	40629	97382.1	6293.14	26778.9	-2372.384	26997.7
-0.3422_ppm	46521.6	117388.4	43662.8	50858.73	75775.8	2201.925	21994	73944	12931.62	46909.1	2768.164	15717.23	97322.4	123524.7	130752.3	23099.6	42548.8	100637.2	24126.2	23763.6	88111.8	37819.9
-0.34165_ppm	34085.28	78080	7717.32	58762.2	43540.4	83016.95	30367.5	61896	27076.4	26030	3545.92	23772.5	68661.6	115057.8	108174.6	-3645.36	23618.76	68679.6	14481.6	54928.6	37440.9	30751.3
-0.3411_ppm	83702.4	62982.5	14467	19660.5	46971.8	56332.05	54360	64056	24789.44	9871.26	40056.8	5439	1698.48	148948.8	118696.8	-8484.8	73868.8	146354.8	11841.2	44130.1	24240.79	33949
-0.34055_ppm	112838.4	56960.58	-2747.03	13358.43	29803.78	75648.3	20724	36092.16	4361.24	17653.09	62378.4	-2886.814	50478.96	130630.5	64575.3	51832	50123.6	183515.4	100.5102	46931.5	62318.2	20226.6
-0.34_ppm	150225.6	15368.95	40075.8	99302.1	10460.64	28935.7	21022.5	48600	20866.3	33673.7	18662.84	956.598	59220	150883.2	33787.32	44068	64188.6	165395.2	7763.7	52591.8	51905.7	6344.74
-0.33945_ppm	129940.8	6483.69	52757.8	84292.8	38041.8	87686	-2865.3	91248	17279.86	48155.5	-1812.02	63810.2	98789.6	150165.6	91542	60848	81234.8	114552	1787.38	36452.7	76386.1	19429.3
-0.3389_ppm	93024	103236.4	54631.2	36343.62	33089.64	108366.5	-3046.25	93062.4	42777.8	34619.9	31558.8	52976.6	84840	109590	105421.5	42484	100667.7	163722.5	3200.82	36054.8	26037.13	28454.6
-0.33835_ppm	137760	112972	82858	29073.57	31243.98	99611.5	6903	54950.4	37590.8	13705.27	36848	42487.1	75202.4	131796.6	72806.1	-12491.2	86034.3	170950.8	25225.2	23959.1	72132.9	20835.2
-0.3378_ppm	145852.8	112185.1	87604.4	78101.4	48176.4	70778.65	-39298.5	89788.8	1880.97	48742.6	9068.92	60524.6	59012.8	155785.5	90738.3	25708.8	48833.1	142691.2	23228.8	22814.62	118893.6	16594.72
-0.33725_ppm	117763.2	63427.8	42884.2	-7166.52	73374.2	47002.45	27128.5	76353.6	31673.2	50443.1	8635.2	42775.7	77532	196025.7	129521.1	42216	73923.9	142312.8	19945.8	1519.955	39016.74	22548.8
-0.3367_ppm	66211.2	142239.8	34809.2	17426.7	50186.6	93865.5	28464.5	81220.8	16302.78	28712.8	12072.48	77663	49479.92	190881.6	93782.1	47404	29098.6	174580	7504.84	15921.98	121686.6	23439.6
-0.33615_ppm	92016	114301.8	63246.8	62923.8	20467.94	133934.5	12809	42317.28	60351.2	52012.5	47801.6	12034.25	99086.4	184236	79264.2	50528	33437	173324.4	7838.88	27031.9	92742.3	23657.2
-0.3356_ppm	51460.8	80007.6	23085.32	33824.73	-7926.04	177973	30671	11933.28	67649.4	33630	26582.36	33833.54	148092	160329	116912.7	-5923.6	21236.7	130410.4	23133.6	22334.84	42682.92	26919.5
-0.33505_ppm	10620.96	157129.9	16594.04	23056.08	25778.82	227043.5	79135	74030.4	28849.6	42727.2	691.796	74185	40677.28	151320	69899.1	11205.6	49955.4	116560.1	33089	25270.1	3728.361	38443.8
-0.3345_ppm	59356.8	82789.2	-5862.28	31376.73	58109.6	226219	55885	144816	46215	22602.4	-10621.8	34977.21	23276.4	168476.1	59177.4	15196.4	35055.2	135755.3	30832.2	57771.4	32870.18	40407.3
-0.33395_ppm	66172.8	76634.3	76027.4	9227.43	20871.5	88408.5	43098.5	90820.8	28615.6	50061.2	18549.44	10698.55	-13385.12	126461.4	14788.65	-10200.8	11216.62	127624	33143.6	29614.8	69163.5	16776.28
-0.3334_ppm	106790.4	126251.7	33502.24	-37922.58	-17348.9	68782	32946	84052.8	46670	32826.3	33840.8	-24676.41	30363.2	144315.6	86816.7	22262	65525.5	101019.9	25193	16647.63	33682.6	38280.6
-0.33285_ppm	65160	53288.99	59632.6	39596.91	8355.44	60497.05	-7015	26590.08	37648	43247.8	34538	37862.1	104423.2	172504.8	-368.0946	-5468	60099.6	107659.1	17134.6	17153.63	1500.527	33151.7
-0.3323_ppm	193742.4	53667.8	25853.26	12454.71	18203.52	145715.5	57550	13346.4	25546.3	38826.5	3872.12	21413.01	52259.76	183159.6	44617.32	-25139.2	64005.9	99308.5	-592.69	21100.2	-12306.35	30186.9
-0.33175_ppm	117585.6	11737.01	8844.08	76785.6	78291.4	21052.8	105920	31570.56	31033.6	15699.51	-13461.84	31865.51	89152	165683.7	79948.2	-11544.4	68866.3	137380.7	19602.8	12242.67	35956.69	34368.9
-0.3312_ppm	94171.2	45194.9	828.07	12289.47	85135.2	84805.35	84685	4342.608	55429.4	12764.96	24231.76	29763.17	116804.8	163406.1	114541.5	-4457.6	53766	154013.1	15218	25743.9	46526.97	28349.2
-0.33065_ppm	93729.6	84241	-8204.2	29552.97	42047	108417.5	45511.5	-2947.44	61679.8	22114.1	27310.92	22283.62	94214.4	116719.2	140556.3	24245.2	72969.8	120941.8	-6936.44	22258.48	20747.09	36964.8
-0.3301_ppm	79545.6	52140.36	21599.18	21702.03	22386.18	97665	-3102.4	51883.2	37746.8	34485	14249.76	44129.9	74972.8	145181.4	97618.2	-34730.4	75420.3	134228.8	-7853.72	15095.59	-11394.46	22032
-0.32955_ppm	95068.8	135871.4	46212.8	12854.04	-1144.598	-15220.95	-25697.5	-10608.48	42452.8	49428.5	49851.2	-321.5374	71288	147654	54468.06	23.4888	66865.3	130281.4	11618.74	22463.64	18393.62	33964.3
-0.329_ppm	69590.4	44835.61	33482.52	-26005.41	-15513.5	9264.15	-19612.5	24250.08	33462	40082.4	52511.2	-3164.018	34681.36	155781.6	107467.8	-20309.6	53937.1	137638.7	12228.3	15818.48	1766.744	34085
-0.32845_ppm	66892.8	-27521.37	1666.068	50928.09	-51208.8	47452.1	37644	39574.56	41992.6	26102.2	36680	8790.09	63106.4	167563.5	97726.5	3063.84	91149.9	149472.3	13563.48	19622.22	51597	40827.2
-0.3279_ppm	97344	49311.79	43564.2	42692.1	22134.24	77853.2	61845	38069.28	39709.8	25475.2	11161.64	42797.9	90910.4	123711.9	63982.5	23648.4	87298.7	136249.8	10315.06	9217.71	44390.57	41792.8
-0.32735_ppm	49392	135456.6	45590.6	27657.81	-1352.496	73737.5	56825	43072.32	58762.6	37283.7	598.164	37510.6	70946.4	135829.2	20768.52	6295.2	82525.3	205350.8	8227.66	35507.4	33013.26	24548
-0.3268_ppm	10847.04	91176.7	47518.4	5097.654	-54374.2	134495.5	-35771.5	-5865.12	59950.8	36046.8	9915.92	41662	107637.6	183764.1	86406.3	34043.6	35609.1	167575.3	26342.4	23243.8	36537.34	11331.69
-0.32625_ppm	35359.68	129734.8	19156.96	39454.11	-41587.2	91570.5	-6835.5	42144	994.968	25270	6337.52	-17512.1	77274.4	147696.9	93822	53712	81316	167282.9	27206.2	3769.47	51925.3	23664
-0.3257_ppm	55752	142471.6	-4772.92	63489.9	-16296.68	41352.5	62915	77745.6	17121	40764.5	-5676.72	-32284.35	71954.4	121184.7	132639	37926.4	102689	154206.6	23931.6	20414.11	94271.1	19220.2
-0.32515_ppm	94910.4	89541.9	-38651.2	67437.3	12874.4	180846	46234.5	90854.4	35960.6	53771.9	2781.38	12581.11	76378.4	151908.9	80472.6	27339.2	125764.3	166453	12859.56	-14906.3	63063	28747
-0.3246_ppm	95044.8	94489	-19567	28385.58	43722.8	168393.5	58970	106814.4	30776.2	38718.2	8545.6	57335.2	102603.2	167797.5	85220.7	58996	82444.1	160574.9	10227.14	20399.62	15442.35	30271.9
-0.32405_ppm	87211.2	74255.3	42829.8	13157.49	11649.28	101787.5	37958	132307.2	17198.74	38847.4	7853.72	53013.6	64663.2	147962.1	-27987	54468	86185.1	226898.1	11675.16	11238.03	65733.5	24298.1
-0.3235_ppm	34729.44	45432.8	70866.2	2947.137	54860.6	66300	66195	55104	12054.12	29412	48389.6	7519.88	53702.88	189559.5	103403.7	58928	24875.04	160562	15303.4	2498.72	3890.6	25214.4
-0.32295_ppm	121123.2	73962.5	27296.9	5665.08	70148	109726.5	107985	99691.2	12181.26	28196	47426.4	-139.5011	127316	147673.5	85049.7	47232	38793.3	135308.1	28039.2	31993	-61622.4	10523.17
-0.3224_ppm	142416	115412	5963.26	48102.18	49183.4	66566.05	47579.5	28380.96	36922.6	40884.2	25519.2	52617.7	96964	110549.4	43659.15	40184	31749.2	141388.3	18582.2	36645.9	-27100.43	26010
-0.32185_ppm	79012.8	138683.5	9036.52	6483.63	46975.6	2415.785	33447.5	18884.64	5552.3	42371.9	2585.128	48366.4	56224	167161.8	21923.91	51300	52710.4	115627	29163.4	30051.8	54365.5	35751
-0.3213_ppm	73516.8	115863.4	32559.76	20370.93	62487.2	89768.5	-7508.5	49444.8	6874.66	18859.21	23005.36	38794.5	54055.12	162345.3	48772.62	5140	73375.8	111137.8	14511	16203.27	51768.5	25845.1
-0.32075_ppm	100228.8	53197.49	14291.56	87643.5	37564.14	-5958.755	-28004	91406.4	-17789.98	2820.93	38710	58189.9	47859.28	166299.9	99151.5	3141.76	88983.6	100319	6271.02	24260.4	12345.55	8637.02
-0.3202_ppm	54729.6	63781.6	25523.46	-679.167	-1457.3	112446.5	43187.5	95443.2	26286	31568.5	49649.6	73408	-470.4168	181373.4	74396.4	19107.6	97300.8	78926.5	16051	23989	-19155.08	20588.7
-0.31965_ppm	11412.96	109684.1	36325.6	85710.6	-19336.68	183268.5	79420	71059.2	40846	43608.8	15542.52	69863.4	-19254.48	142548.9	28912.11	41880	65560.3	96186.7	25851	9284.41	-9114.98	14588.55
-0.3191_ppm	73512	90615.5	36750.6	68809.2	-27523.4	74095.35	30014.5	60571.2	51815.4	36797.3	6847.12	65260.6	40192.88	142389	-27474	6678.8	47841.3	144862.7	19122.6	-2268.168	63009.1	4250.17
-0.31855_ppm	82497.6	37657.13	39569.2	94482.6	-13195.12	82964.25	11436	10439.52	36381.8	45837.5	34053.6	38010.1	97714.4	126843.6	85745.1	27336.4	82768.9	169566.2	383.082	17243.1	99259.3	20857.3
-0.318_ppm	65112	66953.6	-5174.12	77586.3	-3993.8	112574	16104	49353.6	43277	38887.3	35400.4	43375.1	92243.2	145984.8	95058.9	69792	85033.8	180681.7	22661.8	37023.1	52924.9	32929
-0.31745_ppm	79780.8	25134.44	-1337.22	60450.3	-6098.62	59888.45	25584	56443.2	30659.2	38497.8	35042	26367.31	95844	173737.2	113316	68720	31714.4	133742.9	15044.4	19207.99	40102.09	16808.07
-0.3169_ppm	84878.4	19221.1	-16312.18	62633.1	32142.68	13913.65	20497	79176	23151.7	41216.7	26400.92	-6275.2	72049.6	181201.8	66462	-17709.6	37557.9	105436	15688.4	25610.5	-38722.74	17865.3
-0.31635_ppm	82224	30055.92	-5523.64	76469.4	23032.18	91188	52320	98659.2	26969.8	55597.8	38410.4	19841.25	-17488.8	161721.3	66245.4	37062	26182.94	123379.9	20423.2	21415.3	48286.56	16640.79
-0.3158_ppm	109238.4	-16290.66	46134.6	129642	-7907.8	50385.45	1017.95	93686.4	29809	47332.8	31094	44163.2	-7173.04	145224.3	16744.32	48472	33979.3	94428	1858.36	11351.88	82271	17243.1
-0.31525_ppm	123561.6	85723.3	26405.76	71180.7	-9993.62	155652	13769.5	85732.8	10908.3	14593.9	47107.2	58289.8	-61286.4	127666.5	62437.8	20052.4	55935.2	96608.1	6244.14	3147.55	78086.4	23373.3
-0.3147_ppm	116534.4	109110.7	29752.04	83130	-16416	204348.5	-23154	40422.72	-19637.02	34450.8	45990	36175.64	75364.8	133153.8	98843.7	4915.6	44372.9	108028.9	24488.8	10797.12	50631.7	19174.3
-0.31415_ppm	38010.24	16405.34	43819.2	16053.78	20017.64	81395.15	-11092	66672	15421.38	52071.4	30273.6	37936.1	61101.6	150341.1	145908.6	45004	58475.6	134981.3	29367.8	6172.74	45026.1	8804.64
-0.3136_ppm	106598.4	54246.08	28298.2	19432.53	27181.4	102935	-34184.5	70056	30768.4	43363.7	35414.4	20188.31	53756.64	129620.4	103170	37143.6	65461.7	145000.3	29607.2	23492.2	38921.19	15239.99
-0.31305_ppm	44337.6	51678.59	-21438.7	5315.73	46557.6	58748.6	-33071.5	53299.2	4572.62	44948.3	18940.6	52769.4	-663.432	169236.6	137677.8	79716	67419.2	174657.4	26019	7434.98	56031.5	29717.7
-0.3125_ppm	60672	111148.1	6980.2	90392.4	57482.6	107380.5	-35940	66052.8	-2083.666	54381.8	34078.8	12794.6	66544.8	174677.1	126739.5	-11952	79228	172696.6	18592	4809.3	38109.75	38056.2
-0.31195_ppm	66129.6	105353.1	3600.26	57987	48115.6	48841.85	-37256.5	93225.6	-11192.74	44283.3	45320.8	5513.74	37582.72	163172.1	124744.5	-31746.8	49665.4	134822.2	17974.6	17698.73	54644.8	13766.94
-0.3114_ppm	102835.2	113722.3	37155.2	40518.48	44015.4	52161.1	-52640	83169.6	1936.896	37323.6	52038	-1437.339	77369.6	181010.7	80934.3	68876	73152.5	131979.9	10517.08	52552.7	54737.9	22715.4
-0.31085_ppm	84441.6	81215.4	4551.92	135930.3	43833	161015.5	39096.5	65481.6	17820.66	34713	19734.12	-97905.7	60961.6	133602.3	51091.38	77776	60641.9	98306.6	13962.06	53585.4	-1815.205	22757.9
-0.3103_ppm	104428.8	82368.3	18361.36	6296.46	30306.52	157675	-26502	127420.8	-13710.84	47596.9	18627	-25589.2	36492.96	143231.4	33439.62	45276	62158.6	101153.2	12709.9	49898.5	4122.958	24211.4
-0.30975_ppm	109406.4	111831.3	38423.4	69196.8	34199.62	107278.5	4892.25	105441.6	22714.12	63473.3	32001.2	16813.91	80953.6	105830.4	94574.4	62472	50326.6	118551	7150.92	26422.4	31590.79	15701.88
-0.3092_ppm	150768	33227.92	59398	26038.05	27239.92	90542	-6662.5	85411.2	22565.14	49521.6	40493.6	29338.78	111255.2	80655.9	76459.8	60536	57527.3	112255.8	11633.72	57187.2	16382.17	4400.62
-0.30865_ppm	159436.8	82459.8	-4116.38	43789.11	5874.04	87354.5	20549.5	57715.2	22738.82	47315.7	42215.6	35181.82	145930.4	87562.8	11214.18	16265.6	44059.7	134706.1	19066.6	64094.1	28785.54	29396.4
-0.3081_ppm	129595.2	56386.57	2254.71	36457.86	43578.4	110058	57625	47338.56	33792.2	35699.1	22276.52	36978.54	88076.8	151799.7	61052.7	34382.4	54763.6	142936.3	21522.2	65306.2	49960.4	39236
-0.30755_ppm	110961.6	36762.87	14403.42	-28668.63	19375.44	92165.5	42790.5	87057.6	43544.8	46515.8	38217.2	23316.66	91985.6	159209.7	56956.68	60212	50091.7	133923.5	11808.86	56777.8	35696.99	18422.9
-0.307_ppm	85435.2	120383.5	72882.4	57114.9	46474	182444	51015	13192.8	39876.2	51288.6	43061.2	22038.31	94875.2	139144.2	21853.23	-9658.4	72778.4	137870.9	27168.4	37262.3	34398.98	19973.3
-0.30645_ppm	32288.16	76701.4	27684.84	50055.48	13999.96	86351.5	27949	33626.88	21216.52	37388.2	63534.8	30390.32	37994.88	87804.6	29124.15	-4555.6	69086.7	136589.5	12523.28	13305.04	45067.75	22587.9
-0.3059_ppm	80020.8	22378.46	-16232.28	69620.1	8453.86	16949	46291.5	-10388.64	15562.04	31804.1	41465.2	-20023.66	129466.4	120151.2	56034.99	24356	56718.2	137277.5	11002.88	21213.59	6880.09	12011.18
-0.30535_ppm	84355.2	54382.11	-35846.2	32086.14	32271.88	-22043.9	22644.5	30473.76	30500.6	47089.6	35627.2	-30912.02	46621.12	102831.3	32199.3	-20403.6	80535.9	146995.5	15275.4	8648.23	61392.1	-2411.11
-0.3048_ppm	129984	43601.58	17391.34	50363.52	17970.58	-17988.55	71245	30570.72	33469.8	27025.6	28680.4	15591.06	90585.6	114652.2	69465.9	19276.8	67033.5	113975.8	1060.626	25546.1	19297.67	-6942.29
-0.30425_ppm	125169.6	121817	29702.06	123312.9	11189.48	88782.5	86345	43845.12	3504.28	32174.6	36498	1654.455	71792	104020.8	55929.54	29878.8	88461.6	164917.9	3142.3	61336.4	37679.53	-4618.22
-0.3037_ppm	162475.2	95074.6	57606.2	29140.89	-10350.44	127559.5	92760	86812.8	-15583.88	16666.99	50596	4711.21	32478.32	128902.8	-15869.94	-1751.8	99081.4	151648.1	4604.32	71530	6418.51	4621.28
-0.30315_ppm	158472	17270.93	51979.2	3076.371	14774.02	204969	27457.5	102638.4	22746.62	36531.3	35378	24802.95	115690.4	142373.4	47317.98	8232	82400.6	172722.4	6570.2	23524.4	8684.76	19119.9
-0.3026_ppm	134428.8	8689.45	28486.22	50706.24	53621.8	167152.5	35132	54168	4151.16	39510.5	25033.68	30990.83	86402.4	158952.3	19451.82	33878.8	124372.3	140898.1	4649.68	5294.83	81251.8	26299
-0.30205_ppm	68971.2	43422.24	37223.2	53677.5	29129.66	54654.15	73750	25030.08	1350.466	16324.04	17166.24	37325.6	135088.8	117456.3	45305.31	30208.4	83401.1	145206.7	19426.4	9508.43	60191.6	18404.2
-0.3015_ppm	93811.2	110031.8	3623.72	95905.5	-5928.76	81849.9	23253	32308.32	4447.56	35321	62809.6	25862.63	73080	122623.8	114319.2	25104	70145.2	155118.2	21709.8	21791.35	69898.5	30071.3
-0.30095_ppm	111700.8	122036.6	26830.42	73399.2	34493.74	41599	39090	41504.16	38506	55765	24210.76	7699.7	96908	108065.1	115174.2	47200	65977.9	183472.4	12906.32	43566.6	45934.56	34100.3
-0.3004_ppm	90009.6	147406.5	23872.08	58670.4	63197.8	57069	84480	19280.64	23805.86	71284.2	37752.4	9886.03	127926.4	103073.1	65487.3	36400.8	46643.6	132268	17465	31305.3	53400.2	26698.5
-0.29985_ppm	136987.2	92390.6	52451.8	2513.433	42765.2	-29740.65	66455	38498.88	-7774.78	63469.5	21829.36	32804.2	112649.6	138793.2	98974.8	68144	54244.5	183696	8966.44	15428.4	86489.9	9955.88
-0.2993_ppm	184291.2	29627.09	10757.94	7988.64	44999.6	111868.5	50720	12340.32	28818.4	62753.2	15995.84	3281.456	82185.6	170301.3	49006.89	61260	92141.7	134289	26285	21492.12	68982.2	25200.8
-0.29875_ppm	97267.2	98277.1	53383.4	7952.43	-58086.8	85093.5	30519	76276.8	38516.4	47923.7	24466.12	29893.04	68936	149697.6	93565.5	47604	44587.5	189337.6	11044.74	11440.66	115233.3	28072.1
-0.2982_ppm	107894.4	177857.7	46811.2	84211.2	39542.8	144721	17306	53419.2	25690.86	41326.9	34487.6	22318.4	96230.4	154861.2	44842.47	24376	36998.2	144819.7	8883.98	26592.6	60995.2	19609.5
-0.29765_ppm	97334.4	152817.2	28805.82	94610.1	14721.58	8922.45	422.265	43639.2	18192.72	52474.2	5843.04	37621.6	159521.6	161218.2	19944.3	48700	64235	141031.4	20147.4	31765.3	69614.3	12568.27
-0.2971_ppm	107376	64757.6	49531.2	96787.8	35514.04	54747.65	12666.5	49262.4	46482.8	16396.05	41812.4	47112.1	101046.4	181311	66638.7	58360	87812	158558.2	29645	37839.6	56595	20231.7
-0.29655_ppm	84417.6	113514.9	23233.9	52851.3	42313	86929.5	27116	80990.4	44499	27641.2	26578.72	61575.4	115892	174681	97173.6	55124	81681.4	174906.8	13994.4	59438.9	42050.82	23990.4
-0.296_ppm	110817.6	88029.1	21045.32	71639.7	16932.04	128792	16252	117888	36626.2	22579.6	6636.56	16326.62	105403.2	194879.1	10253.16	31832.8	65548.7	184925.8	21854	54597.4	46248.65	26586.3
-0.29545_ppm	119016	65825.1	37138.2	-12085.98	26262.18	109352.5	15652	52910.4	39579.8	28612.1	-1857.464	32062.35	92114.4	155992.2	52251.9	17694.8	71183.4	177164.3	18481.4	47474.3	-12465.6	25341.9
-0.2949_ppm	74880	63708.4	49646.8	96813.3	37787.96	118634.5	119715	20998.08	34075.6	2185.95	3515.4	36602.62	56918.4	147478.5	30938.46	10979.6	77795.4	170744.4	30745.4	30746.4	85206.1	8031.48
-0.29435_ppm	104956.8	-5346.162	52968.6	95084.4	57117.8	34754.8	64870	29304.48	50957.4	26119.3	26202.68	79897.8	66360	152213.1	48476.22	58652	70849.9	128428.1	6164.48	22151.53	21603.12	14472.61
-0.2938_ppm	80140.8	91988	54451	124108.5	48571.6	-9973.05	71295	-53726.4	70241.6	28308.1	-6133.96	88470.7	91072.8	179060.7	52083.75	71480	101682.7	164509.4	5808.74	-20068.88	22254.33	-1103.334
-0.29325_ppm	141355.2	122597.8	53468.4	4458.318	21945.76	10263.75	2808.85	13690.56	44054.4	11523.12	46233.6	71391.5	73740.8	167820.9	110870.7	76404	96607.7	160476	17399.2	7789.64	44537.08	1904.68
-0.2927_ppm	185256	77104	19152.2	18380.4	-1791.054	91239	48443	30727.2	17833.66	33367.8	29495.2	46553.4	111613.6	153858.9	179247.9	15431.6	77450.3	126291	30976.4	29474.5	33080.39	-7397.72
-0.29215_ppm	114873.6	61646.6	9258.54	86751	5068.44	227553.5	24438.5	102364.8	18296.98	33861.8	54124	34301.96	98296.8	181123.8	146866.2	53840	59319.5	133282.8	18039	21710.16	-10949.05	15033.78
-0.2916_ppm	26023.68	72553.4	34727.6	31380.81	-14727.66	176239	57345	67084.8	55749.2	39105.8	47230.4	-30525.37	79156	180515.4	102805.2	107992	66346.2	115050.8	27693.4	20453.67	23930.13	15882.25
-0.29105_ppm	27358.56	96032.3	51557.6	71762.1	-311.8508	83449.6	99100	150460.8	46485.4	26607.6	19649.56	31263.15	39730.32	219589.5	124128.9	34251.2	63376.6	139221.1	23664.2	29249.1	61808.6	750.261
-0.2905_ppm	64348.8	44666.64	21894.64	54661.8	19537.32	166064.5	95575	110241.6	31824	28815.4	5053.72	27857.3	44059.68	145341.3	104121.9	53332	80637.4	142454.7	21219.8	78804.9	29227.03	32670.6
-0.28995_ppm	66585.6	44894.17	2550.442	43172.01	68521.6	109148.5	40176.5	46656.96	31592.6	41383.9	-15802.92	51470.7	56918.4	127541.7	98929.2	30149.2	70719.4	98624.8	41790	44385.4	26893.65	25411.6
-0.2894_ppm	115036.8	20747.93	7398.06	75495.3	74206.4	106862	34161.5	67872	42434.6	38969	23693.04	30459.14	27840.4	177960.9	95184.3	29596.4	42667.7	129223.6	28429.8	19182.69	-22933.47	34593.3
-0.28885_ppm	111139.2	48223.55	-382.908	49594.44	34912.88	160437.5	58820	80832	35973.6	43880.5	-1005.676	78776.7	88312	120732.3	59775.9	2619.72	58037.7	114392.9	12967.64	25125.2	9910.25	38168.4
-0.2883_ppm	121363.2	90273.9	-3850.16	68605.2	-17071.12	143242	54875	85315.2	47762	54932.8	-2704.548	68997.6	50245.44	157946.1	67305.6	34174.8	47510.7	126768.3	24669.4	61366.3	-44391.55	31322.5
-0.28775_ppm	46213.44	36767.14	41449.4	84017.4	-16662.62	90882	-15769	55598.4	39639.6	49629.9	46289.6	-12617.74	90008.8	121668.3	108944.1	67868	60119.9	194790	12435.08	58408.5	-23750.79	23485.5
-0.2872_ppm	105571.2	64562.4	25167.82	113281.2	-32388.16	86725.5	21387.5	96249.6	28914.6	42949.5	47776.4	30900.18	120310.4	120396.9	121740.6	84444	97248.6	148930.5	23359	57516.1	-49617.4	24459.6
-0.28665_ppm	127579.2	65593.3	-1320.764	150521.4	-42484	177599	90575	77990.4	43336.8	29925	5286.4	46586.7	69020	160274.4	26994.06	50524	62422.5	183106.9	10560.76	61803.3	27470.87	25979.4
-0.2861_ppm	92611.2	115405.9	11812.28	72720.9	18101.3	174947	110110	100128	31340.4	41762	36976.8	24274.96	84453.6	194840.1	42150.36	62648	69385.4	198870.7	22822.8	45224.9	-5193.51	22509.7
-0.28555_ppm	75302.4	-1074.942	34102	76545.9	11224.82	223031.5	58735	109795.2	49670.4	45658.9	41244	-12806.07	129981.6	174794.1	102651.3	10671.6	58147.9	192218.6	34741	18001.18	55355.3	16286.34
-0.285_ppm	72144	10463.94	39895.6	51591.6	14294.08	415.021	29479	38213.28	24817.78	32695.2	41893.6	39012.8	149643.2	183038.7	75257.1	44388	56431.1	144144.6	17637.2	-3578.11	53375.7	26253.1
-0.28445_ppm	79780.8	89932.3	34720.8	38172.48	35585.1	42823.85	-47368.5	18554.88	1060.436	49979.5	69431.6	27474.35	143852.8	201193.2	17167.83	81488	75669.7	108437.4	6166.44	-16181.65	33153.89	38950.4
-0.2839_ppm	148377.6	35647.18	22545.74	38754.39	52022	51680	-67815	31104.48	27812.2	43435.9	30511.6	30718.51	178203.2	183225.9	64997.1	66788	75777	153768	11239.34	32503.6	78836.1	35445
-0.28335_ppm	115742.4	46239.22	27027.96	63066.6	41739.2	106003.5	-24703.5	93220.8	24688.82	41319.3	19538.4	46050.2	107206.4	175402.5	141251.7	77408	64214.7	136838.9	39232.2	32262.1	65762.9	27390.4
-0.2828_ppm	88089.6	79574.5	20555.38	37305.48	-8117.94	61041.9	45442	40438.08	37135.8	43437.8	19338.76	82162.2	77268.8	153714.6	142961.7	56248	72940.8	127116.6	38764.6	-468.096	62886.6	21584.9
-0.28225_ppm	80808	97587.8	25042.02	33244.35	-43783.6	116093	45693	115099.2	21879	36960.7	16230.48	74880.6	96308.8	126048	113076.6	29195.2	52107.2	172374.1	33874.4	647.887	30004.66	41763.9
-0.2817_ppm	49833.6	135389.5	27372.04	74220.3	34395.7	94435	52335	83534.4	36964.2	24000.8	12567.8	70092.8	59304	127108.8	107359.5	56180	78575.5	161082.3	25874.8	7552.97	56810.6	49461.5
-0.28115_ppm	41841.6	22376.02	23157.4	93197.4	27481.98	161483	86060	44245.92	-9206.6	44832.4	35243.6	55533.3	144905.6	181626.9	199283.4	53772	102448.3	179860.4	13946.8	48134.4	-16935.87	44934.4
-0.2806_ppm	49449.6	26408.12	34081.6	115295.7	34646.12	200863.5	33357	79305.6	45765.2	62633.5	46048.8	34473.64	61096	135583.5	190972.8	61584	98573.9	174657.4	4285.68	37989.1	-14779.87	15901.8
-0.28005_ppm	146952	35800.9	35536.8	116596.2	33351.46	2302.905	51400	115569.6	63434.8	69108.7	45105.2	40141.3	26949.44	133099.2	189188.7	20618	122617.8	181791.1	20756.4	48654.2	11564.49	20870.9
-0.2795_ppm	143040	27729.38	74364.8	91565.4	56779.6	62591.45	87520	153216	38825.8	51744.6	58228.8	48181.4	-24270.4	140462.4	138139.5	10549.2	104191.2	216965.1	4289.32	49341.9	24744.51	46474.6
-0.27895_ppm	84657.6	53154.18	26685.92	72731.1	48788.2	177777.5	85555	94560	29281.2	19431.3	27428.24	24330.83	-6347.04	135361.2	39173.25	33771.2	89073.5	160592.1	7843.78	38387	-62548.5	35433.1
-0.2784_ppm	72566.4	95715.1	22183.64	118483.2	52694.6	131189	57210	67838.4	42200.6	36865.7	-1884.68	66888.6	78299.2	175355.7	80193.3	68860	96723.7	161116.7	20692	50455.1	-18074.63	34902.7
-0.27785_ppm	124449.6	80690.8	74572.2	93401.4	39983.6	89751.5	62915	88089.6	38734.8	6471.78	61191.2	98416.3	56918.4	173308.2	43977.78	65176	100432.8	62126.4	9056.74	35723.6	38993.22	43691.7
-0.2773_ppm	128529.6	152805	51924.8	41242.17	38418	161262	-57160	99873.6	18069.22	22328.8	51489.2	62049	15505.84	189988.5	70446.3	5047.6	107421.8	92901.5	14767.2	23349.6	79698.5	42301.1
-0.27675_ppm	124368	96197	87798.2	55845	42381.4	65127	701.9	129753.6	57826.6	55518	56378	35389.76	27016.64	169677.3	106555.8	35875.2	96970.2	167923.6	19311.6	26307.4	83280.4	58078.8
-0.2762_ppm	97435.2	115515.7	76540.8	75393.3	65952.8	82280.85	69820	85612.8	4669.34	55347	36260	27868.77	59589.6	173908.8	86013	14371.2	83911.5	152387.7	26425	36392.9	46042.36	48183.1
-0.27565_ppm	153705.6	76201.2	81416.4	-17128.86	70706.6	84053.95	63905	92961.6	51961	35362.8	56352.8	-15102.66	48155.52	174965.7	91108.8	-6990.4	48940.4	190524.4	33194	27399.9	54590.9	55008.6
-0.2751_ppm	149851.2	31641.92	43720.6	-20411.22	22146.02	75837	52400	72000	28951	28372.7	4853.8	-25807.87	101824.8	161916.3	62660.1	-12971.2	55497.3	190167.5	29822.8	61630.8	25397.19	37289.5
-0.27455_ppm	122544	95306.4	-3.2895	34742.73	20190.16	122451	49391.5	50836.8	-8335.86	33155	14812	-9636.28	115522.4	198276	74806.8	32435.6	82151.2	166650.8	19933.2	36425.1	62401.5	16595.23
-0.274_ppm	110956.8	104072.1	-1532.992	39045.6	14279.64	151181	28874	78302.4	21255	30432.3	3759	38602.1	93671.2	172134.3	31132.83	24506.8	65012.2	188266.9	20123.6	6881.37	-10595.76	8568.85
-0.27345_ppm	126307.2	83850.6	31696.84	45634.29	4104.76	64075.55	80780	54676.8	37479	27829.3	8594.04	42501.9	89420.8	166299.9	46474.95	34487.2	58872.9	175190.6	18743.2	39957.9	-29473.01	20925.3
-0.2729_ppm	102355.2	30252.34	54012.4	19695.18	38148.2	118345.5	23637.5	28893.12	70150.6	36310.9	15688.12	33300.37	62193.6	148948.8	70218.3	36664	66615.9	156369.5	21417.2	502.366	-10738.84	5206.25
-0.27235_ppm	88636.8	38489.78	37247	125699.7	-17600.08	105034.5	22793.5	65404.8	52114.4	34479.3	16455.6	33571.58	34665.68	160695.6	146170.8	-2694.88	70954.3	144621.9	21578.2	-3276.35	-24229.52	22705.2
-0.2718_ppm	127238.4	65812.9	25501.7	95155.8	-20299.6	60916.95	40410.5	59073.6	41163.2	23833.6	36834	33547.16	77571.2	196790.1	76836	25607.6	81959.8	148496.2	18593.4	8498.27	-15847.09	19378.3
-0.27125_ppm	56980.8	68301.7	59908	116101.5	9096.82	52036.15	22948.5	94497.6	-3099.72	15338.13	55563.2	40988.6	86284.8	188916	99510.6	-2302	75211.5	98607.6	18432.4	24872.2	44823.24	4416.43
-0.2707_ppm	105038.4	59243.2	68472.6	37820.07	-7833.7	190502	29572.5	56750.4	24035.96	35602.2	49224	17644.19	140134.4	174131.1	160170	6707.6	84033.3	141663.5	13047.16	1156.9	41799.94	22674.6
-0.27015_ppm	178915.2	144210.1	58792.8	5672.73	-9516.34	192448.5	16705	29138.88	29166.8	30303.1	36285.2	53487.2	68364.8	133711.5	152919.6	63396	84874.3	156369.5	18737.6	3252.43	41131.09	21243.2
-0.2696_ppm	133824	66197.2	51669.8	34785.57	-1882.938	228922	-9580.5	39897.6	39722.8	37720.7	3703.84	70596	118417.6	150762.3	59200.2	51504	62144.1	133644	4450.18	28906.4	31773.56	2774.06
-0.26905_ppm	126504	98813.9	39457	76132.8	70395	199529	38927.5	75936	65210.6	31671.1	-5854.24	70821.7	71467.2	192480.6	131031.6	69060	60157.6	105672.5	7925.68	25619.7	45680.25	16293.65
-0.2685_ppm	78566.4	96868	33635.52	35809.14	-8048.78	148784	63690	74088	38599.6	28205.5	2347.828	111751.1	118193.6	194520.3	200394.9	54016	73784.7	169665.1	-786.366	15414.14	31164.98	11449.5
-0.26795_ppm	92356.8	56775.14	38307.8	59537.4	31180.52	186490	96025	97982.4	15376.92	28256.8	-3428.32	76656.6	111412	176592	140607.6	14399.6	54931.8	131296.2	-756.322	11911.01	5499.27	6556.39
-0.2674_ppm	139732.8	71412.7	72178.6	74001	-8490.72	103649	60725	8153.28	26499.2	39421.2	26306.56	96773.5	49991.76	134819.1	122721	18562.8	52994.6	166711	7179.9	-4985.94	-1681.141	1528.062
-0.26685_ppm	150316.8	61335.5	56120.4	36485.4	-4715.42	155482	75515	44592	8305.18	32944.1	46099.2	78636.1	116659.2	139401.6	121421.4	-26778.8	77650.4	203931.8	5185.18	16892.35	56178.5	-1013.846
-0.2663_ppm	116049.6	64946.7	14036.22	38998.68	23547.46	120819	42678	16025.28	18968.56	10953.69	33320	35245.83	139160	152997	143708.4	-37495.6	86512.8	117299.7	11508.98	10945.7	41843.55	9056.24
-0.26575_ppm	84451.2	16142.43	17888.42	58461.3	61134.4	76922.45	-54415	-8034.24	46365.8	35993.6	50467.2	29462.36	145980.8	134565.6	96939.9	6324	114947.3	215670.8	2556.26	20722.54	30920.96	11805.82
-0.2652_ppm	44605.92	150426	-2281.638	95747.4	14085.84	119901	47357.5	17443.68	6130.8	41051.4	60365.2	63984.1	50783.04	182843.7	139347.9	22322	60282.3	104541.6	2883.86	51766.1	-6596.38	8313.68
-0.26465_ppm	128342.4	111190.8	3289.092	96216.6	-44137	76143	39180.5	-7113.12	-11572.6	39765.1	53698.4	109187	76361.6	204789	133129.2	32774.8	52698.8	100448	23010.4	44587.8	8977.78	36898.5
-0.2641_ppm	151512	38718.53	39953.4	113520.9	23332.76	103394	29083.5	60057.6	4923.88	62209.8	53342.8	61172.1	119991.2	164369.4	122538.6	26578	64003	191990.7	21400.4	27128.5	44338.63	46998.2
-0.26355_ppm	97670.4	147376	-3511.52	97639.5	74077.2	146319	25090	103761.6	49756.2	41195.8	13004.04	34866.21	80477.6	208755.3	158790.6	-50216	85584.8	147950.1	28197.4	29414.7	84701.4	45150.3
-0.263_ppm	38079.36	131699	69499.4	26916.78	10589.08	209848	39270.5	54796.8	26712.4	49916.8	-540.568	43330.7	61068	224289	144130.2	11945.6	89354.8	132818.4	25229.4	23816.5	74774	45580.4
-0.26245_ppm	124564.8	61042.7	68085	62577	-4420.92	181798	54595	28407.36	27864.2	19446.5	16465.68	39349.5	74715.2	212187.3	87825.6	57348	80602.6	129202.1	17288.6	34539.1	59711.4	16700.46
-0.2619_ppm	92400	117833.7	38144.6	42141.3	22472.82	172074	59500	101376	42983.2	38408.5	46228	5575.9	73746.4	165484.8	72230.4	61312	57341.7	81859.1	12052.46	14296.8	81403.7	9933.1
-0.26135_ppm	84523.2	121975.6	29075.1	43098.57	11617.74	131945.5	89860	68088	40281.8	27874.9	15443.68	36907.87	77319.2	158589.6	80147.7	70728	52713.3	75852	12849.48	25580.6	58716.7	26344.9
-0.2608_ppm	119500.8	160954.6	42880.8	40338.96	50817.4	178474.5	65440	19382.4	32357	35003.7	41395.2	89610.3	89628	169962	80928.6	54756	49743.7	193457	32306.4	23391	65018.1	32024.6
-0.26025_ppm	113337.6	122756.4	44693	81906	22290.04	110126	3163.5	39418.08	24663.08	23784.2	31886.4	2037.812	16892.96	205923.9	56685.36	19128	86762.2	184912.9	8587.88	19779.31	98798.7	20887.9
-0.2597_ppm	85809.6	66160.6	52411	70941	18044.3	99722	55070	63124.8	39208	7469.09	18042.92	-6933.43	51592.8	199586.4	68770.5	3364.04	57657.8	126463	3301.62	5600.27	30071.79	11860.56
-0.25915_ppm	95731.2	86449.2	12773.46	44923.86	34161.62	195721	73695	103526.4	31023.2	22480.8	28030.8	5772.74	73253.6	164299.2	69636.9	21394.8	73169.9	146187.1	33951.4	19050.21	48377.21	36393.6
-0.2586_ppm	119500.8	80934.8	36839	58665.3	5922.3	165282.5	46160	72542.4	38331.8	20024.1	-765.828	8801.56	83025.6	157427.4	94642.8	-43484	77079.1	119789.4	14984.2	34180.3	80467.8	59143
-0.25805_ppm	110390.4	13628.62	49952.8	107972.1	-30194.42	228429	91210	99163.2	34769.8	24428.3	6815.2	-15210.33	72973.6	195230.1	113640.9	-2862	51077.7	105221	-7130.62	16310.68	72554.3	37418.7
-0.2575_ppm	77731.2	73163.4	47814.2	89362.2	-25490.02	107533.5	31099	44767.68	47957	31798.4	32942	36574.87	130284	230961.9	39849.27	64068	26656.22	138885.7	10738.14	32492.1	46505.41	42379.3
-0.25695_ppm	92136	104486.9	-3628.48	30930.48	21924.86	66265.15	15255	66004.8	39933.4	43599.3	58318.4	73977.8	173706.4	211567.2	115801.2	71004	87307.4	151020.3	14281.4	38821.7	77312.2	28116.3
-0.2564_ppm	95630.4	151444.7	-2128.672	26606.7	18086.1	34636.65	14493	102787.2	28223	16928.43	20837.04	17140.99	73998.4	198307.2	83670.3	16702	68753.2	157380	9982.7	31307.6	30825.41	19993.7
-0.25585_ppm	23792.64	81581.4	47440.2	95084.4	58672	104864.5	-23335	8415.84	43186	21637.2	-17731	22756.48	112352.8	176459.4	42238.14	58492	58580	173397.5	27906.2	53325.5	42338.94	37104.2
-0.2553_ppm	81216	82661.1	74477	150189.9	70482.4	55781.25	32824	77966.4	35461.4	20390.8	36545.6	39553	45226.72	189598.5	111127.2	23129.6	54006.7	172541.8	23002	2822.79	12745.88	44106.5
-0.25475_ppm	7390.56	26818.04	55328.2	5041.095	17448.46	13830.35	57475	74294.4	20455.24	17936.38	44354.8	23966.01	86436	182683.8	123057.3	-23242.4	62521.1	131124.2	17998.4	13371.51	-26532.03	57330.8
-0.2542_ppm	84014.4	117309.1	52203.6	8198.25	40705.6	26897.4	76780	5774.4	52811.2	29261.9	43576.4	65356.8	84996.8	213275.4	-23079.3	7287.2	84729.3	153359.5	21375.2	36057.1	9055.69	19189.6
-0.25365_ppm	131937.6	84051.9	50864	58456.2	25564.5	209567.5	11185	51921.6	32354.4	48427.2	23637.88	2336.809	77498.4	218528.7	33352.98	20265.2	96108.9	119578.7	9543.24	16072.63	6768.86	24624.5
-0.2531_ppm	72820.8	11747.38	61295.2	126179.1	27494.52	179690	20248	117552	38534.6	50055.5	56299.6	1761.533	60121.6	178089.6	17492.73	68776	86402.6	148281.2	16051	16927.08	11472.86	18273.3
-0.25255_ppm	83376	94568.3	42095.4	94814.1	41461.8	168266	24647	60777.6	16008.72	75806.2	29027.6	18376.05	29296.4	194828.4	126448.8	79664	84891.7	142398.8	41139	-1048.685	33147.52	16282.6
-0.252_ppm	98184	90255.6	1211.284	93605.4	29659.76	41639.8	28476.5	30132	38043.2	59703.7	-4061.96	63865.7	66696	179396.1	103341	42820	95755.1	130737.2	29398.6	36620.6	11821.25	21282.3
-0.25145_ppm	36225.12	58575.86	49847.4	13193.19	15447.38	95098	57170	21794.88	41961.4	33364	12784.52	27956.46	51387.28	158854.8	93576.9	-13990.4	116594.5	172645	13279	44677.5	29274.07	21539
-0.2509_ppm	98419.2	56347.53	79478.4	102688.5	-41800	32858.45	52075	52171.2	56953	44908.4	2838.36	20326.69	36449.28	173581.2	144261.3	11506.4	101241.9	187449.9	9603.02	36142.2	21933.38	18251.2
-0.25035_ppm	53179.2	106713.4	42132.8	91086	-23401.16	70057	25332.5	108460.8	37234.6	40901.3	875.28	30334.82	94130.4	207078.3	108984	22476.8	94554.5	134026.7	17586.8	39113.8	45119.69	22314.2
-0.2498_ppm	74702.4	161296.2	57177.8	89540.7	5194.6	36042.55	58280	98476.8	50268.4	43610.7	43498	60372.9	108830.4	160808.7	85990.2	65448	83699.8	177633	19588.8	42849	57624	40431.1
-0.24925_ppm	95683.2	89853	35662.6	75903.3	-30549.34	113908.5	22749.5	78844.8	46443.8	27721	24482.08	77589	153115.2	153855	19454.1	38075.6	78587.1	216113.7	30143.4	27094	33222.49	34742.9
-0.2487_ppm	118800	120133.4	3099.236	90887.1	-8009.64	52050.6	51945	-11682.24	67930.2	34773.8	50016.4	23099.1	155702.4	167430.9	11382.33	23178.8	86820.2	220254.6	28519.4	13291.47	35570.57	25654.7
-0.24815_ppm	134841.6	83698.1	-12140.72	145355.1	53359.6	99866.5	97220	42980.64	15136.16	28650.1	-11017.16	16783.94	122746.4	139783.8	28138.05	81868	99391.7	186903.8	26920.6	25403.5	40154.03	18694.9
-0.2476_ppm	124852.8	86864	51122.4	127923.3	15243.7	97741.5	127380	51360	24541.66	22566.3	-5189.8	24490.3	27110.72	161580.9	109867.5	28937.2	51869.4	153974.4	27826.4	18777.43	2651.145	20292.9
-0.24705_ppm	118257.6	146534.2	25248.74	98073	11124.12	131869	61535	64344	43594.2	52396.3	8609.44	-27336.34	51110.64	137931.3	103466.4	43140	97002.1	102684	26657.4	29900	-3305.736	31443.2
-0.2465_ppm	186096	129301.7	10286.02	59119.2	42062.2	121227	60135	70123.2	61362.6	50289.2	15827.28	-13046.94	148859.2	144947.4	142568.4	50328	87513.3	120825.7	8371.3	15657.25	42184.59	24631.3
-0.24595_ppm	170102.4	81514.3	23923.76	93666.6	59641	127661.5	8941	71611.2	58138.6	42605.6	31180.8	6517.18	141780.8	133048.5	147179.7	5128.4	90874.4	118456.4	25865	6956.81	-18078.06	24976.4
-0.2454_ppm	156715.2	61311.1	36760.8	56013.3	-14193	107567.5	18536	49977.6	14742.78	41260.4	23820.72	16777.28	104445.6	144534	93730.8	38636	97840.2	119264.8	16921.8	4142.53	17396.47	14663.52
-0.24485_ppm	141724.8	68210.2	6319.58	36693.48	38680.2	163472	16462	73608	29887	38416.1	48728.4	-11992.81	128301.6	140704.2	120965.4	29867.6	116060.9	145494.8	14323.4	23759	47483.45	32997
-0.2443_ppm	121219.2	137701.4	25838.3	57104.7	32192.84	86700	-5276.5	6578.88	47286.2	48575.4	36845.2	-8917	66892	153316.8	98775.3	48348	103187.8	189148.4	18163.6	20354.31	72951.2	40732
-0.24375_ppm	122880	82441.5	-4595.1	71583.6	12331.76	37026	34621	20009.76	54670.2	66091.5	38320.8	43896.8	59584	188093.1	88270.2	52104	113102.9	190812.5	41336.4	12333.75	31195.36	31650.6
-0.2432_ppm	117254.4	108537.3	-10587.26	102856.8	8203.44	98778.5	46925.5	53884.8	56414.8	63954	35081.2	34047.4	153820.8	170706.9	93525.6	45256	91129.6	242468.4	31045	12565.59	-32278.75	42571.4
-0.24265_ppm	160027.2	136152	5910.9	85766.7	23925.56	55445.5	61145	24121.92	51357.8	53684.5	47362	62574.4	102015.2	171748.2	52032.45	32178.4	66006.9	250169.7	29209.6	11851.67	-3169.908	20462.9
-0.2421_ppm	139627.2	27568.95	13787.34	74205	27925.44	41123.85	89630	43319.04	50125.4	37547.8	25499.6	70329.6	98554.4	151944	86047.2	64584	77540.2	180569.9	23846.2	28324.5	-8893.99	22174.8
-0.24155_ppm	177657.6	59713.51	13905.66	55625.7	26473.84	128656	114465	103646.4	38539.8	20438.3	26928.44	97406.2	24578.4	178557.6	119511.9	39474.4	70690.4	135106	14742	51474	47270.79	15212.79
-0.241_ppm	122150.4	135499.3	-3777.06	27867.42	24828.44	53934.2	51180	99585.6	28753.4	66944.6	24915.8	52491.9	66533.6	200077.8	101026.8	73700	94641.5	189926.7	9864.4	31022.4	-2109.107	28707.9
-0.24045_ppm	144936	96441	10475.74	32118.27	27580.02	78398.9	23890.5	65822.4	58528.6	48624.8	30542.4	26884.2	144519.2	184395.9	126676.8	81504	90961.4	192928.1	10198.02	42283.2	-23585.17	19096.1
-0.2399_ppm	173236.8	171135.5	24871.34	31316.55	-30825.98	164067	74750	102638.4	52462.8	65365.7	36464.4	26019.51	45797.92	175160.7	138333.3	19264.8	119520.6	210252.8	31430	36335.4	7291.2	16460.93
-0.23935_ppm	101774.4	108342.1	51469.2	38264.79	10407.44	176791.5	41599	20211.84	47366.8	53914.4	33404	1430.864	54029.36	149775.6	63594.9	72268	119625	213851.9	13511.82	61373.2	2080.148	20355.8
-0.2388_ppm	147096	48597.48	48317.4	93095.4	33898.28	241238.5	30247.5	33797.28	33131.8	20356.6	38469.2	13515.73	83815.2	210931.5	39748.95	15042.8	125088.6	171901.1	14406	60706.2	56119.7	20440.8
-0.23825_ppm	172785.6	112758.5	48841	80748.3	63053.4	109981.5	28110	19916.64	12150.84	44372.6	31178	18881.1	93856	162002.1	91513.5	44884	84152.2	170602.5	13556.34	41264.3	33764.43	22916
-0.2377_ppm	121694.4	169854.5	-8100.5	76214.4	61537.2	134376.5	65335	-31403.52	6398.86	55974	37217.6	7518.4	128324	179364.9	79885.5	41956	35095.8	190851.2	38077.2	32361	23079.98	21212.6
-0.23715_ppm	89174.4	123073.6	-10378.16	79718.1	80199	237260.5	50490	35119.68	10252.32	76931	42366.8	12446.06	146227.2	170679.6	76260.3	18232.4	47835.5	182913.4	40920.6	7640.14	19593.63	38306.1
-0.2366_ppm	95016	66660.8	13352.48	86924.4	66051.6	218985.5	103035	48768	61159.8	34836.5	35999.6	673.141	78148	176432.1	72173.4	32658.4	57263.4	154554.9	31677.8	27466.6	75577.6	28728.3
-0.23605_ppm	122716.8	31172.83	-6189.36	54146.7	54727.6	222912.5	49399	67574.4	71819.8	54075.9	57668.8	21779.31	31688.16	158624.7	54780.99	18103.2	55651	158859.2	18970	44486.6	65699.2	7934.75
-0.2355_ppm	91377.6	94708.6	18561.28	56579.4	10725.88	161279	46780	49032	94803.8	39219.8	26829.32	66148.6	55862.24	217120.8	5616.951	19495.6	97234.1	156240.5	13272.56	38860.8	36582.42	13895.97
-0.23495_ppm	84777.6	178656.8	26556.72	76418.4	-43586	182571.5	35277	78864	61614.8	26638	12358.64	37906.5	75084.8	187044	52306.62	15831.2	89566.5	161017.8	22356.6	35985.8	34277.46	24126.4
-0.2344_ppm	115809.6	139653.4	24122.66	33343.29	4564.94	111945	80700	115737.6	75423.4	29265.7	46900	1477.077	106192.8	159549	88515.3	70972	93742.5	147778.1	11700.64	57373.5	67566.1	48344.6
-0.23385_ppm	142828.8	116070.8	3186.378	49968.27	31730.76	74884.15	99780	78998.4	62959	38125.4	44559.2	29378	116020.8	155910.3	59547.9	78080	87991.8	221987.5	4440.38	7446.48	52219.3	35626.9
-0.2333_ppm	95332.8	78513.1	-525.3	76683.6	77774.6	94894	74775	86236.8	36119.2	27747.6	40703.6	39368	153804	190398	124550.7	3869.84	108906.6	261190.6	23515.8	20343.73	58290.4	33063.3
-0.23275_ppm	117326.4	115546.2	22818.42	81844.8	37506	109446	18037.5	115065.6	55530.8	42282.6	41871.2	33456.88	35417.76	163605	130968.9	7139.2	114970.5	223294.7	5695.76	9879.19	47069.89	29750
-0.2322_ppm	88929.6	77921.4	37733.2	68538.9	61286.4	84661.7	48172	8707.68	53344.2	48849	24244.36	51474.4	36730.4	147583.8	136167.3	20461.2	109753.4	140902.4	6887.3	11432.61	67727.8	26945
-0.23165_ppm	101088	122042.7	29017.64	54320.1	72378.6	32254.1	30552	42801.12	25099.1	60629	16637.88	37495.8	97216	176350.2	151927.8	34711.6	129954.8	120314	21743.4	29262.9	51445.1	34032.3
-0.2311_ppm	111657.6	142764.4	3954.2	42338.16	45425.2	48902.2	12532.5	55550.4	39343.2	54376.1	10426.92	87190.5	124006.4	134238	139068.6	-1058.84	98513	158936.6	16847.6	40477.7	14281.54	26972.2
-0.23055_ppm	81196.8	21751.99	13129.1	75556.5	869.668	141117	18804	94248	22997	67545	5715.08	27548.35	110051.2	162236.1	101226.3	40232	88568.9	107181.8	24740.8	35767.3	94006.5	26511.5
-0.23_ppm	165340.8	103212	-10643.36	36440.01	21068.34	99977	9739.5	123676.8	37973	48852.8	9872.8	6169.01	42814.24	154003.2	129412.8	12045.2	83073.4	146286	20391	10510.77	58550.1	23762.6
-0.22945_ppm	103819.2	174130.6	6294.08	60848.1	36638.08	160106	21589.5	102033.6	38412.4	43567	11810.96	36563.77	98996.8	159451.5	80523.9	12845.6	75266.6	92996.1	36348.2	11838.56	13372.59	15781.1
-0.2289_ppm	78072	124122.8	-6167.26	76698.9	24351.92	138380	45884.5	101318.4	33449	33561.6	15946.84	65697.2	42023.52	181724.4	87694.5	11820.4	104884.3	184594.7	28714	18208.41	-25626.02	7198.31
-0.22835_ppm	75897.6	146827	-5811.28	130187.7	31924.94	110236.5	28651.5	49262.4	54912	26959.1	-1331.148	15598.46	113220.8	173612.4	79589.1	43028	132240	175354	31759	53314	-61103	9095
-0.2278_ppm	82147.2	176070.4	-12855.06	87031.5	32696.34	50376.1	11359.5	33768.96	8585.2	51526.1	6856.64	39882.3	188249.6	190694.4	61354.8	61968	119016	147743.7	24949.4	34313.7	-20768.65	27176.2
-0.22725_ppm	59246.4	226493	22266.6	84762	44467.6	-1803.785	35846	33358.56	34418.8	61658.8	5060.72	45391.6	120355.2	150606.3	123091.5	32638.8	111186	157732.6	17900.4	41800.2	-45620.96	23874.8
-0.2267_ppm	65736	260055.2	23866.3	76663.2	66652	16236.7	19024	58617.6	31467.8	56293.2	32970	63887.9	142139.2	173319.9	64740.6	18679.6	101096.9	154597.9	20252.4	27250.4	-4568.76	16732.08
-0.22615_ppm	144120	192278.1	-4548.52	85792.2	47082	134053.5	57880	118929.6	48471.8	36299.5	50237.6	106389.8	126011.2	141741.6	90470.4	4856.8	68289.2	129236.5	9373.28	23683.1	53723.6	56159.5
-0.2256_ppm	101064	106262	15155.84	38569.77	8176.46	117878	56835	34400.16	51753	43709.5	53639.6	71587.6	109519.2	170921.4	122954.7	14659.2	79239.6	146148.4	21747.6	-5137.97	92541.4	30549
-0.22505_ppm	137841.6	24997.8	33338.02	92004	-16037.9	45225.1	37334	73185.6	48235.2	43523.3	72676.8	56698.8	18696.16	193584.3	130792.2	-6134	38277.1	148173.7	29768.2	8224.57	86137.1	29641.2
-0.2245_ppm	118238.4	134956.4	48722	65494.2	19253.08	46833.3	-30947	76622.4	21780.46	55635.8	30273.6	43560.1	79195.2	180172.2	78859.5	-12628	69388.3	162522.8	21190.4	12916.11	55002.5	49509.1
-0.22395_ppm	160286.4	131845.4	61835.8	57930.9	-185.4248	137054	6982.5	70008	41938	53211.4	27645.24	26255.2	128996	211532.1	42719.79	17221.2	71914.2	117359.9	27896.4	29626.3	73529.4	40658.9
-0.2234_ppm	137131.2	134248.8	56576	51989.4	-71611	189516	72530	65841.6	40170	59924.1	33994.8	23290.02	108208.8	215475	99219.9	53528	91605.2	190120.2	19124	45107.6	31327.66	17729.3
-0.22285_ppm	133747.2	71833.6	47205.6	34230.69	-27832.72	173102.5	27085.5	98361.6	13560.56	55215.9	17686.48	86306.2	134892.8	195928.2	77713.8	58508	84520.5	208236.1	19135.2	28860.4	5735.45	17681.7
-0.2223_ppm	127502.4	114112.7	45896.6	77418	34168.84	104278	-11025.5	108345.6	48893	54121.5	48714.4	56088.3	65744	167505	63674.7	77276	90335	201111	14796.6	43522.9	9383.01	14071.58
-0.22175_ppm	141072	80202.8	9367.34	82722	36460.24	124933	72465	65232	59342.4	50334.8	17672.76	67920.9	48980.4	182820.3	110095.5	-21594.8	92640.5	180901	16335.2	38966.6	68977.3	46119.3
-0.2212_ppm	97809.6	115070.4	11049.66	89897.7	41762	95489	84650	71270.4	66274	53355.8	26846.4	87601.2	78892.8	214293.3	73233.6	29163.2	62361.6	153355.2	9662.24	57332.1	49852.6	51052.7
-0.22065_ppm	151579.2	85284.1	-2616.028	77152.8	38057	160454.5	74200	41145.6	35240.4	46388.5	30965.2	36148.26	119582.4	183978.6	79212.9	46828	90552.5	157999.2	30625	30182.9	40481.84	27072.5
-0.2201_ppm	109521.6	120218.8	28135.68	77698.5	48522.2	187569.5	80245	72052.8	25360.14	56887.9	40157.6	53768.4	112761.6	179821.2	97310.4	91364	118763.7	158412	47364.8	23805	68957.7	41167.2
-0.21955_ppm	129000	109202.2	37984.8	97200.9	44258.6	77424.8	-11448.5	10453.44	39312	37697.9	38626	52514.1	169568	196294.8	135055.8	92088	123557.4	167751.6	39900	28520	59196.9	11706.88
-0.219_ppm	123600	75176.4	32567.58	69951.6	38938.6	126225	7289	61497.6	27635.4	43700	54006.4	48932.5	152745.6	193100.7	195663.9	25854.8	113680	181954.5	30634.8	29049	25386.41	683.961
-0.21845_ppm	153326.4	159691.9	50333.6	510.51	22265.34	57468.5	80885	101884.8	61347	38837.9	20696.2	-2396.046	71002.4	178978.8	159121.2	78812	95946.5	159551.5	39335.8	39606	10514.42	6010.35
-0.2179_ppm	86395.2	158783	33296.2	42506.97	31526.7	124822.5	93070	71020.8	47164	40059.6	51139.2	-49557.8	73057.6	173234.1	74339.4	74772	107714.7	165266.2	25376.4	49061.3	52905.3	28010.9
-0.21735_ppm	81960	132583.5	53070.6	40779.6	61590.4	102552.5	82395	112569.6	22468.94	33350.7	48216	-42583.3	127758.4	175281.6	89461.5	57708	118491.1	115407.7	1745.38	48398.9	20631.94	47091.7
-0.2168_ppm	54552	190356.6	25861.08	28819.59	61415.6	120079.5	42386.5	113654.4	40999.4	41231.9	43206.8	35049.73	112795.2	191205.3	101556.9	41276	125004.5	166164.9	28621.6	27153.8	116757.2	53221.9
-0.21625_ppm	71467.2	174655.2	10102.76	48524.46	55195	162945	19975.5	37796.16	29283.8	39884.8	47913.6	48188.8	63560	192539.1	87711.6	21143.2	144884	124317.3	38378.2	37255.4	97465.9	36789.7
-0.2157_ppm	48024	215079.9	33860.94	58996.8	74487.6	80429.55	38555	102446.4	6248.06	30010.5	62176.8	65985.8	96628	200405.4	71939.7	33937.6	102233.7	145537.8	41727	13376.57	68506.9	26696.8
-0.21515_ppm	143121.6	160942.4	19852.94	22526.7	48548.8	95871.5	32024.5	77174.4	53547	38963.3	33689.6	52569.6	72979.2	144779.7	112084.8	20996.8	108825.4	157457.4	26233.2	24856.1	36954.82	27829
-0.2146_ppm	158064	104700.4	11171.38	61256.1	-28137.1	64685.85	35237.5	30561.12	52938.6	59859.5	62851.6	48865.9	146238.4	143765.7	110300.7	75428	133684.2	160385.7	31578.4	14962.88	-616.077	23709.9
-0.21405_ppm	132873.6	99924.1	50986.4	61582.5	-18300.42	130024.5	38388	86145.6	45359.6	60634.7	82143.6	38905.5	120736	156304.2	121164.9	12199.2	103660.5	159796.6	25750.2	29164	51837.1	8517.85
-0.2135_ppm	65433.6	158484.1	56103.4	101724.6	-12199.9	85323	55740	46450.56	33919.6	56308.4	70652.4	73870.5	61756.8	184828.8	84616.5	-4557.6	86066.2	162208.9	30753.8	22038.37	49534.1	19750.6
-0.21295_ppm	110529.6	118614.5	49997	101393.1	-35178.88	95098	6114	41749.92	25988.56	53716.8	62165.6	13857.24	89017.6	207628.2	121883.1	41716	100334.2	173694.2	24973.2	20030.7	42457.52	25226.3
-0.2124_ppm	151128	131204.9	-8264.04	105549.6	19700.34	63669.25	35818.5	33933.12	37837.8	52717.4	66668	42749.8	85965.6	216114.6	161253	45104	87783	161357.5	26279.4	16064.12	30912.63	47487.8
-0.21185_ppm	142929.6	119328.2	9583.58	83456.4	35137.84	176460	-22449	97656	31621.2	33428.6	61530	75561.4	109004	233309.7	133955.7	83908	103512.6	210704.3	15332.8	19656.49	45303.93	37920.2
-0.2113_ppm	117475.2	157935.1	-9335.38	92590.5	6309.14	127925	33788.5	146472	65650	51317.1	27514.48	46272.2	118496	212936.1	141479.7	88232	90923.7	156386.7	21863.8	22897.42	-21411.04	43684.9
-0.21075_ppm	100416	85485.4	5980.26	94248	-7750.86	86989	96580	121070.4	31639.4	30280.3	3023.16	14712.68	136511.2	233321.4	119563.2	74044	85260	145013.2	26657.4	16192	-41605.41	49402
-0.2102_ppm	135590.4	74755.5	28279.16	34314.84	-16560.78	152745	69970	92596.8	61549.8	21458.6	46004	39601.1	79480.8	151507.2	23081.01	48984	78114.4	137591.4	27946.8	35229.1	-13865.53	47441.9
-0.20965_ppm	107150.4	54411.39	90589.6	36955.62	481.194	174437	50830	74779.2	56911.4	43760.8	42512.4	76900.8	128805.6	124476.3	140562	84452	78662.5	177830.8	9102.66	14507.94	71074.5	45478.4
-0.2091_ppm	81369.6	63891.4	34992.8	28074.48	49407.6	155796.5	67220	143740.8	4523.22	52189.2	33602.8	44962.4	134080.8	136219.2	134736.6	84440	64794.7	138528.8	18496.8	53332.4	48640.34	39873.5
-0.20855_ppm	88075.2	49835.17	17245.14	86552.1	46413.2	162044	48670.5	128188.8	42450.2	40513.7	44612.4	23308.52	85288	227763.9	128894.1	96344	62582	149205.7	21229.6	54489.3	76449.8	53451.4
-0.208_ppm	83640	102034.7	30658.14	76260.3	54602.2	310522	18477.5	97718.4	40937	74571.2	35943.6	20358.51	111126.4	231613.2	10480.59	78752	83450.4	99600.9	9524.34	48327.6	68751.9	52191.7
-0.20745_ppm	52881.6	109641.4	18541.9	113658.6	38064.6	222623.5	-11093.5	73113.6	40591.2	49449.4	25975.32	34255.34	80152.8	197230.8	74367.9	76320	99725.2	114977.7	22222.2	38290.4	36527.05	46835
-0.2069_ppm	104472	78171.5	37797.8	123741.3	2723.042	93823	76955	92198.4	37934	43378.9	31715.6	48999.1	35187.04	182991.9	105963	61764	118131.5	173044.9	26086.2	43660.9	18339.23	37403.4
-0.20635_ppm	136958.4	91805	31939.26	105070.2	17642.26	73037.95	72190	53596.8	21261.76	50502	43019.2	48732.7	60872	202928.7	104874.3	4600	95615.9	178303.8	46937.8	41365.5	9408.49	42882.5
-0.2058_ppm	101236.8	137018.2	18223.32	94140.9	-11590.38	74469.35	36160.5	96945.6	8412.04	58510.5	59208.8	14025.22	91431.2	183323.4	138475.8	49188	98150.5	160961.9	51081.8	47451.3	38201.87	46151.6
-0.20525_ppm	89788.8	40831.57	27520.28	149623.8	23626.88	96050	44147.5	99254.4	26291.2	60271.8	60326	37543.9	55536.88	180581.7	49698.87	65072	99725.2	218801.2	17948	27450.5	29097.67	47834.6
-0.2047_ppm	94464	171141.6	-1965.166	81656.1	41013.4	116909	16342.5	94660.8	32336.2	46063.6	75664.4	78765.6	97036.8	154958.7	48691.68	78204	115901.4	185050.5	25628.4	35077.3	14283.5	36516
-0.20415_ppm	36452.64	100070.5	14886.22	40970.85	44030.6	95846	77665	69873.6	50395.8	49751.5	62017.2	23593.05	90064.8	169345.8	88515.3	7621.6	106737.4	195736	17586.8	25527.7	9176.72	36748.9
-0.2036_ppm	108609.6	83063.7	35489.2	55661.4	57497.8	114563	106290	43361.28	33082.4	41338.3	10366.72	52699.1	106187.2	200460	147590.1	-11284	100806.9	179473.4	26924.8	30539.4	35665.63	36611.2
-0.20305_ppm	170620.8	114338.4	28876.54	82094.7	27974.08	140369	42397	32585.28	35139	39947.5	11723.6	33522.74	57461.6	179977.2	133893	33748.8	127805.9	198019.3	18218.2	39300.1	60123	18642.2
-0.2025_ppm	113251.2	142697.3	13196.08	66198	27378.62	118770.5	58765	29461.92	12373.92	44404.9	32888.8	68094.8	65570.4	177496.8	110306.4	115620	99702	139887.6	11471.04	24478.9	85068.9	35800.3
-0.20195_ppm	80668.8	126764.1	30853.64	76408.2	-1048.116	46162.65	100720	81393.6	51888.2	42814.6	12358.92	71894.7	142324	230142.9	62985	58396	49108.6	154778.5	14253.4	22714.34	34426.42	43633.9
-0.2014_ppm	109598.4	133919.4	39242.8	82890.3	14720.82	114248.5	96745	42812.64	24780.6	33630	37080.4	101095.1	105464.8	182496.6	60049.5	92216	56555.8	193560.2	28959	16869.12	45568.53	46474.6
-0.20085_ppm	117417.6	61768.6	-10179.94	69676.2	75103.2	108273	89445	41776.32	71115.2	30375.3	57372	64572.4	33275.2	204738.3	32324.13	60540	63718.8	166496	28120.4	27600	68516.7	24306.6
-0.2003_ppm	160425.6	56769.65	16794.64	53091	13433.38	98438.5	57300	67396.8	77604.8	35011.3	27623.12	89244	120954.4	206161.8	-20179.71	56080	64612	184022.8	27554.8	32873.9	91630	40398.8
-0.19975_ppm	185448	125464.8	63926.8	17790.84	11791.78	252645.5	76430	76387.2	42850.6	50076.4	57226.4	130236.3	108516.8	227892.6	42988.26	92048	64875.9	191113.5	31311	36984	149195.2	50058.2
-0.1992_ppm	161832	69015.4	18177.08	36993.36	15781.02	162817.5	23895	96336	35185.8	53437.5	55507.2	119783.8	61532.8	216812.7	108522.3	82944	92840.6	200560.6	43927.8	24214.4	121382.8	49099.4
-0.19865_ppm	130963.2	88523.2	2167.33	36282.42	23589.26	139825	43476	69379.2	24449.62	56996.2	30489.2	104821	100503.2	254092.8	107171.4	90244	79741.3	150074.3	38487.4	25173.5	52385.9	23398.8
-0.1981_ppm	112790.4	102925.3	-3405.1	61235.7	41150.2	107933	79690	69124.8	10844.34	40787.3	3398.64	64054.4	88541.6	217713.6	133060.8	85388	148227.7	147576	14733.6	26611	98828.1	48764.5
-0.19755_ppm	114715.2	63946.3	-6593.62	12683.7	65090.2	83804.05	70465	61608	26712.4	46745.7	23170.56	43704.4	106814.4	225053.4	97641	54572	143004.8	167218.4	26700.8	33724.9	58613.8	46472.9
-0.197_ppm	109704	75975.5	21284.68	74480.4	90223.4	130398.5	41442.5	79838.4	23308.22	43736.1	51604	9739.88	87046.4	182726.7	116000.7	35850	108138.1	162836.7	17998.4	27864.5	52052.7	25799.2
-0.19645_ppm	171288	55187.31	21772.58	87561.9	57938.6	116484	10542	68688	35854	58508.6	44021.6	16351.78	78226.4	165297.6	103859.7	28757.2	99174.2	161155.4	22737.4	24154.6	30128.63	24777.5
-0.1959_ppm	183945.6	157715.5	8887.94	104238.9	24380.8	33811.3	40564.5	19756.32	29965	48320.8	25124.12	28498.14	97798.4	174333.9	142203.6	85812	125303.2	204452.1	17414.6	11316.23	-30527.49	28175.8
-0.19535_ppm	164160	152945.3	21532.2	60725.7	49772.4	112752.5	8638	122740.8	29520.4	60668.9	24323.6	21632.79	114660	207675	123490.5	17110	86312.7	183244.5	30842	57334.4	35780.29	32929
-0.1948_ppm	131769.6	200500.9	25188.56	97180.5	35441.46	128086.5	24800	104304	29270.8	26007.2	51298.8	24097.36	73141.6	217081.8	160922.4	65352	89879.7	133992.3	34498.8	42290.1	48337.52	35217.2
-0.19425_ppm	156369.6	132760.4	68000	120283.5	9677.84	81686.7	34249	114916.8	31618.6	44068.6	29968.4	53457.6	78248.8	188931.6	223445.7	28518.4	82748.6	163232.3	11308.92	34212.5	52175.2	38335
-0.1937_ppm	135120	91115.7	36730.2	124557.3	46895.8	45075.5	88935	107851.2	43963.4	73691.5	33871.6	79450.1	121144.8	210264.6	171866.4	22230.4	85228.1	193375.3	29198.4	20784.64	76949.6	39021.8
-0.19315_ppm	122654.4	170171.7	63182.2	121543.2	40937.4	-20417	85805	76987.2	32409	71652.8	55302.8	44847.7	101477.6	205424.7	105199.2	6613.2	97283.4	214140	32876.2	47840	44684.57	42151.5
-0.1926_ppm	107750.4	101308.8	70998.8	149521.8	60446.6	35127.95	71805	106406.4	51659.4	62631.6	5927.32	98971.3	111983.2	208544.7	72749.1	52388	72885.7	182221.1	13486.48	35219.9	45370.57	24287.9
-0.19205_ppm	118032	114637.3	41551.4	84624.3	74176	74210.1	50625	70363.2	29302	65090.2	59077.2	38646.5	50401.12	207772.5	66330.9	39368	69173.7	204516.6	34045.2	22647.41	23143.68	31541.8
-0.1915_ppm	179030.4	178406.7	34503.2	60195.3	27884.02	29327.55	64380	139401.6	9872.2	54450.2	79531.2	43297.4	44390.64	191802	129207.6	8736	56654.4	166689.5	31757.6	39884.3	22924.16	47159.7
-0.19095_ppm	152505.6	181078.5	34938.4	45689.88	43479.6	72159.9	49527	133536	61939.8	67871.8	86284.8	68897.7	58072	127615.8	137489.7	-2908.92	92315.7	227568.9	13801.48	42596	38972.64	48072.6
-0.1904_ppm	166545.6	118876.8	26331.3	92269.2	42503	73927.9	36000	156288	71890	64280.8	83090	75272.8	78730.4	127358.4	84456.9	26130	86156.1	191294.1	21446.6	54270.8	34741	34241.4
-0.18985_ppm	139521.6	221344.6	37291.2	107839.5	47952.2	-48.32845	9307	134088	65309.4	72048	30217.6	61553.2	86525.6	191045.4	108351.3	35454	110861.2	184766.7	32709.6	29030.6	21894.18	47657.8
-0.1893_ppm	164976	259048.7	46709.2	113367.9	48678	81294	49686.5	169867.2	68143.4	73568	33230.4	38994.3	117661.6	217233.9	96672	54024	95099.7	213146.7	34504.4	38488.2	32168.5	55945.3
-0.18875_ppm	179188.8	204325.6	43101.8	147920.4	17986.54	75184.2	64380	154128	58120.4	54830.2	14584.08	26859.78	84056	222483.3	139382.1	74072	102967.4	237544.9	21966	69177.1	18166.75	35545.3
-0.1882_ppm	181396.8	210633	36825.4	108987	52132.2	138397	44185.5	123460.8	41553.2	41777.2	20524.84	94812.5	86195.2	203158.8	134223.6	70036	108787.7	197511.9	46379.2	39649.7	81839.8	41160.4
-0.18765_ppm	167304	207082.8	70111.4	120706.8	16387.88	149872	55700	165801.6	57184.4	31030.8	7200.48	83379.5	63296.8	236788.5	101636.7	51852	97683.6	204809	35568.4	78717.5	45438.68	26554
-0.1871_ppm	169732.8	108031	83079	88954.2	56544	309604	81980	154262.4	61113	34296.9	2962.68	76482.7	51802.24	219250.2	65641.2	56288	107236.2	169678	17299.8	67808.6	16268.98	21947
-0.18655_ppm	157128	108567.8	75738.4	54366	41165.4	81975.7	67940	136444.8	46742.8	20637.8	9816.8	47652.3	54359.2	164030.1	153865.8	33369.2	99539.6	181864.2	21282.8	39757.8	-7973.28	22368.6
-0.186_ppm	187372.8	140129.2	50751.8	66458.1	50258.8	139604	59940	133416	56628	13474.42	27665.96	50049.9	16535.12	196177.8	205200	31098.4	86391	255471.6	24325	37529.1	51773.4	41531
-0.18545_ppm	166766.4	187263.9	32528.14	121808.4	59732.2	95608	3414.1	134587.2	37455.6	30352.5	35518	68845.9	34739.6	202421.7	114729.6	41684	97164.5	294747.8	15516.2	44070.3	92874.6	39275.1
-0.1849_ppm	159921.6	126800.7	65929.4	117662.1	11312.22	147891.5	66360	156028.8	31142.8	46741.9	71971.2	27866.18	68840.8	169330.2	121347.3	50144	121576.7	227345.3	15419.6	17017.24	141845.2	36713.2
-0.18435_ppm	123739.2	144088.1	119863.6	90484.2	26815.08	143318.5	91445	111686.4	70426.2	47222.6	47728.8	70074.3	44377.76	165874.8	166502.7	47624	143869	209319.7	25538.8	41420.7	113905.4	36735.3
-0.1838_ppm	144115.2	114009	63998.2	165515.4	37114.6	149931.5	44484.5	165393.6	38279.8	50061.2	6488.72	61138.8	99428	199399.2	91154.4	65488	129635.8	225479.1	28540.4	30596.9	93266.6	36847.5
-0.18325_ppm	117806.4	121817	45019.4	88337.1	14469.26	-40176.95	33369	164572.8	26335.4	61915.3	18885.44	12616.26	154128.8	184080	79173	77272	92040.2	249172.1	29818.6	49958.3	41745.55	28408.7
-0.1827_ppm	146932.8	219008.3	56327.8	6408.66	24102.26	35560.6	-7585.5	117528	59324.2	63458.1	14617.96	59433.1	164645.6	215478.9	135967.8	34175.2	114909.6	171677.5	31151.4	41197.6	75053.3	31110
-0.18215_ppm	163012.8	116473.4	48718.6	99322.5	22764.66	79527.7	24126	117796.8	42837.6	61102.1	36408.4	110722.5	183534.4	191181.9	76927.2	76664	93870.1	218706.6	30018.8	16803.11	45645.95	26149.4
-0.1816_ppm	128928	55987.63	5858.2	132860.1	36093.16	30991.85	66625	129283.2	51422.8	71122.7	69764.8	83227.8	141741.6	261682.2	121518.3	32147.6	119277	203239.5	34102.6	16981.82	34451.9	8615.94
-0.18105_ppm	136608	29746.04	22901.38	127051.2	53633.2	74082.6	80995	115147.2	46020	61579	57517.6	74987.9	116631.2	212401.8	114872.1	5781.6	112711.4	201360.4	22036	25444.9	4851.637	34215.9
-0.1805_ppm	93480	109983	61652.2	84609	44501.8	99849.5	67950	43041.12	63931.4	61848.8	19983.04	47748.5	145650.4	217877.4	121489.8	36737.2	132770.7	207965.2	34448.4	26146.4	11466.49	43066.1
-0.17995_ppm	170808	196700.6	50269	42530.43	21327.12	134776	73105	129667.2	55153.8	71438.1	53821.6	40285.6	76748	250746.6	26877.78	41584	121744.9	209397.1	40748.4	38773.4	29223.11	42103.9
-0.1794_ppm	118564.8	121036.2	26207.2	113923.8	27869.2	207612.5	40362	117686.4	64199.2	71527.4	61308.8	87875	105840	207944.1	117573.9	81808	85732.7	193801	40657.4	31204.1	63234.5	11994.01
-0.17885_ppm	129014.4	137042.6	3231.666	140525.4	26772.52	-11962.05	42960	107472	52878.8	71464.7	69400.8	43245.6	134517.6	205670.4	143907.9	98964	98246.2	229882.3	34550.6	50673.6	64684.9	36568.7
-0.1783_ppm	118084.8	81026.3	22829.98	5792.07	26731.86	184135.5	12321.5	65764.8	53604.2	62130	55384	76079.4	48828.64	196794	133704.9	98528	119103	221561.8	31568.6	73094	58604	41532.7
-0.17775_ppm	120744	-2830.583	65300.4	26132.91	3636.6	149081.5	4786.8	10274.4	70514.6	31714.8	51948.4	76608.5	130698.4	214180.2	150782.1	85236	110336.3	258172	25092.2	55609.4	60426.8	51933.3
-0.1772_ppm	176049.6	34595.54	28910.54	102974.1	23973.06	238255	84210	77697.6	84016.4	45309.3	62202	54937.6	81692.8	187562.7	108778.8	73412	113816.3	248191.7	17446.8	37660.2	69207.6	30166.5
-0.17665_ppm	193737.6	87193.4	65518	122343.9	38934.8	139417	57350	71308.8	70470.4	54007.5	50220.8	24828.11	37345.84	190273.2	74932.2	44528	126344.3	243698.2	15297.8	24481.2	54840.8	36174.3
-0.1761_ppm	152510.4	173179	48337.8	96721.5	34590.26	54844.55	68930	103857.6	69895.8	56517.4	54681.2	77041.4	55522.32	223750.8	98684.1	45776	102642.6	261968.9	31031	29026	3889.326	30967.2
-0.17555_ppm	141259.2	143581.8	58347.4	105218.1	46234.6	140709	58805	138000	82552.6	79763.9	33308.8	86543	55092.8	217748.7	105940.2	90660	92411.4	195331.8	20594	24166.1	65106.3	63399.8
-0.175_ppm	122774.4	127221.6	51234.6	114673.5	76687.8	161848.5	18069	132364.8	65306.8	57469.3	63859.6	69600.7	46509.12	220646.4	124926.9	112272	137784.8	181245	30592.8	19979.64	17050.53	46750
-0.17445_ppm	148272	147540.7	37947.4	150562.2	80267.4	175414.5	52525	189024	58440.2	67942.1	49518	49506	103359.2	187613.4	105187.8	69120	104295.6	192291.7	17677.8	9405.62	53831.4	60691.7
-0.1739_ppm	139377.6	132083.3	11253.66	97389.6	52694.6	145350	90760	166536	39106.6	65760.9	56565.6	34378.18	132787.2	176619.3	151221	103124	97300.8	262480.6	30177	31765.3	75347.3	32031.4
-0.17335_ppm	103094.4	167780.5	27509.06	107834.4	11890.58	173536	73695	66638.4	44785	66608.3	31844.4	88422.6	101752	206551.8	180467.7	109372	128069.8	228643.9	43430.8	26100.4	62925.8	33272.4
-0.1728_ppm	108854.4	174771.1	42466	88255.5	5582.96	162103.5	65570	105710.4	57194.8	67305.6	55524	71206.5	144592	212741.1	147333.6	44948	127327.4	243302.6	20375.6	46857.9	123186	33549.5
-0.17225_ppm	117129.6	142093.4	7351.82	94033.8	4065.24	270419	25560.5	57945.6	86569.6	73423.6	14529.2	45158.5	131835.2	227229.6	96928.5	22855.2	104405.8	205170.2	20700.4	55220.7	80247.3	28429.1
-0.1717_ppm	139492.8	135901.9	22031.66	126847.2	36764.24	219342.5	55500	110683.2	85090.2	92598.4	18596.76	29977.77	50203.44	262356.9	147658.5	71084	94624.1	198208.5	21102.2	41784.1	92438.5	55821.2
-0.17115_ppm	58440	159307.6	27505.66	154331.1	27732.02	171921	39233	95227.2	80225.6	86613.4	31421.6	59758.7	94998.4	219183.9	148456.5	112220	93551.1	182182.4	33009.2	46736	105668.5	40086
-0.1706_ppm	91992	146912.4	9477.16	133589.4	41632.8	173944	94205	119750.4	60455.2	78114.7	39242	36857.55	76160	225704.7	104851.5	79988	96976	154395.8	42728	20472.76	74102.7	16713.55
-0.17005_ppm	97281.6	150871.3	34132.6	94793.7	23573.68	206023	30013	115372.8	84260.8	66653.9	64220.8	35116.7	167087.2	233075.7	144780	70008	113421.9	225457.6	33672.8	45254.8	115169.6	26516.6
-0.1695_ppm	114979.2	158545.1	53318.8	92575.2	50353.8	203031	18545.5	113342.4	58440.2	64440.4	35414.4	73615.2	116177.6	255602.1	129697.8	21275.6	101221.6	214114.2	25767	54376.6	53429.6	11412.27
-0.16895_ppm	117614.4	141879.9	10942.56	13659.33	49932	214990.5	17713	145838.4	53978.6	53576.2	57338.4	72087.1	101690.4	233110.8	110916.3	98348	87553.9	219368.8	19870.2	40670.9	-2382.87	30848.2
-0.1684_ppm	183244.8	195071.9	46053	3717.339	27897.32	136654.5	71285	149414.4	67870.4	84914.8	34199.2	67621.2	104417.6	234503.1	87819.9	122776	116408.9	212157.7	33908	88469.5	84123.2	42897.8
-0.16785_ppm	113865.6	178235.9	48154.2	97537.5	24943.96	93092	33455	147806.4	18649.8	95980.4	48874	62152.6	125882.4	259428	146598.3	72796	110719.1	246312.6	20542.2	61803.3	105673.4	16201.34
-0.1673_ppm	124118.4	233093.2	2706.468	103560.6	29263.42	140445.5	81700	146481.6	49283	84475.9	57901.2	32298.41	176545.6	216188.7	126158.1	77112	99217.7	287115.3	28957.6	57049.2	70021	29282.5
-0.16675_ppm	106516.8	128899.1	45335.6	21972.84	70775	193069	48294.5	161640	54163.2	64569.6	37494.8	39497.5	103908	224546.4	177879.9	98140	86794.1	244244.3	37609.6	62295.5	86171.4	45111.2
-0.1662_ppm	151142.4	143569.6	75371.2	25777.44	59724.6	153612	77330	168172.8	31558.8	46916.7	27988.8	58400.8	143068.8	217588.8	136087.5	95700	65380.5	259664.1	23756.6	22584.39	82971.7	36283.1
-0.16565_ppm	171580.8	170031.4	16977.56	72557.7	29906	184866.5	22919.5	145617.6	46828.6	53580	60046	68290.9	113366.4	193233.3	53536.11	52472	72015.7	219523.6	50100.4	30173.7	78194.2	30511.6
-0.1651_ppm	130377.6	132241.9	13563.96	122318.4	12496.3	135821.5	-7102.5	128366.4	28316.6	47463.9	5025.44	71114	100077.6	182403	52166.97	60140	95224.4	195245.8	37192.4	26199.3	75200.3	41019.3
-0.16455_ppm	137947.2	117394.5	28643.98	98389.2	45573.4	185912	25185	122424	42845.4	54102.5	3425.8	73615.2	94287.2	154358.1	122937.6	67120	126106.5	208244.7	38894.8	40516.8	106330	30562.6
-0.164_ppm	164582.4	64782	68095.2	45828.6	32714.96	150433	17856	151689.6	39325	56430	5034.96	36521.22	94264.8	182863.2	149961.3	88644	137868.9	166642.2	29078	23683.1	50455.3	46707.5
-0.16345_ppm	132072	113905.3	42867.2	96828.6	10661.66	138023	77590	67891.2	24103.04	55155.1	42170.8	76704.7	117840.8	210334.8	53943.09	82544	165882.9	206636.5	38075.8	39601.4	53581.5	39113.6
-0.1629_ppm	143654.4	185074	62481.8	51255	13951.7	135779	26429	138192	67152.8	65854	60561.2	62792.7	130888.8	197722.2	108539.4	63928	140331	208326.4	33208	58176.2	80556	47754.7
-0.16235_ppm	99796.8	198140.2	89552.6	59914.8	40542.2	193910.5	-23992.5	136670.4	70317	50760.4	25659.48	52702.8	80180.8	211052.4	131328	79980	140035.2	208653.2	22397.2	49013	69491.8	33195.9
-0.1618_ppm	146289.6	162107.5	81130.8	110863.8	58983.6	76076.7	15131.5	189955.2	55416.4	38714.4	90101.2	56617.4	121811.2	208263.9	181493.7	69404	151275.6	229018	20069	41538	78468.6	65713.5
-0.16125_ppm	192460.8	172074.9	59455.8	101408.4	14926.4	131716	62635	146116.8	65751.4	58102	49666.4	97254.5	154375.2	206481.6	104823	67280	151568.5	176592.4	22701	53546.3	71623.3	65535
-0.1607_ppm	219158.4	126196.8	39623.6	151704.6	1701.336	139961	119600	137294.4	42741.4	41283.2	64044.4	74384.8	112767.2	214960.2	77360.4	74236	134330.9	241221.4	29863.4	32664.6	56433.3	61062.3
-0.16015_ppm	174950.4	198994.2	26206.52	106875.6	-5058.18	168903.5	118360	83702.4	39920.4	56188.7	90246.8	82602.5	98476	232346.4	59040.6	104948	121553.5	223268.9	28569.8	18130.9	82535.6	59280.7
-0.1596_ppm	150542.4	125214.7	37610.8	112863	6151.06	49319.55	114665	110126.4	58596.2	86201.1	77450.8	91597.2	24959.2	238036.5	78015.9	82344	139536.4	252569.1	35660.8	48371.3	39270.07	69062.5
-0.15905_ppm	113131.2	200134.9	53903.6	64453.8	-17425.66	-9040.6	64345	134937.6	69828.2	91255.1	34745.2	52873	11239.76	232350.3	126882	59372	135720	235708.8	24504.2	49893.9	-19419.19	71816.5
-0.1585_ppm	129888	183921.1	39647.4	103560.6	-28065.28	215024.5	38018.5	186163.2	57244.2	85847.7	51206.4	66218.9	41134.8	211235.7	152019	98244	138382.2	229220.1	30293.2	47504.2	11833.01	38715.8
-0.15795_ppm	133771.2	217898.1	46495	103565.7	-24227.66	180990.5	82860	133502.4	65930.8	73146.2	40219.2	43404.7	100721.6	182734.5	91695.9	54264	151313.3	237570.7	43178.8	59526.3	34316.66	42729.5
-0.1574_ppm	122553.6	206460.6	63607.2	80172	8002.8	124950	156635	130262.4	34619	67731.2	31519.6	30350.73	171108	239912.4	66615.9	86812	135488	195723.1	35613.2	47117.8	70413	28214.9
-0.15685_ppm	139944	185830.4	55205.8	130039.8	7918.82	178117.5	112800	165249.6	43630.6	78352.2	40250	72272.1	143119.2	267813	904.932	84484	138492.4	254452.5	38837.4	45261.7	99455.3	43559.1
-0.1563_ppm	165691.2	154018.9	71859	93834.9	26461.3	189125	71900	193963.2	80220.4	81270.6	26158.44	85751.2	134271.2	262294.5	7909.89	80492	130444.9	227809.7	45696	40250	89278	28029.6
-0.15575_ppm	190776	157971.7	99018.2	120589.5	40534.6	150934.5	29172	159825.6	60803.6	87268.9	43797.6	94009.6	92400	281486.4	42187.98	76336	135061.7	166199.3	46853.8	71679.5	82565	48818.9
-0.1552_ppm	221332.8	120828.8	108116.6	149139.3	79986.2	176902	65170	196800	65990.6	81998.3	25492.88	107588.6	121872.8	238945.2	43550.85	7151.2	123690.8	188391.6	43212.4	75766.6	65209.2	58077.1
-0.15465_ppm	171532.8	144716.4	80260.4	99271.5	57159.6	219223.5	44794	127636.8	67342.6	107234.1	82482.4	84822.5	129628.8	247856.7	92009.4	24747.6	117423.9	261672.2	33408.2	56589.2	82217.1	64746.2
-0.1541_ppm	130776	147949.4	39460.4	70114.8	39022.2	-5999.215	-68030	222254.4	52111.8	93014.5	66404.8	93047.6	143432.8	220256.4	110773.8	92240	133562.4	224722.3	25622.8	53794.7	102361	57038.4
-0.15355_ppm	147249.6	178980.1	20256.18	69380.4	74586.4	93134.5	34872.5	169161.6	59246.2	98518.8	34798.4	68794.1	198721.6	218384.4	186059.4	88408	100734.4	207728.7	37387	60177.2	57741.6	61220.4
-0.153_ppm	171192	88242.6	12580	67529.1	57748.6	140173.5	15776.5	151296	70603	103852.1	58072	60587.5	161884.8	240945.9	168184.2	102700	106287.9	241715.9	43442	52352.6	66953.6	64343.3
-0.15245_ppm	191822.4	138402.9	72253.4	107671.2	13310.64	103547	40616.5	143227.2	55736.2	91445.1	62703.2	53416.9	116513.6	205389.6	168640.2	153532	119108.8	233791	49019.6	68760.8	16587.97	61971.8
-0.1519_ppm	155788.8	79580.6	60656	84823.2	25143.84	85068	47908.5	175396.8	33129.2	114393.3	51041.2	62863	116356.8	242314.8	155610	127464	113662.6	277096.3	41252.4	64512.7	42213.5	59467.7
-0.15135_ppm	174816	70644.1	30854.32	155672.4	40834.8	129710	100130	139704	37900.2	106164.4	61202.4	106634	162114.4	241086.3	88874.4	139336	142566.9	239965.8	46372.2	71120.6	24548.51	71869.2
-0.1508_ppm	185668.8	204490.3	57086	99659.1	72249.4	123666.5	58025	187036.8	48867	106785.7	59631.6	113849	155943.2	227557.2	104862.9	87600	100458.9	256353.1	54790.4	68500.9	63905.8	65402.4
-0.15025_ppm	196656	177595.4	64311	103917.6	82505.6	97359	55510	182241.6	82992	87878.8	49666.4	89717.6	148316	191248.2	108681.9	99220	55723.5	259328.7	53305	61520.4	37084.67	64224.3
-0.1497_ppm	193032	193083.3	71604	23646.15	85047.8	199095.5	62480	124171.2	91358.8	84684.9	36724.8	87945.3	128553.6	260391.3	136269.9	77812	92234.5	248466.9	37198	51819	30449.58	32752.2
-0.14915_ppm	143275.2	221277.5	49701.2	59037.6	46686.8	136544	95965	214176	85287.8	100228.8	18715.48	72882.6	80729.6	262867.8	91011.9	77424	126930.1	237747	26056.8	87038.9	54860.4	53223.6
-0.1486_ppm	111763.2	167109.5	114916.6	53570.4	39189.4	281622	74045	179851.2	62236.2	80107.8	47801.6	125111.8	117107.2	255013.2	119511.9	86772	147201.1	212996.2	36951.6	62877.4	22365.07	56089.8
-0.14805_ppm	136694.4	156202.7	72001.8	109685.7	36059.72	277924.5	86125	193372.8	70761.6	76119.7	45788.4	116894.1	130328.8	323754.6	194700.6	86800	128957.2	162651.8	52586.8	34387.3	35160.93	42845.1
-0.1475_ppm	156206.4	170684.1	117500.6	89265.3	59192.6	260907.5	30080.5	206529.6	39075.4	93062	52889.2	85144.4	102160.8	291232.5	101163.6	56716	127336.1	204396.2	70121.8	40466.2	37587.9	85936.7
-0.14695_ppm	138528	139311.8	66816.8	86343	50665.4	177837	19965	209232	49241.4	93594	27974.8	87031.4	99534.4	248679.6	111942.3	30670.8	136549.4	245241.9	45742.2	44663.7	8594.6	52431.4
-0.1464_ppm	135451.2	125104.9	42778.8	146849.4	23278.42	133509.5	29745.5	227385.6	49678.2	93031.6	50475.6	49513.4	103146.4	270164.7	88977	72024	145725	258946	49372.4	47987.2	52846.5	55170.1
-0.14585_ppm	179011.2	159466.2	67408.4	170130.9	34279.04	88808	53160	175680	62322	85374.6	14399	67499.1	109457.6	325767	93103.8	70468	141238.7	230118.8	45885	73082.5	30747.01	49706.3
-0.1453_ppm	154982.4	144100.3	51200.6	125087.7	86792	-18030.2	47849	147024	51326.6	83328.3	52494.4	58038.2	107027.2	272333.1	126004.2	70936	158493.7	220151.4	32726.4	39290.9	40179.51	46484.8
-0.14475_ppm	124315.2	158295	61577.4	91392	48222	47312.7	33165	165211.2	30677.4	70647.7	56739.2	67177.2	147823.2	216910.2	89775	48380	157554.1	209676.6	46253.2	43695.4	75058.2	57917.3
-0.1442_ppm	153326.4	186178.1	60870.2	97812.9	34704.64	131129.5	55145	147475.2	35245.6	78878.5	11372.2	74244.2	186121.6	241137	50444.43	41572	144788.3	253149.6	43435	25136.7	68546.1	52938
-0.14365_ppm	157646.4	74639.6	53233.8	111669.6	65432.2	123258.5	55960	145209.6	28766.4	73461.6	27509.16	61172.1	152129.6	261701.7	88424.1	50288	169322.3	284556.8	35359.8	42858.2	32367.44	58862.5
-0.1431_ppm	149745.6	92195.4	43700.2	137761.2	46732.4	135260.5	36501.5	170688	41015	94348.3	17502.8	63902.7	136640	256491.3	105546.9	57104	158508.2	257750.6	35001.4	38893	32835.88	54007.3
-0.14255_ppm	191697.6	102534.9	41956	127408.2	43768.4	216903	41272	213758.4	57688.8	74915.1	33392.8	78384.5	130928	282274.2	112614.9	46556	116957	258240.8	44161.6	59687.3	36316.35	43191.9
-0.142_ppm	215611.2	100759.8	54532.6	124776.6	82950.2	229185.5	-14749.5	244804.8	83369	73944.2	51912	69178.9	88816	272071.8	129264.6	66980	101566.7	255226.5	42047.6	55227.6	111479.9	26117.1
-0.14145_ppm	190252.8	169537.3	40109.8	63520.5	45869.8	168444.5	38890	221198.4	81684.2	103265	23188.2	88655.7	87707.2	244861.5	110021.4	61348	91326.8	248617.4	44252.6	57470.1	64998.5	54163.7
-0.1409_ppm	162336	179602.3	57007.8	110460.9	37797.08	177896.5	-1761.25	164601.6	71268.6	97570.7	83902	84881.7	74116	276529.5	75530.7	110184	141502.6	228097.8	37709	70982.6	69947.5	51010.2
-0.14035_ppm	129556.8	172514.1	22205.4	125398.8	99088.8	220286	66425	217900.8	39551.2	66874.3	39513.6	39120.1	72245.6	290709.9	101368.8	131736	155941.7	242120.1	40926.2	64057.3	80213	53279.7
-0.1398_ppm	129100.8	122689.3	42755	130381.5	70809.2	302413	69165	182155.2	76822.2	88783.2	28383.6	82458.2	86133.6	329920.5	147453.3	102564	185066.4	248402.4	47338.2	64213.7	80889.2	50884.4
-0.13925_ppm	110952	143917.3	90416.2	49746.42	41017.2	189652	64840	166694.4	74040.2	95191.9	30531.2	70533.1	62703.2	300327.3	202555.2	71468	176038.7	218741	59109.4	64662.2	55360.2	55103.8
-0.1387_ppm	155908.8	108720.3	96332.2	89244.9	84812.2	248191.5	72300	141931.2	71739.2	71628.1	31410.4	59629.2	139350.4	268998.6	122601.3	91760	178239.8	251012.5	59227	50298.7	44641.94	68404.6
-0.13815_ppm	245304	126123.6	47440.2	146874.9	35431.58	176434.5	-11254.5	182817.6	57057	98809.5	42067.2	52081.2	165401.6	260188.5	99305.4	65652	122751.2	263452.4	49700	37881	58270.8	57395.4
-0.1376_ppm	222129.6	153225.9	78533.2	114908.1	20320.5	98175	32675.5	204614.4	66541.8	108098.6	59735.2	63318.1	165149.6	223056.6	133967.1	58944	158171.8	176523.6	37195.2	31912.5	42782.39	36058.7
-0.13705_ppm	228028.8	213310.9	103989	99603	24494.8	135362.5	49167.5	197572.8	79796.6	103371.4	32883.2	85662.4	166168.8	235992.9	192141.3	68648	137854.4	150242	40660.2	36399.8	97020	41757.1
-0.1365_ppm	166348.8	221240.9	100728.4	169207.8	115915.2	166557.5	24331.5	119203.2	103641.2	112109.5	57458.8	106212.2	220080	210701.4	193366.8	26538.8	115602.7	197735.5	37298.8	65391.3	120736	50345.5
-0.13595_ppm	175435.2	204221.9	66476.8	115387.5	78055.8	191556	47819	157780.8	94044.6	114068.4	73066	109501.5	162097.6	286876.2	211327.5	59876	110191.3	256387.5	39554.2	51140.5	99220.1	64564.3
-0.1354_ppm	191188.8	187532.3	106416.6	106136.1	87973.8	203949	101905	225998.4	108043	116276.2	39891.6	96503.4	130844	303275.7	203894.7	63772	149260.1	304272.3	51115.4	65494.8	46368.7	56025.2
-0.13485_ppm	212073.6	178168.8	68397.8	84644.7	59040.6	148503.5	103840	240537.6	79045.2	91181	43243.2	113023.9	120786.4	276279.9	189165.9	100816	152832.9	242782.3	51249.8	43378	19702.41	42916.5
-0.1343_ppm	159936	191070.3	59030.8	123557.7	85834.4	143335.5	63195	223958.4	94172	73087.3	50559.6	115403	144950.4	302113.5	169803	66796	150046	250139.6	31925.6	64682.9	39230.38	53997.1
-0.13375_ppm	174230.4	155434.1	45063.6	131197.5	94224.8	92437.5	45348.5	120873.6	71975.8	76030.4	24213.84	85003.8	140145.6	290745	250509.3	57944	159276.7	279796.7	36384.6	55660	28017.22	66158.9
-0.1332_ppm	176880	230988.7	44665.8	96823.5	30848.78	65565.6	86130	134280	72014.8	95547.2	38665.2	94945.7	82398.4	222428.7	203501.4	114164	146406.5	302388.9	46324.6	36512.5	33974.15	72323.1
-0.13265_ppm	225552	319206.9	42010.4	63423.6	42054.6	182452.5	65750	224116.8	57278	108803.5	59480.4	83904.9	122724	203997.3	165522.3	116752	130595.7	293836.2	46195.8	61444.5	28716.45	64829.5
-0.1321_ppm	182659.2	258237.4	87182.8	89372.4	34499.44	202606	30104	195422.4	54618.2	97361.7	59267.6	133799.4	181798.4	233777.7	186492.6	86840	157362.7	211134.3	39027.8	68526.2	29002.61	86659.2
-0.13155_ppm	197500.8	238888.2	98736	125409	25660.64	145800.5	-14327.5	181982.4	60899.8	84227	17028.2	113523.4	197999.2	260952.9	206488.2	91020	149671.9	236740.8	44108.4	77597.4	37105.74	75825.1
-0.131_ppm	213758.4	163492.2	70454.8	29057.76	15326.92	219597.5	-5371	162508.8	58094.4	120650	37749.6	131331.5	155271.2	251873.7	148952.4	115984	137784.8	296884.9	44332.4	73089.4	7260.33	81380.7
-0.13045_ppm	238444.8	196237	42319.8	56319.3	26775.56	115940	32165.5	143947.2	41563.6	115763.2	37125.2	124075.8	148624	230973.6	87267	117816	164273.4	243134.9	45074.4	82625.2	51993.9	76751.6
-0.1299_ppm	239251.2	183353.8	40052	101194.2	36252	166353.5	104205	147604.8	71130.8	110025.2	40885.6	98087	139350.4	268842.6	100924.2	92968	119851.2	236289.3	51426.2	62077	112190.4	54532.6
-0.12935_ppm	187372.8	195932	47766.6	75327	39071.6	153782	110415	207129.6	75998	100131.9	57220.8	109697.6	103908	276693.3	126990.3	123620	123482	227022.8	55169.8	64685.2	50930.6	71117.8
-0.1288_ppm	179289.6	250972.3	64508.2	95048.7	59774	163208.5	58625	204091.2	36753.6	91431.8	44514.4	66925.6	101354.4	268234.2	129703.5	99428	145310.3	241930.9	46648	65874.3	4204.347	77586.3
-0.12825_ppm	146808	140629.4	81059.4	86445	57953.8	245446	92880	154492.8	80810.6	66743.2	36024.8	62407.9	152409.6	254081.1	182149.2	117812	134301.9	313207.7	53449.2	80203.3	85122.8	77212.3
-0.1277_ppm	182803.2	133327.7	86322.6	101398.2	53903	102552.5	170665	171312	78533	90360.2	27459.6	108365.6	186009.6	291248.1	209190	157004	163014.8	269855.1	47451.6	36273.3	84725.9	83801.5
-0.12715_ppm	209596.8	162223.4	82004.6	68314.5	61685.4	204365.5	66170	154387.2	89801.4	97509.9	40843.6	147770.6	202154.4	277539.6	142819.2	90888	149271.7	299443.4	45390.8	57244.7	51822.4	89615.5
-0.1266_ppm	204960	209291	93721	109318.5	41021	123207.5	55780	225057.6	95420	106844.6	39723.6	125037.8	221967.2	269022	133471.2	67180	132022.5	335928.9	53249	65545.4	67232.9	55190.5
-0.12605_ppm	232387.2	179962.2	114923.4	103463.7	48073.8	226278.5	40205.5	182928	79708.2	102797.6	70196	90132	125434.4	243009	136509.3	70032	110977.2	329926.1	28932.4	59399.8	134666.7	65553.7
-0.1255_ppm	186139.2	119846.7	111839.6	88490.1	73571.8	239895.5	41491	173760	87016.8	104838.2	45080	92315	99467.2	245040.9	193150.2	63860	129154.4	237463.2	53330.2	68510.1	137739	60101.8
-0.12495_ppm	108921.6	103364.5	50711	123720.9	100806.4	218110	2756.6	151118.4	61903.4	96639.7	52502.8	86217.4	140459.2	235599	132331.2	97104	117974.9	276490	59441.2	69540.5	96593.7	75950.9
-0.1244_ppm	165124.8	170171.7	71372.8	128922.9	89710.4	126395	49045	113232	62766.6	90259.5	57173.2	79968.1	114615.2	277590.3	144318.3	63800	166141	319429.8	43573.6	53854.5	33552.26	62060.2
-0.12385_ppm	186345.6	193656.7	53856	114316.5	132426.2	116518	93555	221520	70465.2	95932.9	33546.8	87445.8	139977.6	320193.9	111497.7	46696	206126.2	299404.7	48651.4	80649.5	63459.9	69837.7
-0.1233_ppm	178603.2	198780.7	62104.4	123726	108186	150934.5	43179	157958.4	79882.4	83398.6	23262.68	106278.8	107598.4	290046.9	97344.6	30823.6	162898.8	265533.6	65402.4	64423	73627.4	70516
-0.12275_ppm	178622.4	229305.1	51880.6	67294.5	72979	205096.5	56140	142344	51313.6	93027.8	22939.56	146945.5	69697.6	292059.3	136862.7	58748	172358.6	248213.2	49478.8	68701	-15593.76	66981.7
-0.1222_ppm	246182.4	226669.9	47107	97930.2	46268.8	119748	73030	167865.6	37416.6	112147.5	57769.6	131738.5	91375.2	284797.5	159947.7	48224	184785.1	284991.1	38476.2	50432.1	21261.1	75197.8
-0.12165_ppm	223488	193553	78465.2	109267.5	45353	151827	24906.5	134304	47964.8	100337.1	72895.2	100606.7	124700.8	299079.3	161093.4	91888	172967.6	267245	26902.4	46667	95393.2	58337.2
-0.1211_ppm	235233.6	139391.1	68540.6	82711.8	34975.96	87966.5	77050	96878.4	61768.2	96742.3	15212.12	51907.3	143628.8	244397.4	60522.6	82916	156283.9	242601.7	42681.8	66927.7	56369.6	76034.2
-0.12055_ppm	188270.4	91371.9	68564.4	125944.5	70600.2	143454.5	68160	117624	67579.2	111702.9	31603.6	67806.2	114531.2	274411.8	151893.6	42504	141398.2	256787.4	44900.8	58691.4	40830.23	79799.7
-0.12_ppm	146644.8	201330.5	60088.2	84313.2	39204.6	81495.45	7827	236822.4	62498.8	110830.8	26854.8	58241.7	211556.8	314117.7	156282.6	50780	141470.7	290882.1	36874.6	64998	53708.9	79505.6
-0.11945_ppm	224683.2	149084	63770.4	101020.8	41401	181194.5	62210	175252.8	77844	127018.8	50218	22933.34	250448.8	295721.4	128466.6	80872	153201.2	302371.7	49805	59662	77665	89352
-0.1189_ppm	173856	192857.6	66854.2	137929.5	29629.74	126182.5	20679.5	195000	97825	110169.6	53846.8	42653.6	251076	285097.8	141211.8	124420	125854.2	260420.9	39914	69784.3	111185.9	42304.5
-0.11835_ppm	176337.6	200769.3	25774.72	67707.6	37594.92	185436	44570.5	200395.2	75621	101792.5	43713.6	45473	168044.8	302218.8	157610.7	117408	115359.1	316574.6	41727	72367.2	83731.2	51465.8
-0.1178_ppm	156878.4	190259	30415.72	117682.5	30639.02	279276	117640	148180.8	73754.2	74426.8	33443.2	19820.16	176786.4	291509.4	140681.7	87168	125213.3	378189.3	59917.2	55929.1	28609.14	53573.8
-0.11725_ppm	167822.4	204380.5	67500.2	186986.4	31519.86	221280.5	107360	145968	50954.8	91963.8	51506	35391.98	194751.2	253433.7	95019	33490	127834.9	352139.9	47702.2	36452.7	59657.5	58777.5
-0.1167_ppm	193900.8	316760.8	57096.2	189352.8	16595.74	188351.5	67475	137947.2	50518	102109.8	65508.8	50956.4	185763.2	271143.6	132867	102680	168968.5	281796.2	50962.8	27298.7	65875.6	62828.6
-0.11615_ppm	174720	248202.9	65392.2	121074	50460.2	218195	67760	157372.8	48107.8	111989.8	55003.2	52425.3	138924.8	337915.5	219774.9	56052	151649.7	230333.8	62421.8	17498.86	41707.82	86084.6
-0.1156_ppm	199550.4	179950	61162.6	119003.4	68920.6	275085.5	75895	172819.2	80282.8	113443.3	49277.2	36133.46	131684	359416.2	169877.1	137452	137721	245280.6	42323.4	61058.1	76689.9	70159
-0.11505_ppm	232416	166249.4	31945.38	95936.1	68001	172397	68715	216528	113464	106183.4	87794	41621.3	238431.2	355730.7	170008.2	104724	153879.8	270878.5	38490.2	86601.9	43456.63	71228.3
-0.1145_ppm	215088	238150.1	75497	75378	41853.2	206329	127795	220041.6	88264.8	112052.5	87732.4	86672.5	170928.8	333672.3	122133.9	55340	132675	279104.4	50660.4	92110.4	46104.1	80360.7
-0.11395_ppm	168345.6	197981.6	59238.2	107854.8	35830.96	150169.5	138580	183163.2	91793	108978.3	47194	107251.9	116026.4	302503.5	107011.8	67196	144417.1	287609.8	56189	67249.7	70903	77703.6
-0.1134_ppm	119304	247977.2	66527.8	56268.3	43054	232441	124870	138196.8	57512	121601.9	32788	75676.1	164920	288713.1	182018.1	106692	146972	304594.8	42292.6	67661.4	96941.6	80236.6
-0.11285_ppm	147945.6	262397.6	41354.2	70119.9	78815.8	186813	120905	166540.8	21189.22	124750.2	65455.6	83501.6	64248.8	333606	233637.3	59052	166170	314747.1	57328.6	61042	50293.6	42061.4
-0.1123_ppm	186211.2	244536.8	53087.6	118911.6	68419	39137.4	42815	212448	56583.8	93932.2	65503.2	90028.4	129892	314597.4	208101.3	41560	192751.4	275802	60981.2	52842.5	53233.6	55935.1
-0.11175_ppm	203054.4	165529.6	55858.6	123134.4	126897.2	86003	30468.5	188827.2	68593.2	97544.1	35137.2	103019.1	165037.6	316009.2	176848.2	59964	159268	306572.8	50918	70932	40947.34	57176.1
-0.1112_ppm	205060.8	185470.5	61322.4	116545.2	107122	193443	78380	142704	58788.6	113454.7	79307.2	72890	177464	268756.8	161515.2	43460	148404.6	302122.3	33272.4	33973.3	104860	72778.7
-0.11065_ppm	234556.8	140727	85958.8	166882.2	87388.6	232364.5	65710	176064	60587.8	114366.7	54779.2	107969.7	98767.2	314086.5	74795.4	120264	141560.6	240688.2	42308	54257	64974	66430.9
-0.1101_ppm	170606.4	182438.8	62702.8	174353.7	64406.2	130891.5	51930	149457.6	89016.2	110312.1	63352.8	82787.5	170928.8	310635	118269.3	142600	171752.5	300759.2	53450.6	67879.9	60608.1	75867.6
-0.10955_ppm	197952	228115.6	54655	171140.7	39573.2	115651	93435	193089.6	93704	106989	57685.6	44906.9	182761.6	311095.2	168018.9	101844	189135.1	298690.9	49439.6	83156.5	14851.41	80812.9
-0.109_ppm	179222.4	226572.3	58269.2	256071	82243.4	190247	96445	217152	87419.8	104462	54062.4	99951.8	194488	360594	137592.3	82468	157960.1	295693.8	53690	73885.2	60382.7	63797.6
-0.10845_ppm	187915.2	174228.2	57694.6	229204.2	122869.2	271524	52305	286200	92908.4	124940.2	55882.4	83919.7	155232	262883.4	195276.3	60864	202483.8	319786.7	56606.2	95208.5	114973.6	73751.1
-0.1079_ppm	266764.8	231806.1	64878.8	172747.2	148960	184348	78500	213729.6	86899.8	107992.2	62966.4	110785.4	146283.2	264080.7	192888	79232	193519.9	296592.5	44408	34311.4	116360.3	71643.1
-0.10735_ppm	279268.8	285406.8	79063.6	189822	77421.2	117419	97205	273398.4	67178.8	107298.7	43512	52088.6	206024	336636.3	149693.4	129168	151684.5	349671.7	55207.6	89447	128850.4	62741.9
-0.1068_ppm	192777.6	279227.5	66204.8	154677.9	87479.8	195627.5	113155	271915.2	82214.6	108480.5	72458.4	74621.6	216137.6	339498.9	190049.4	72568	155811.2	338844.3	72839.2	98092.7	146426.7	63590.2
-0.10625_ppm	214425.6	285852.1	83538	164974.8	119844.4	187102	54050	322526.4	102676.6	116270.5	84764.4	85655	200631.2	353702.7	177230.1	167400	168588.6	312945.4	66273.2	87199.9	139140.4	86397.4
-0.1057_ppm	262449.6	189557.5	71556.4	183084.9	76178.6	208955.5	65400	230347.2	86398	131795.4	67247.6	107895.7	139608	342759.3	216491.7	160200	158015.2	268001.8	67555.6	80672.5	89572	81389.2
-0.10515_ppm	322684.8	218032.3	86703.4	135287.7	68548.2	242513.5	113225	198398.4	84013.8	128120.8	51836.4	72538.5	174938.4	375098.1	188624.4	131488	177610.5	328971.5	60832.8	95962.9	61901.7	66956.2
-0.1046_ppm	273408	210065.7	98824.4	207549.6	46029.4	236300	112175	220296	88571.6	94739.7	35884.8	125348.6	253136.8	343816.2	212684.1	151300	214527.5	335322.6	51060.8	122033.4	49882	50552.9
-0.10405_ppm	262094.4	236362.8	45359.4	171691.5	82296.6	255535.5	154060	242553.6	66112.8	117763.9	54118.4	122292.4	251692	357142.5	166183.5	175592	190570.6	313461.4	50001	93136.2	65909.9	77958.6
-0.1035_ppm	269755.2	251814.1	112325.8	187521.9	133444.6	207952.5	179900	263524.8	99780.2	132697.9	74463.2	157294.4	250880	359603.4	174254.7	207284	201054.1	425399	66572.8	76061	114503.2	90547.1
-0.10295_ppm	355953.6	330717.6	108014.6	190887.9	190383.8	261332.5	191190	386404.8	124514	128926.4	103143.6	188307.8	302881.6	397332	272465.7	205908	217697.2	427506	66347.4	115956.8	141512	87300.1
-0.1024_ppm	420590.4	440908	175902.4	188159.4	263849.2	512643.5	200980	452212.8	149726.2	166485.6	140081.2	256328.6	411180	473304	383587.2	263132	258958.4	461691	94138.8	150806.4	255971.1	101014
-0.10185_ppm	484512	551958.5	262167.2	363966.6	340096.2	727064.5	348010	553344	243601.8	221027	242569.6	317830	548900.8	507000	500061	342612	318217	483707	136880.8	230345	417896.5	161030.8
-0.1013_ppm	628176	848632	446046	634797	562514	1205895	750650	813312	401648	304057	418376	471121	827344	574470	790362	618800	422936	631799	234612	386216	691047	249475
-0.10075_ppm	785232	1184254	713490	1012248	813390	1590435	1182150	1085952	531648	399836	546028	550819	1101632	564876	1084539	916360	507500	650074	310086	489808	1174824	381361
-0.1002_ppm	799824	1163331	677110	1000926	791806	1540880	1145600	1023168	570596	384389	530796	549857	1094128	505440	1116402	882080	525306	548895	292348	464761	1164240	366248
-0.09965_ppm	669168	907985	484976	735420	450642	1140445	661150	683040	348894	267292	350000	472046	736904	479661	828267	537280	439930	555560	175490	267927	657923	241723
-0.0991_ppm	479390.4	582226.7	257301.8	501075	250492.2	674602.5	318685	425164.8	202243.6	197448	179785.2	374699	406912.8	500292	435645.3	334800	350088	556592	85296.4	142061.8	350428.4	158241.1
-0.09855_ppm	415262.4	376437.1	114107.4	272697	133505.4	447074.5	174805	256051.2	114124.4	159715.9	154434	302634.1	348392.8	444444	280474.2	224000	302412	489383	56910	109733	203031.5	102572.9
-0.098_ppm	296740.8	270559.4	88695.8	180759.3	116492.8	221867	115305	241099.2	96408	141599.4	122150	251844.2	366800	421473	291612	157340	231898.5	442341	56691.6	76638.3	124651.1	77690
-0.09745_ppm	301430.4	247403.8	126517.4	123246.6	138057.8	223686	98860	191121.6	101722.4	141086.4	112912.8	168250.1	302920.8	402480	257896.5	97468	191153.5	462637	75401.2	72236.1	93604.7	76814.5
-0.0969_ppm	263284.8	280618.3	112499.2	171365.1	122462.6	234268.5	116560	203371.2	89668.8	118805.1	102457.6	169922.5	195770.4	410709	325629.6	92732	183578.7	441782	87756.2	77726.2	124077.8	86300.5
-0.09635_ppm	266040	272480.9	91885	233319.9	94262.8	255901	149405	222633.6	74664.2	95338.2	105114.8	140230	219396.8	413673	267204.6	72752	210861.9	408568.8	70823.2	88306.2	145902.4	90190.1
-0.0958_ppm	271617.6	312679.9	100310.2	220116	103755.2	302421.5	127600	166968	67860	127349.4	81933.6	184112	240749.6	415779	251740.5	117484	169067.1	380859.6	76850.2	77220.2	173925.5	88418.7
-0.09525_ppm	240072	304127.7	102782	166025.4	110709.2	236827	134715	195220.8	86426.6	118446	108519.6	154175.3	234656.8	346940.1	237610.2	86624	206886	380322.1	68581.8	75490.6	201164.6	84211.2
-0.0947_ppm	214526.4	325410.6	84109.2	182615.7	76364.8	273190	114865	201369.6	102837.8	106800.9	72856	178876.5	210526.4	353960.1	247539.6	132076	224903.7	399792.5	51608.2	58755.8	95829.3	71687.3
-0.09415_ppm	235872	356880.5	103927.8	185206.5	14982.64	155465	102140	209299.2	104642.2	127408.3	100366	137181.2	268396.8	349182.6	266338.2	138256	183967.3	339798.9	53880.4	58222.2	86632	78116.7
-0.0936_ppm	217200	227310.4	77013.4	181141.8	71747.8	152354	98375	247876.8	92853.8	111581.3	60911.2	124945.3	196207.2	339881.1	253621.5	117412	160022	318845	70571.2	54912.5	115679.2	46020.7
-0.09305_ppm	183576	229408.8	81290.6	161144.7	84139.6	212712.5	37751	203078.4	101774.4	94578.2	40334	129359.4	179457.6	334733.1	238391.1	94960	153972.6	381586.3	63691.6	53228.9	73754.8	63964.2
-0.0925_ppm	182736	257572.5	107236	136527	76490.2	110789	59510	241368	76983.4	106913	54051.2	101261.6	190327.2	326114.1	154401.6	90792	137117.8	335210.8	68147.8	68167.4	63337.4	96883
-0.09195_ppm	243364.8	199848.2	79308.4	78218.7	39778.4	125553.5	98620	179342.4	79227.2	100673.4	61695.2	108972.4	143332	369521.1	141086.4	70344	168301.5	369361.4	63781.2	78821	95094.3	87650.3
-0.0914_ppm	165604.8	208272.3	72080	137220.6	109580.6	204110.5	93430	170548.8	59792.2	105683.7	37399.6	103359.5	188456.8	323973	145703.4	92720	155205.1	392005.2	67466	77562.9	158495.4	67187.4
-0.09085_ppm	215040	153207.6	61404	154055.7	81168	176315.5	71360	152054.4	48448.4	110405.2	47653.2	94146.5	212296	314098.2	146957.4	127596	180020.4	364760.4	57167.6	57046.9	144883.2	66437.7
-0.0903_ppm	267604.8	162095.3	64528.6	175113.6	68267	153824.5	154260	187776	36782.2	102045.2	57643.6	60768.8	171886.4	397527	158209.2	92684	163858.7	337137.2	47355	53350.8	91796.6	65784.9
-0.08975_ppm	252868.8	191106.9	106001.8	183809.1	54131	273989	72880	190171.2	57504.2	93113.3	80575.6	124286.7	168823.2	372524.1	173810.1	89392	197463.9	356697.9	42651	59365.3	33932.99	71967.8
-0.0892_ppm	188697.6	262361	90032	160940.7	33219.22	237515.5	131570	180475.2	89078.6	90711.7	74564	84474.7	171074.4	378600.3	218338.5	103220	186455.5	361372	49518	45981.6	83211.8	86111.8
-0.08865_ppm	201648	325215.4	58480	141468.9	43901.4	290436.5	223655	169051.2	90768.6	86655.2	46872	142512.9	272652.8	399048	214850.1	155600	215786.1	365775.2	63152.6	59459.6	36245.3	83706.3
-0.0881_ppm	180585.6	268839.2	39368.6	80518.8	27921.64	227111.5	138575	192619.2	46560.8	96364.2	80654	132304.6	252795.2	369474.3	192580.2	100212	242993.9	327045.1	60876.2	79844.5	98994.7	76139.6
-0.08755_ppm	198873.6	127374.1	46321.6	121038.3	39698.6	160029.5	119780	195782.4	52223.6	93417.3	91991.2	98168.4	197523.2	334284.6	132519.3	49004	196869.4	331267.7	50995	96422.9	56046.2	61670.9
-0.087_ppm	180115.2	218916.8	25309.94	41493.6	51756	176647	108905	206884.8	64909	94025.3	47339.6	73385.8	243863.2	357368.7	89661	87968	174159.5	351572.3	54153.4	83586.6	88376.4	70152.2
-0.08645_ppm	133526.4	217050.2	3428.56	142805.1	67609.6	197982	65045	165340.8	90469.6	98602.4	83874	122414.5	163385.6	393003	150462.9	113128	193604	366613.7	53541.6	97393.5	27889.33	60118.8
-0.0859_ppm	145718.4	175673.9	44761	125913.9	108596.4	194539.5	65430	197688	79352	88032.7	65279.2	126769.4	163139.2	360367.8	233785.5	94936	200772.8	351705.6	53726.4	69138	32688.39	72595.1
-0.08535_ppm	185889.6	178742.2	85197.2	103060.8	86013	365882.5	108360	144792	70621.2	83845.1	50019.2	66526	197366.4	393900	310473.3	136880	205259.1	365865.5	60131.4	69469.2	73255	64797.2
-0.0848_ppm	131884.8	182402.2	43390.8	108033.3	68027.6	185096	128810	209760	73140.6	91906.8	63386.4	105246.5	230204.8	338044.2	218566.5	101544	202391	380317.8	56943.6	51411.9	64714.3	47413
-0.08425_ppm	179505.6	224602	58466.4	94263.3	101672.8	203099	58995	253929.6	60114.6	98112.2	79679.6	101946.1	304460.8	330860.4	186253.2	117964	190242.9	422148.2	48398	42793.8	87504.2	49045
-0.0837_ppm	243388.8	306512.8	74330.8	121298.4	63824.8	209049	74580	301267.2	29676.4	100876.7	95631.2	96821.6	283673.6	361214.1	168104.4	66384	175728.4	357299.9	39583.6	57343.6	69731.9	55175.2
-0.08315_ppm	246681.6	281106.3	77064.4	112521.3	75053.8	288864	84425	185323.2	60177	80558.1	73519.6	86687.3	247676.8	351007.8	137945.7	107820	137361.4	382910.7	54251.4	47179.9	111352.5	58758.8
-0.0826_ppm	278376	187873.9	50833.4	88082.1	74483.8	210672.5	79880	163550.4	58476.6	95275.5	67048.8	117238.2	253243.2	354006.9	168771.3	130572	154404.7	347728.1	42945	45346.8	117462.8	57128.5
-0.08205_ppm	198590.4	126697	62403.6	151322.1	68369.6	223592.5	98950	153873.6	71606.6	102862.2	69666.8	83157.5	141848	352209	209765.7	64880	153749.3	321038	56106.4	52463	134387.4	62376.4
-0.0815_ppm	193281.6	181279.8	72015.4	163786.5	94118.4	256156	71910	152875.2	97877	99972.3	63218.4	80667.4	175162.4	410124	175001.4	37678	202347.5	317404.5	50724.8	58026.7	95937.1	63991.4
-0.08095_ppm	197899.2	134547.7	58599	141764.7	105807.2	341292	41238	105542.4	73169.2	94329.3	59903.2	102708.3	251994.4	372262.8	158642.4	55348	209046.5	312266	64915.2	52490.6	109965.8	26564.2
-0.0804_ppm	311212.8	121884.1	86438.2	105978	88289.2	319345	80070	157132.8	93938	75867	59141.6	140799.8	256379.2	398892	166833.3	82544	182714.5	332738.3	46162.2	53976.4	82736.5	36254.2
-0.07985_ppm	271569.6	182310.7	82480.6	66942.6	112293.8	246287.5	119355	174499.2	86554	63359.3	45592.4	90546.4	222527.2	375343.8	221952.3	104428	201262.9	397668.3	34799.8	72116.5	108123.4	60435
-0.0793_ppm	273312	303719	70244	83818.5	95205.2	203728	116225	176894.4	64867.4	71533.1	35840	102478.9	133207.2	361229.7	199140.9	87552	185446.3	407816.3	50530.2	60522.2	26039.09	46542.6
-0.07875_ppm	255331.2	264715.6	63964.2	103785	35926.34	216231.5	136120	135556.8	66086.8	78806.3	27220.2	105401.9	94136	416910	179920.5	107568	213126.8	422655.6	48228.6	43936.9	48003.83	54677.1
-0.0782_ppm	227961.6	285339.7	69815.6	143325.3	85659.6	218824	111635	101366.4	73972.6	83090.8	22619.8	121308.2	108404.8	436605	229122.9	30687.2	204545.7	390964.6	38753.4	51478.6	68987.1	49896.7
-0.07765_ppm	249691.2	274829.4	92962.8	190729.8	59280	276709	70615	117326.4	83678.4	77873.4	42660.8	113393.9	145600	360711	233625.9	103504	207785	388023.4	33989.2	43792	104031.9	64249.8
-0.0771_ppm	273278.4	182939	82844.4	131687.1	33597.7	222666	71085	211219.2	74302.8	62388.4	56036.4	96137.1	227427.2	414648	206727.6	88040	161382.1	406749.9	35781.2	48872.7	78052.1	81237.9
-0.07655_ppm	234369.6	200946.2	36961.4	127183.8	46436	127797.5	29228.5	193574.4	74076.6	50133.4	51209.2	70470.2	227175.2	382317	277789.5	107180	186319.2	379143.9	14120.4	64825.5	49681.1	55000.1
-0.076_ppm	214123.2	232977.3	51642.6	133548.6	47511.4	285889	22065	191788.8	79453.4	67351.2	85192.8	75672.4	144026.4	406965	209902.5	95868	179802.9	365181.8	19798.8	33554.7	64528.1	36320.5
-0.07545_ppm	208406.4	182939	95757.6	111414.6	85207.4	277695	-32905	167808	29710.2	73613.6	56039.2	72368.3	163626.4	444210	145646.4	56960	206613.4	424225.1	7568.96	34739.2	55012.3	37005.6
-0.0749_ppm	215366.4	221588.6	84085.4	74602.8	55012.6	269968.5	65325	116131.2	69602	81513.8	90832	82288	143192	367906.5	170772	51012	159198.4	398068.2	22982.4	26286.7	81712.4	37338.8
-0.07435_ppm	261081.6	318676.2	73967	73343.1	66899	282676	71830	178099.2	76291.8	83254.2	87735.2	115040.4	205273.6	406029	135192.6	84068	160938.4	410361.9	39803.4	49850.2	36309.98	35936.3
-0.0738_ppm	250012.8	267527.7	66680.8	102244.8	86408.2	244009.5	87150	166425.6	61763	75534.5	49504	86931.5	218366.4	404157	139866.6	87660	137541.2	437396	46439.4	21312.72	79796.5	48621.7
-0.07325_ppm	287908.8	169336	85377.4	156692.4	128398.2	222564	39972.5	140908.8	30758	75171.6	26201.84	65094.1	282951.2	368249.7	168417.9	81872	179222.9	388517.9	27108.2	55593.3	67198.6	50046.3
-0.0727_ppm	248299.2	181566.5	82905.6	142555.2	65424.6	170569.5	17358	84264	62675.6	69576.1	53186	87024	267691.2	343176.6	149841.6	128556	214237.5	356461.4	21971.6	76569.3	39152.47	51328.1
-0.07215_ppm	260251.2	125336.7	103812.2	92957.7	89664.8	238119	29911	117849.6	74698	85600.7	42898.8	89303.2	210739.2	361986.3	192614.4	101044	197814.8	348880.5	30669.8	65416.6	18678.8	58634.7
-0.0716_ppm	237921.6	216604.9	125545	138857.7	69847.8	254558	111010	100968	56830.8	72346.3	31953.6	34142.12	193558.4	370340.1	154304.7	120376	222488	356706.5	26773.6	50811.6	42978.39	32770.9
-0.07105_ppm	238795.2	209077.5	143537.8	134471.7	81156.6	226763	99340	124324.8	55879.2	70142.3	31547.6	59425.7	180331.2	369322.2	170241.9	109376	185582.6	347835.6	25384.8	64715.1	54958.4	35436.5
-0.0705_ppm	354369.6	204587.9	64572.8	148823.1	100624	319659.5	92520	96537.6	51058.8	83548.7	60124.4	62037.9	117639.2	351323.7	181168.8	111708	231602.7	370681.5	22603	53385.3	80198.3	57885
-0.06995_ppm	344400	172953.3	34129.2	177041.4	82118	330199.5	112830	153566.4	36067.2	100456.8	60902.8	109379.4	168756	404781	141434.1	66924	224967.5	392228.8	25225.2	43030.7	112283.5	51715.7
-0.0694_ppm	288532.8	171403.9	26679.8	108084.3	65998.4	198585.5	137870	106713.6	35269	73442.6	65354.8	131886.5	134506.4	392028	154435.8	50916	213837.3	420772.2	42235.2	36634.4	47033.14	37100.8
-0.06885_ppm	273758.4	296984.6	16224.46	139867.5	5775.62	280678.5	94535	113582.4	41072.2	59958.3	24823.12	157501.6	200900	414375	121860.3	78212	200456.7	418811.4	35224	62833.7	17275.44	29331.8
-0.0683_ppm	296169.6	295972	31374.86	139444.2	46287.8	305932	115665	68438.4	24934	54744.7	44945.6	93698.8	190741.6	400764	178085.1	80340	192612.2	393493	38598	50979.5	109965.8	18904
-0.06775_ppm	310776	248532.3	11104.06	140637.6	72766.2	136161.5	146465	103406.4	18852.08	73490.1	39326	125100.7	178886.4	412893	222955.5	75976	209153.8	422131	34876.8	63279.9	97220.9	29654.8
-0.0672_ppm	311635.2	273066.5	42098.8	126571.8	74814.4	155133.5	95755	148089.6	24739.78	75207.7	43489.6	81011.5	152342.4	411996	224642.7	81236	194862.6	424238	23338	72210.8	60108.3	32740.3
-0.06665_ppm	347404.8	233922.8	49089.2	190286.1	66082	261553.5	104820	95745.6	30368	79235.7	43778	115739.7	188563.2	388681.8	255320.1	116080	192049.6	449909	36226.4	70147.7	135352.7	36813.5
-0.0661_ppm	259689.6	172087.1	65936.2	175434.9	64185.8	275077	69380	143716.8	9405.5	87742	45528	52680.6	219290.4	436878	193765.8	69272	183584.5	424719.6	45144.4	63440.9	129786.3	28519.2
-0.06555_ppm	243720	105499.5	55865.4	124368.6	73533.8	305932	59340	160747.2	54745.6	93405.9	79724.4	78998.7	198744	441948	177486.6	87676	155477.7	392719	50481.2	69457.7	63729.4	26506.4
-0.065_ppm	239232	172471.4	44081	87128.4	45930.6	237532.5	77890	178488	62732.8	59500.4	44494.8	87852.8	229807.2	468858	177748.8	82092	171819.2	388565.2	43016.4	56425.9	52248.7	30486.1
-0.06445_ppm	240081.6	257206.5	85064.6	93916.5	104785	298443.5	72665	177480	62818.6	68829.4	29542.8	35234.73	189784	429663	179156.7	76544	163574.5	409940.5	41637.4	52872.4	58285.5	46231.5
-0.0639_ppm	236256	192979.6	78907.2	124598.1	53169.6	251081.5	105580	139872	60634.6	86134.6	51850.4	46520.1	167630.4	401154	234914.1	125636	180765.7	394645.4	20694.8	52230.7	92575.7	35167.9
-0.06335_ppm	248544	173947.6	64423.2	113531.1	70862.4	91409	148950	97526.4	105773.2	87485.5	63870.8	55518.5	183747.2	425958	200081.4	83304	196643.2	403219.6	33048.4	41241.3	111269.2	41915.2
-0.0628_ppm	273648	175747.1	53050.2	151730.1	47477.2	101677	118990	98769.6	88558.6	89615.4	63268.8	101405.9	238224	405366	136150.2	62212	189077.1	436192	39326	29407.8	66194.1	30710.5
-0.06225_ppm	322444.8	158374.3	43673	137062.5	33541.46	92803	110345	115540.8	75589.8	79794.3	59248	95526.6	236504.8	428259	164673	91832	177433.6	468098	39881.8	25231	62582.8	18548.7
-0.0617_ppm	308001.6	184159	51306	169427.1	119890	195134.5	99425	141292.8	32637.8	90267.1	24153.36	65068.2	230182.4	470418	212222.4	100232	181131.1	422659.9	39431	56835.3	49524.3	45395.1
-0.06115_ppm	256660.8	226712.6	80743.2	112363.2	88122	206414	83515	113884.8	-10921.56	79788.6	19517.12	48507	194275.2	450333	280041	95028	191504.4	383856.7	42058.8	65579.9	100092.3	50913.3
-0.0606_ppm	252993.6	282369	58286.2	82778.1	35908.1	248370	105765	157320	42234.4	51928.9	24465.84	50523.5	143841.6	431691	243988.5	65124	225156	399371.1	41694.8	75840.2	51234.4	55037.5
-0.06005_ppm	315264	239510.4	86710.2	174603.6	24587.52	284078.5	83910	135144	61154.6	70955.5	37111.2	50597.5	120954.4	448227	196490.4	70688	204389.1	421344.1	45425.8	49767.4	62945.4	60452
-0.0595_ppm	317016	208559	96430.8	118580.1	80609.4	245046.5	80105	197788.8	17076.28	71371.6	38894.8	66655.5	144855.2	432003	147037.2	73076	188584.1	395754.8	31983	42377.5	46688.67	48727.1
-0.05895_ppm	293059.2	186233	75330.4	125470.2	142796.4	308541.5	102530	171830.4	64474.8	74421.1	77910	112498.5	175957.6	478959	215693.7	112852	216197.9	415423	17631.6	93994.1	108946.6	40973.4
-0.0584_ppm	251697.6	166151.8	77968.8	189322.2	126612.2	292706	132295	135067.2	85532.2	79349.7	76406.4	81115.1	174630.4	477672	142055.4	94160	237834.8	402196.2	41881	96910.5	119981.4	29206
-0.05785_ppm	247008	133169.1	118384.6	155055.3	147003	267469.5	96785	102072	81803.8	96056.4	71495.2	61161	148814.4	497484	210250.2	105020	230497.8	391411.8	39568.2	95831.8	80423.7	27504.3
-0.0573_ppm	260764.8	138287	113481.8	85766.7	126999.8	333710	24050	142171.2	48898.2	90405.8	50528.8	105020.8	188294.4	511017	235005.3	59448	236326.8	414305	58227.4	71631.2	93688	52288.6
-0.05675_ppm	234633.6	140891.7	112376.8	117514.2	46690.6	315120.5	104725	148550.4	43375.8	80370	71164.8	106016.1	211540	483522	172909.5	89336	242750.3	415539.1	59187.8	70943.5	62896.4	29051.3
-0.0562_ppm	282326.4	218843.6	107402.6	139622.7	25853.68	196188.5	73425	188155.2	32211.4	87658.4	79366	50083.2	202983.2	475488	245316.6	106712	230671.8	404991.2	51367.4	74904.1	144246.2	32940.9
-0.05565_ppm	290366.4	223540.6	101966	135073.5	38440.8	228514	120825	199843.2	48037.6	123207.4	78587.6	97565.3	155428	493467	165488.1	126764	210719.8	437525	68427.8	55227.6	150581.9	50141.5
-0.0551_ppm	312206.4	288621.5	118415.2	48999.27	75893.6	348483	126165	194740.8	62106.2	102569.6	36946	73396.9	176786.4	432705	167961.9	94844	218689	465346	62279	46485.3	108662.4	66152.1
-0.05455_ppm	316488	213030.3	90004.8	86445	77170.4	292221.5	84050	152980.8	83868.2	89457.7	43436.4	72105.6	234315.2	472719	243241.8	102964	231231.5	474204	40282.2	47007.4	130638.9	34605.2
-0.054_ppm	246552	119230.6	109568.4	157202.4	103063.6	235297	53540	150182.4	75272.6	87806.6	51965.2	99370.9	250919.2	452361	242842.8	92548	179640.5	479794	43825.6	61000.6	191575.3	33367.6
-0.05345_ppm	248745.6	230342.1	72661.4	169610.7	103762.8	311253	44814.5	138312	64997.4	100173.7	70910	77522.4	236723.2	489762	304060.8	75432	202704.2	480138	44426.2	79573.1	68825.4	48427.9
-0.0529_ppm	317208	290463.7	87444.6	221227.8	79678.4	245701	75200	128035.2	89814.4	102037.6	83722.8	63680.7	142408	476034	249147	66432	228003.8	415732.6	40352.2	35880	99254.4	56302.3
-0.05235_ppm	317860.8	251838.5	97559.6	157947	120023	209941.5	81150	137659.2	84351.8	97177.4	80838.8	12464.19	239652	425412	267233.1	46952	257421.4	442083	32356.8	73756.4	74367.3	59061.4
-0.0518_ppm	318974.4	268875.8	73848	165826.5	30837.38	307946.5	85270	148382.4	61705.8	102601.9	47619.6	48962.1	245957.6	433056	196815.3	42068	251641.7	565364	50072.4	74890.3	41761.23	55267
-0.05125_ppm	318921.6	204362.2	78319	194820	53454.6	253436	137125	142876.8	56573.4	109267.1	41680.8	109753.1	246842.4	430248	217819.8	54968	237420.1	475494	53733.4	88552.3	75616.8	69713.6
-0.0507_ppm	341212.8	222314.5	61679.4	211976.4	77208.4	92267.5	96465	159715.2	47681.4	94141.2	43481.2	128674.9	269880.8	450489	233141.4	103088	246479.7	513721	43685.6	55333.4	69482	59413.3
-0.05015_ppm	281078.4	265990.5	67972.8	122354.1	106905.4	212364	114955	188678.4	64308.4	106458.9	47980.8	104776.6	231711.2	446940	163002.9	125584	224752.9	508604	56924	58429.2	69673.1	76409.9
-0.0496_ppm	257611.2	255583.9	85302.6	148251.9	103599.4	316115	117070	164524.8	34359	108322.8	53222.4	106049.4	218825.6	488787	164667.3	63032	210484.9	482374	60666.2	55372.5	78600.9	69473.9
-0.04905_ppm	271948.8	230348.2	80862.2	209717.1	69277.8	353302.5	190240	173275.2	32864	103698.2	35792.4	102268	215404	530010	206790.3	69244	249385.5	522923	46236.4	51710.9	132314.7	41204.6
-0.0485_ppm	273067.2	273255.6	99643.8	205361.7	52436.2	412199	177330	186196.8	54046.2	110775.7	30144.8	63173.8	187460	553449	221456.4	77460	228351.8	506497	49854	71235.6	204712.2	47610.2
-0.04795_ppm	265891.2	201903.9	120009.8	164500.5	56430	410771	170480	167294.4	65338	85159.9	62633.2	88844.4	209524	556179	166411.5	56800	199331.5	473172	43352.4	91484.8	139444.2	57951.3
-0.0474_ppm	313435.2	296594.2	125262.8	196880.4	78865.2	335223	179000	157795.2	42686.8	73486.3	59561.6	61379.3	231044.8	483288	187598.4	89416	176581	474462	39979.8	89207.8	133304.5	57043.5
-0.04685_ppm	351393.6	268381.7	66725	192708.6	122865.4	265404	112705	167625.6	6342.18	87704	63938	28016.4	275805.6	506532	140869.8	86704	167019.7	473258	56029.4	73933.5	95922.4	46666.7
-0.0463_ppm	326563.2	216922.1	87930.8	224374.5	123416.4	323348.5	113220	200980.8	45619.6	92022.7	61706.4	42157.8	284379.2	484068	172932.3	125328	246972.7	495790	55981.8	88313.1	89988.5	44733.8
-0.04575_ppm	335390.4	247684.4	92388.2	266408.7	98370.6	276003.5	117280	191016	81936.4	112673.8	85500.8	112206.2	328490.4	501111	218133.3	150452	261849.7	531781	59000.2	86208.6	131981.5	48115.1
-0.0452_ppm	334363.2	271279.2	72392.8	231422.7	146531.8	207680.5	183005	178459.2	89585.6	105978.2	45175.2	75572.5	247441.6	525291	288596.7	67296	231852.1	536038	57111.6	61667.6	112866.6	55258.5
-0.04465_ppm	310728	275494.3	70135.2	169875.9	93100	209601.5	170520	210316.8	116378.6	93219.7	47983.6	49365.4	267450.4	507195	281830.8	91292	237263.5	478676	53664.8	72831.8	81874.1	50643
-0.0441_ppm	315638.4	295197.3	79481.8	162333	109565.4	299344.5	107970	137625.6	86569.6	90213.9	85170.4	55670.2	272266.4	503958	250725.9	42644	266109.8	547777	68647.6	78427.7	121823.8	50656.6
-0.04355_ppm	341995.2	280557.3	100568.6	145202.1	97717	316030	133600	134644.8	95180.8	87286	86545.2	67573.1	250549.6	530283	227760.6	90240	263473.7	542832	50087.8	69418.6	99127	57903.7
-0.043_ppm	289694.4	320487.9	87288.2	134869.5	122094	253810	153690	177494.4	99866	112415.4	62764.8	117475	226839.2	509457	270995.1	101056	259468.8	509335	59637.2	61635.4	104227.9	58502.1
-0.04245_ppm	320707.2	289560.9	114063.2	153744.6	105339.8	314644.5	125155	181401.6	75179	96358.5	70803.6	103289.2	229264	566397	258329.7	152488	260701.3	531265	62452.6	78089.6	130614.4	56958.5
-0.0419_ppm	336585.6	308550.2	98974	135838.5	102516.4	312477	130055	209937.6	61347	99531.5	65307.2	72076	255712.8	591318	248257.8	152120	254907.1	530663	62977.6	90739.6	116654.3	85850
-0.04135_ppm	355003.2	275360.1	89498.2	120977.1	62795	273810.5	187955	202828.8	85124	99556.2	62244	114703.7	244451.2	536211	239907.3	125876	260338.8	470506	56726.6	74382	115179.4	81560.9
-0.0408_ppm	390264	276842.4	60486	128912.7	60180.6	318146.5	94860	206577.6	115203.4	108898.5	51296	86346.9	234970.4	549705	214952.7	136636	239441.4	495188	70289.8	72877.8	58285.5	53652
-0.04025_ppm	337982.4	242987.4	68516.8	171451.8	68111.2	338759	79565	162441.6	116846.6	114429.4	68692.4	106904.1	291614.4	518544	234019.2	105216	280134.2	512173	74925.2	65715.6	98485.1	52705.1
-0.0397_ppm	382612.8	323001.1	84955.8	190887.9	118275	294202	76835	229166.4	85854.6	111273.5	56380.8	104617.5	228743.2	556842	226928.4	62192	291363	522837	65142	70943.5	156545.2	57704.8
-0.03915_ppm	363388.8	363200.1	96791.2	154122	60963.4	311397.5	91735	236976	72677.8	122354.3	58007.6	82188.1	250611.2	502593	213972.3	150524	257847.7	496779	52572.8	70488.1	156795.1	65744.1
-0.0386_ppm	389054.4	249532.7	91286.6	123292.5	87403.8	316327.5	120350	226161.6	88904.4	113825.2	96723.2	109764.2	306583.2	606177	238818.6	133544	280783.8	522751	67127.2	63197.1	152737.9	71653.3
-0.03805_ppm	379478.4	278660.2	76874	193213.5	84037	382330	135610	207489.6	67493.4	109033.4	70697.2	80256.7	280084	546117	211874.7	113404	276216.3	521633	72857.4	69878.6	157030.3	75619.4
-0.0375_ppm	346468.8	340489.8	128139.2	233942.1	70972.6	400401	98455	245380.8	83161	110775.7	45158.4	95770.8	254542.4	550992	234224.4	119020	248509.7	569062	70229.6	100516.9	86754.5	88216.4
-0.03695_ppm	396820.8	305573.4	150497.6	263782.2	77029.8	419143.5	85880	233712	110578	140685.5	106153.6	68091.1	258669.6	568620	209190	91240	254225.6	529072	70943.6	67028.9	104913.9	97651.4
-0.0364_ppm	419217.6	268839.2	118139.8	241209.6	110401.4	426929.5	136830	224731.2	115421.8	134236.9	81522	95974.3	177189.6	565851	243002.4	124632	228369.2	558613	77344.4	68146.7	82457.2	83534.6
-0.03585_ppm	418915.2	352409.2	97695.6	216484.8	123511.4	387651	139510	219777.6	114665.2	120378.3	84137.2	119898.5	219100	551031	242831.4	107000	227287.5	530061	82238.8	83952.3	117551	67257.1
-0.0353_ppm	419073.6	325215.4	116453.4	250155	147139.8	421583	169630	258168	94153.8	111571.8	80914.4	147204.5	314932.8	602862	249432	134492	267319.1	518494	93917.6	110084.9	201644.8	85562.7
-0.03475_ppm	417134.4	271108.4	117354.4	262129.8	154010.2	372164	56805	203107.2	96920.2	111060.7	74244.8	133399.8	267416.8	552396	235199.1	132084	264337.9	512431	81726.4	105174.4	182902.3	79646.7
-0.0342_ppm	411753.6	269674.9	142983.6	183727.5	133794.2	323246.5	42505	179232	58552	123579.8	117930.4	117652.6	264157.6	555789	238128.9	104588	308676	534404	79654.4	87712.8	207054.4	75162.1
-0.03365_ppm	373737.6	326880.7	116660.8	167427.9	129785.2	437308	95805	221040	81187.6	137586.6	112537.6	88955.4	277429.6	629811	287718.9	95248	302673	566009	84425.6	94801.4	111592.6	86645.6
-0.0331_ppm	379492.8	311264.7	85421.6	227301.9	143807.2	502877	112410	259641.6	86070.4	152492.1	71820	135431.1	205200.8	608205	298075.8	159084	298178	613137	81263	106062.2	143766	92116.2
-0.03255_ppm	337953.6	327106.4	148624.2	248257.8	129127.8	441736.5	94095	269640	112288.8	153020.3	93735.6	132300.9	253652	609765	307480.8	118860	275244.8	648612	81729.2	88228	131604.2	86890.4
-0.032_ppm	388828.8	374369.2	168364.6	287395.2	163977.6	355657	177245	207739.2	101072.4	143254.3	87371.2	157072.4	297623.2	593814	331705.8	114324	271640.1	662931	84428.4	97310.7	183887.2	92247.1
-0.03145_ppm	453268.8	364163.9	116463.6	265332.6	147542.6	466505.5	183775	270148.8	98701.2	146167	106582	166100.4	256099.2	601536	285228	90084	285516.6	571470	77387.8	103842.7	125685	100048.4
-0.0309_ppm	403780.8	375900.3	113951	268923	111146.2	499672.5	216130	276825.6	105513.2	145089.7	87430	168842.1	239260	644787	355685.7	131756	309024	599119	76266.4	88223.4	138753.3	89608.7
-0.03035_ppm	377064	339574.8	116371.8	242877.3	116185	445051.5	156350	235051.2	98053.8	149744.7	101295.6	158785.5	252347.2	651807	368943.9	157052	304790	617394	90701.8	71323	203693	92129.8
-0.0298_ppm	408076.8	340343.4	144901.2	250680.3	112062	509073.5	147785	249998.4	103006.8	164606.5	102253.2	131079.9	292180	657306	400721.4	188408	286540.3	627671	97192.2	69285.2	162209.6	94928
-0.02925_ppm	427017.6	407467.8	195438.8	242683.5	106388.6	526974.5	142375	298910.4	109142.8	153958.9	92752.8	106130.8	331598.4	725166	425419.5	162524	271837.3	684775	109153.8	74837.4	191624.3	97945.5
-0.0287_ppm	394968	395450.8	176409	235584.3	133387.6	433806	156230	267849.6	94341	149328.6	88275.6	154896.8	347256	697593	319399.5	84924	293045	708683	104735.4	80072.2	242501	100050.1
-0.02815_ppm	393422.4	402783	134878	274298.4	160466.4	450942	222375	257472	125964.8	143457.6	75784.8	179905.1	307384	678405	317393.1	125064	297772	729452	100270.8	100227.1	226693.6	85445.4
-0.0276_ppm	410731.2	354995.6	176640.2	261635.1	124621	383358.5	211810	250723.2	136338.8	147384.9	93791.6	169855.9	295153.6	678990	335690.1	171356	291131	707995	92026.2	106563.6	197715	85831.3
-0.02705_ppm	446155.2	391571.2	133895.4	204780.3	146037.8	472090	214445	280296	130618.8	171421.8	82294.8	169260.2	314512.8	661947	341549.7	192152	327062	713585	89791.8	89886.3	168256.2	90054.1
-0.0265_ppm	412785.6	421485.6	155121.6	217974	121607.6	478235.5	210980	243993.6	158178.8	165176.5	87903.2	223468.9	358422.4	696033	431205	205872	364269	664952	103825.4	89237.7	238463.4	106195.6
-0.02595_ppm	434817.6	394175.9	164879.6	202148.7	197220	543447.5	264740	235464	143275.6	173703.7	110177.2	216261.3	362622.4	740805	420169.8	253316	358701	678497	99604.4	83945.4	238801.5	114020.7
-0.0254_ppm	444249.6	437644.5	201348	299278.2	158969.2	415284.5	311470	210614.4	132098.2	177460	68684	232138	455190.4	794625	440222.4	261640	377870	736590	95282.6	73859.9	262081.4	104709.8
-0.02485_ppm	475953.6	501481	163648.8	284319.9	175233.2	444745.5	297950	254553.6	136572.8	165775	67062.8	235142.4	435142.4	770796	431934.6	234896	380219	754908	75027.4	48237.9	217976.5	104553.4
-0.0243_ppm	553344	558851.5	125694.6	302690.1	175206.6	679974.5	373155	323107.2	175851	179690.6	57570.8	219384.1	419759.2	756327	408450.6	168664	381118	779160	86590	81477.5	315555.1	129286.7
-0.02375_ppm	588912	531096.5	143466.4	243678	211219.2	652001	324560	361780.8	180211.2	180600.7	61216.4	175757.4	343548.8	774345	531684.6	204344	380683	767593	116705.4	132507.6	375844.7	121296.7
-0.0232_ppm	636144	445074.3	188876.8	244443	237245.4	594957.5	241060	337142.4	179907	201666	101586.8	224216.3	377059.2	809991	583110	256224	402578	820526	123009.6	181437.8	341549.6	135085.4
-0.02265_ppm	646896	518695.2	207944	274191.3	261440	622514.5	209045	303057.6	191001.2	191520	112042	274588.1	473440.8	810342	647520	221708	379987	830029	135870	176460.6	309341.9	145526.8
-0.0221_ppm	541008	533957.4	199376	376237.2	240589.4	631405.5	267925	343003.2	173940	172008.9	128315.6	197080.5	526187.2	792285	576555	197144	407392	828223	131135.2	231242	262973.2	145928
-0.02155_ppm	539760	478721.9	206067.2	419067	216334	729674	307310	405931.2	182582.4	166308.9	171413.2	217463.8	490033.6	819624	539898.3	176000	400722	892121	125307	219617.8	203541.1	152161.9
-0.021_ppm	642480	461654.1	191753.2	391215.9	217576.6	612357	250360	340344	197132	159164.9	164953.6	245761.4	481118.4	836004	500180.7	206500	402868	870836	93052.4	180230.3	224042.7	160539.5
-0.02045_ppm	644640	514059.2	210225.4	407637.9	258989	633624	303700	411230.4	180988.6	178164.9	189921.2	276297.5	465925.6	864162	509135.4	214424	382220	889756	110794.6	200776.2	282333.1	150592.8
-0.0199_ppm	637872	513778.6	224345.6	437564.7	353571	732972	354050	400790.4	186009.2	184127.1	182075.6	276005.2	468115.2	873210	602376	245952	414207	919340	123790.8	203993.9	234567.9	150637
-0.01935_ppm	636096	539227.8	245629.6	410993.7	283198.8	696753.5	287550	384153.6	192316.8	200735	183542.8	269223.1	571928	956436	568956.9	209676	431868	988656	120208.2	181589.6	304192	159126.8
-0.0188_ppm	679200	552897.9	227279.8	381133.2	280113.2	602038	324870	403166.4	178040.2	201913	208278	262489.1	607152	975468	594396	215540	445933	990247	121227.4	208069.5	349683.6	158373.7
-0.01825_ppm	710256	581549.6	247163	406373.1	270020.4	646433.5	319635	405230.4	193996.4	203984	194135.2	245110.2	747152	995631	589209	194316	474788	1035655	121451.4	205967.3	325649.1	173451
-0.0177_ppm	733104	638792	251474.2	467445.6	299215.8	780784.5	371805	456532.8	229374.6	198683	215213.6	251477.9	661304	1017744	552244.5	211400	501410	1009081	135048.2	196362.5	366720.9	166280.4
-0.01715_ppm	832752	627385	259644.4	494669.4	344595.4	762382	344125	470582.4	248518.4	221141	234525.2	314740.5	721280	1075074	632358	231260	494885	1091469	140644	201572	359606.1	174981
-0.0166_ppm	878256	622566	263408.2	513570	374718	884170	336145	470961.6	255795.8	216904	211985.2	339693.3	723744	1129011	703437	212336	483691	1095511	140504	174993.2	398698.3	184093
-0.01605_ppm	887808	664107	330469.8	577014	371362.6	899725	382605	542784	278954	215688	228197.2	360705.6	730688	1182207	724983	232412	548680	1096414	136199	218598.9	414829.1	168301.7
-0.0155_ppm	918144	684481	314802.6	532695	429742	975715	401505	493200	265486	218823	226987.6	352783.9	744240	1215513	750804	274992	572837	1142768	148582	253529	397463.5	163997.3
-0.01495_ppm	956736	788425	266359.4	529737	398202	963900	379580	502992	285064	241167	289716	392348	822920	1277055	765111	355280	594326	1246398	156044	240695	429053.8	191641
-0.0144_ppm	957408	815204	335648	586857	415264	1024930	404550	552288	257527.4	230907	274517.6	405927	849296	1337154	832770	373884	611059	1344524	163142	239223	496860	207128
-0.01385_ppm	990912	867542	340306	606849	445740	1034025	517100	620832	306488	244606	311024	406297	949872	1363869	900486	380732	684922	1455464	172242	274551	545370	208845
-0.0133_ppm	1069728	903532	370668	660807	488528	1123360	503700	654048	299624	268261	332220	409109	1040760	1444911	920778	434800	710703	1545033	155722	319217	579131	221408
-0.01275_ppm	1164144	996008	389572	725373	488604	1253155	494365	682752	348218	300884	345156	471343	1065624	1571271	1050909	413440	730887	1626432	180740	341113	629601	233495
-0.0122_ppm	1254672	1070550	467976	782289	533406	1300500	531450	682176	373776	326154	346864	496355	1111264	1682772	1051308	457840	753043	1691405	189252	359904	628474	237762
-0.01165_ppm	1348320	1203774	543898	828597	635892	1388985	571700	739488	416026	333849	399420	561882	1281672	1802814	1194948	500360	839724	1835240	198898	358639	702366	257125
-0.0111_ppm	1532640	1278499	571098	903567	702734	1595960	678600	814944	413088	353856	425320	569356	1406944	1936428	1228236	554440	918981	2044908	215698	392909	767830	264571
-0.01055_ppm	1656960	1450336	593130	979404	800660	1800300	770850	902496	481780	386422	410536	621970	1535184	2098239	1396956	659560	1015029	2225293	234780	434309	898023	299574
-0.01_ppm	1848528	1597407	681190	1091298	859446	2075785	831250	969264	510120	415739	473676	684167	1627472	2354157	1564422	742480	1135582	2410537	265384	457700	994406	343298
-0.00945_ppm	2047968	1766926	733278	1231038	983782	2270775	945250	1066608	548808	463467	606116	815924	1842344	2635074	1740267	849880	1292327	2692531	310450	508277	1105979	388756
-0.0089_ppm	2384928	1986465	870366	1359099	1173364	2590460	1070550	1243968	660322	521075	696752	1069596	2114112	2837133	2035299	933040	1440314	3012709	349090	576380	1331722	441762
-0.00835_ppm	2670816	2364421	1036116	1565190	1390838	3091365	1293800	1617072	807508	631256	814632	1291485	2513224	3273075	2453679	1039280	1656132	3396613	410690	712609	1567118	511887
-0.0078_ppm	3174288	2947520	1298596	1988898	1753282	3898950	1701500	2062512	982722	783085	1022028	1652309	3064152	3795441	2839455	1317440	1947843	3972598	507948	909282	1949759	622489
-0.00725_ppm	3937152	3864960	1700646	2593248	2347184	5329075	2274700	2774736	1283490	1016918	1519476	2122283	3930808	4481880	3694170	1841240	2366255	4670230	684712	1276638	2621696	803199
-0.0067_ppm	5081280	5563932	2602088	3979938	3532290	7804105	3532000	4083840	1957358	1474438	2366560	2869054	5475512	5174520	5252436	2905640	3023830	5533670	1025402	2002311	3934504	1240915
-0.00615_ppm	6660960	7833620	4469640	6441300	5467820	10849400	6485500	6460320	3205540	2287220	3402000	3823950	7671440	5990010	7809570	5230800	3848300	6529980	1734880	3181590	7122640	2099670
-0.0056_ppm	7822560	9109130	5631760	7964670	6628720	12683700	8486000	7957440	4026880	2804400	3903200	4383760	9133040	6887400	9573150	6732400	4488620	7599390	2176020	3737730	9276680	2621910
-0.00505_ppm	7981440	8830970	4224840	6767700	4898580	11713850	5579500	5577120	3067220	2217680	3116400	4670880	8599360	7897110	8223390	4559200	4707280	8574630	1499400	2599920	5785920	1840590
-0.0045_ppm	8484000	8740690	3779440	6170490	4501100	11188550	4622300	5184000	2572778	2074040	2688224	5202570	8670480	9221550	7947510	3855800	5023090	9886990	1312626	2349680	5233690	1604001
-0.00395_ppm	10042560	9913110	4301000	6780450	5283900	12950600	5526500	6408960	2765360	2446250	3095400	6645940	10310160	11061570	9332040	4557600	5961240	11904120	1598660	2752180	6463100	1916920
-0.0034_ppm	13160640	13127810	5549820	8417550	7121580	17354450	7426000	9119040	3599700	3311320	4229120	9537860	13650560	13857870	12236760	6160000	7687320	14855640	2168180	3835710	8684270	2657610
-0.00285_ppm	18488160	19042980	8188560	11911560	10805680	25709950	11068000	14585280	5750160	5027590	6808200	14616850	19714240	17769180	17867220	9026400	10571660	19247230	3178280	6180560	12805660	3989900
-0.0023_ppm	27213600	30093130	13248100	18963840	18481680	41665300	19321000	25235520	9904700	8178550	12229840	22993280	30217040	23234640	27910050	14737200	15499340	25711420	5176920	10398990	21287070	6688650
-0.00175_ppm	41952960	51733490	23046220	32936820	33587060	74760050	34003500	44209920	17824560	13913510	24315480	36188590	49358960	30596280	46200210	26262000	24083920	34891060	9210040	18979370	36008140	11476360
-0.0012_ppm	67454400	96697200	46957400	67554600	65793200	142842500	69555000	83212800	36558600	25819100	51144800	56765400	87164000	39397800	85169400	56136000	38871600	46913000	18974200	39822200	72887500	22956800
-0.00065_ppm	105624000	165737000	106491400	148063200	129485000	242743000	166220000	156624000	79562600	50515300	87449600	82968800	151513600	47591700	164296800	133492000	59853100	59064800	41948200	78788800	174234200	51382500
-1e-04_ppm	129720000	204655000	159636800	213195300	182137800	298919500	263305000	219192000	118198600	71354500	108712800	94738500	193127200	51121200	228894900	205328000	71928700	64461300	62399400	103592000	281632400	77565900
0.00045_ppm	102240000	161467000	96400200	147094200	103417000	225233000	139205000	112617600	73902400	42987500	73827600	83312900	138297600	47143200	148496400	114212000	57643300	58273600	34097000	55524300	132255900	44172800
0.001_ppm	61468800	91085200	43074600	74602800	41507400	115600000	47729000	40179360	31696600	17903890	32230800	63114600	69574400	38234040	66530400	45404000	35072600	45614400	10965500	18586300	44204860	15674340
0.00155_ppm	36891840	45427920	22428100	35397060	21879260	56955100	22365500	19306560	13388960	8921830	16873640	46435000	38668000	29028870	35163870	21633600	20992810	33579560	5741120	9950720	22544410	7557350
0.0021_ppm	23743680	24247500	12142080	18453840	13208040	31813800	12554000	10765440	7155460	5016190	9784600	33679620	23629200	21775260	20722350	11814000	13420620	24592990	3202360	5673870	12352900	4105160
0.00265_ppm	16432320	14736990	7036300	11025690	8440560	19789700	7819500	6941760	4453540	3030310	6041560	22858970	15252720	16661580	13316340	6565600	9155880	18459470	1882020	3438500	7691530	2381360
0.0032_ppm	12290880	10010100	4630800	7142550	5872140	13418950	5184500	5138880	3152760	2135410	3926440	15092300	10731840	13132080	9596520	4316800	6683630	14362860	1255562	2464220	5288570	1646076
0.00375_ppm	9814560	7861070	3414960	5210670	4631440	10720200	4191000	4370496	2381054	1693603	2939160	10283780	8355760	10678200	7732050	3555640	5250450	11662460	1066660	1999643	4409167	1356243
0.0043_ppm	8461440	7486530	3196578	4947459	4413700	10274800	4298750	4388352	2279940	1590129	2908920	7417760	7539840	8971560	7209360	3690000	4580260	9832810	1139544	2023908	4566947	1405866
0.00485_ppm	7973760	8152040	4248300	6298500	5366740	11315200	6136500	5720640	3041480	2012480	3372600	5945160	7983360	7763730	8108820	5128400	4357830	8519160	1581860	2775870	6567960	1978630
0.0054_ppm	7512480	8303930	5107820	7236390	6116100	11502200	7978500	6792960	3693560	2349540	3594360	4881780	8112160	6763380	8821890	6380000	4160340	7480710	1940680	3145710	8640170	2425050
0.00595_ppm	6031680	6579460	3249822	5133150	3708040	8931800	4477350	3726000	2416570	1502444	2510032	3792130	6114640	5842980	6210720	3845280	3385170	6397110	1157744	1793655	4490017	1451256
0.0065_ppm	4500816	4445741	1851878	3156747	2122680	5736225	2209450	2067408	1285154	875368	1398516	2837937	4043368	5024370	3793179	2049240	2552667	5444660	579922	891526	2321228	738123
0.00705_ppm	3563952	3088247	1287716	2008023	1483824	3942130	1517050	1465296	750958	620255	923804	2098603	2952936	4271670	2778237	1307680	1986384	4533490	407316	662354	1665265	495601
0.0076_ppm	2913936	2404437	921536	1510161	1134262	2999735	1103500	1126464	529646	467951	659596	1564138	2352280	3668106	2276979	930920	1597146	3882212	301294	504482	1304331	371688
0.00815_ppm	2385408	1933395	690744	1166421	889580	2580005	878950	827136	454350	378860	473200	1208679	1866480	3217149	1933725	761680	1361869	3411061	238364	403949	1045954	293471
0.0087_ppm	2066736	1632421	563108	1019847	737694	2133160	763000	743904	376142	316844	390208	936840	1542688	2888223	1614354	596760	1199237	3034424	193312	324783	889644	225998
0.00925_ppm	1868928	1467233	498270	939879	596524	1817130	651900	628464	314340	287869	338408	744810	1414112	2602821	1454469	549000	1072507	2716353	179942	257715	792330	183447
0.0098_ppm	1609056	1300215	461380	743835	498446	1557965	546250	493248	278044	255474	311752	597291	1224776	2361333	1350957	502400	944472	2467082	151858	193257.5	709422	178551
0.01035_ppm	1411104	1152900	417996	654993	443840	1380315	485695	411283.2	244176.4	235391	273324.8	479187	1141616	2157012	1185771	444680	873973	2242751	151116	187275.2	620487	156343.9
0.0109_ppm	1300752	1046394	378114	606492	430160	1389070	439905	448435.2	205998	220039	235810.4	402190	1033536	2019303	1067325	382252	809883	2091477	118084.4	203106.1	466984.7	134481.9
0.01145_ppm	1204800	1008208	316455	545037	419976	1289110	390710	367972.8	161896.8	202882	232666	337591.7	920528	1867320	951900	363636	742545	1960155	132785.8	153449.1	403270	134978.3
0.012_ppm	1116480	931836	293984.4	525810	394706	1074825	300750	329299.2	158186.6	178220	207650.8	287675	812616	1763268	790191	327856	684574	1832402	125892.2	138975.2	454935.6	132628.9
0.01255_ppm	1054320	880657	254755.2	495602.7	362751.8	1027395	325545	322368	131554.8	163723	193821.6	276186.5	805392	1643694	731994	317208	627386	1681300	115084.2	149454	446296.9	141678
0.0131_ppm	1004208	789157	245711.2	448845.9	318804.8	1028160	261400	277084.8	163469.8	162885.1	150007.2	266422.2	726880	1514760	685539	298760	585104	1613962	96220.6	143066.9	394538.2	121206.6
0.01365_ppm	946320	795135	214682.8	337512.9	307568.2	872695	309830	282124.8	173646.2	149142.4	148601.6	219743	727496	1435239	638514	305496	531744	1511407	86349.2	136270.4	397056.8	90344.8
0.0142_ppm	842448	770979	229727.8	352170.3	287732.2	800776.5	219665	256488	188601.4	131542.7	117387.2	203329.8	660912	1353300	650655	288472	530236	1424461	82201	126861.1	366088.8	91956.4
0.01475_ppm	792960	671366	224321.8	356530.8	264335.6	754876.5	205495	230937.6	157159.6	131569.3	119271.6	176978.4	623896	1282125	627969	306152	494711	1316875	72391.2	109990.6	305475.8	77812.4
0.0153_ppm	768864	651358	185439.4	358932.9	272786.8	845070	192950	194971.2	127530	148456.5	122208.8	146523.7	568848	1268748	649686	211360	486997	1211654	50524.6	96158.4	292481	97682
0.01585_ppm	665184	642940	221873.8	330260.7	258985.2	771043.5	170295	205488	103266.8	135489	107234.4	169548.8	511028	1158183	597531	187328	466929	1162204	43811.6	113974.2	230721.4	91845.9
0.0164_ppm	677808	588399.9	203466.2	291092.7	267938	746708	170425	207115.2	100604.4	134183.7	132820.8	191619.3	488191.2	1110564	512013.9	178720	482038	1141607	48631.8	121322.7	159573.4	73861.6
0.01695_ppm	609120	490860.9	170319.6	281331.3	257043.4	705219.5	192505	225528	88025.6	125515.9	108992.8	188237.5	502880	1061424	484574.1	251820	469423	1146509	64372	127868.5	211753.5	83509.1
0.0175_ppm	604848	540453.9	158426.4	244147.2	201897.8	701352	110600	287044.8	133473.6	118596.1	84235.2	177174.5	510972	1066104	384442.2	223272	427692	1059434	71820	103509.2	219902.2	85559.3
0.01805_ppm	606720	510393.1	123841.6	227607.9	179569	631864.5	119865	228422.4	121633.2	100525.2	109799.2	144951.2	500774.4	1059123	366857.7	167632	431056	1082998	61744.2	95360.3	264345.2	85241.4
0.0186_ppm	624144	483382.3	151769.2	225848.4	132194.4	659251.5	128230	224587.2	86920.6	124898.4	111081.6	137022.1	478738.4	1057680	354483	176380	401853	1016434	43731.8	64317.2	238546.7	80350.5
0.01915_ppm	618528	407742.3	80515.4	204418.2	163730.6	615757	119920	244281.6	90139.4	124033.9	115640	134187.9	399554.4	998985	384801.3	193172	398547	990419	54380.2	54411.1	204692.6	75213.1
0.0197_ppm	580176	416886.2	98654.4	249976.5	168967	589968	117495	199147.2	87968.4	117820.9	54532.8	165438.1	415044	974415	326022.9	153836	376014	954385	62220.2	41717.4	145476.1	59520.4
0.02025_ppm	536976	361193.2	108752.4	272273.7	158114.2	532295.5	126140	178348.8	62665.2	129958.1	66427.2	141669.3	363412	914316	333159.3	129448	395531	942044	69232.8	18504.19	138875.8	42603.7
0.0208_ppm	523728	394383.3	115793.8	278755.8	155807.6	313641.5	104375	187296	92955.2	113709.3	79671.2	122396	369880	937521	323081.7	155424	357077	901495	46029.2	22342.66	153629.7	66612.8
0.02135_ppm	485856	473439.3	83473.4	222008.1	151806.2	245726.5	100910	176088	105310.4	102163	68297.6	146927	352441.6	923949	293595.6	145292	353713	920458	37102.8	9364.22	155947.4	40626.6
0.0219_ppm	499872	401996.1	69832.6	324467.1	146809.2	320203.5	118375	149347.2	113742.2	113012	73206	105653.5	291110.4	875706	226404	140120	328947	862752	44634.8	32377.1	120241.1	66818.5
0.02245_ppm	467251.2	321823.8	42357.2	334509	171843.6	358861.5	164570	72144	78803.4	109004.9	104610.8	85851.1	319608.8	825747	254829.9	151456	317985	862881	26840.8	77696.3	71843.8	60737.6
0.023_ppm	473784	314973.5	69088	309580.2	170266.6	341198.5	89605	154041.6	61731.8	101074.3	108819.2	100869.4	381158.4	807768	287359.8	125044	336545	834759	51511.6	81673	17141.67	43603.3
0.02355_ppm	441196.8	264343.5	129618.2	288206.1	140501.2	374833	-4008.9	173256	38339.6	78205.9	120120	74051.8	349602.4	795561	397301.4	83256	349189	834974	51669.8	69917.7	-16028.88	71857.3
0.0241_ppm	460694.4	273816.8	141249.6	199588.5	136921.6	404124	-6276.5	246259.2	17973.28	77546.6	122556	59100.1	365108.8	822198	424598.7	95904	293393	786599	67824.4	113484.3	-23299.5	78432.9
0.02465_ppm	462864	319493.6	113492	221921.4	171915.8	371246	8555.5	177988.8	72898.8	69931.4	130692.8	36099.05	331044	756990	386847.6	22696.4	314273	787072	54142.2	106335.9	48800.08	62612.7
0.0252_ppm	499584	303627.5	93214.4	259717.5	155480.8	353846.5	2582.3	116136	72150	75253.3	72651.6	50279.3	389530.4	747708	321599.7	62480	297917	806895	54202.4	81077.3	60010.3	45548.1
0.02575_ppm	450465.6	280075.4	89664.8	316536.6	116120.4	336404.5	56265	158332.8	44644.6	95514.9	102544.4	58152.9	440484.8	741195	324198.9	84744	277991.1	790641	48515.6	81923.7	47241.88	32016.1
0.0263_ppm	453024	294562.9	121852.6	210803.4	132088	346264.5	121130	103300.8	94499.6	73153.8	116485.6	59629.2	401559.2	756405	333569.7	76160	329469	745706	41274.8	78321.9	13157.48	38068.1
0.02685_ppm	389947.2	359229	62155.4	218708.4	170631.4	360782.5	67875	96974.4	120744	66560.8	125241.2	47630.1	392498.4	760383	290665.8	78348	342954	736289	15363.6	43842.6	50063.3	37842
0.0274_ppm	403742.4	305067.1	35108.4	214225.5	177368.8	445859	10753	144782.4	61854	89833.9	98282.8	39534.5	341236	725322	318179.7	46616	274035.5	727345	17234	39520.9	82388.6	40881.6
0.02795_ppm	412060.8	276104.3	59993	208299.3	182567.2	365585	50435	131716.8	66513.2	45092.7	89314.4	68794.1	281579.2	709176	316042.2	68080	296757	704426	44454.2	65474.1	94844.4	39159.5
0.0285_ppm	409848	300638.5	54335.4	193468.5	164528.6	309179	58690	141576	77750.4	35991.7	23869.72	75561.4	268004.8	697749	401696.1	84136	285722.5	759165	20658.4	66670.1	68296.2	27915.7
0.02905_ppm	385824	308708.8	45957.8	181371.3	161986.4	388271.5	48605.5	192696	58128.2	82182.6	38911.6	50871.3	312776.8	712842	330537.3	32647.2	297308	750909	11550.84	58684.5	39473.42	59000.2
0.0296_ppm	416016	243963.4	10497.16	161766.9	148895.4	379100	15469	219374.4	57382	66104.8	46410	43859.8	292952.8	739011	335610.3	44120	309401	700427	13889.82	54369.7	53130.7	44534.9
0.03015_ppm	392572.8	287419.8	54638	155499	109436.2	342167.5	43821	219931.2	57361.2	63353.6	31150	53957.1	246131.2	686400	316640.7	62072	268371.8	737622	34802.6	42849	62269.2	39938.1
0.0307_ppm	336168	277019.3	56525	190612.5	127444.4	386282.5	52165	131688	82191.2	81008.4	40476.8	50793.6	225383.2	688662	246200.1	87288	267194.4	702577	38302.6	22194.08	63435.4	38267
0.03125_ppm	368625.6	296710.1	89851.8	234100.2	67020.6	408068	-10716	98673.6	58445.4	72167.7	70613.2	64024.8	256009.6	698880	301341.9	56132	292204	681593	40280.8	37950	109083.8	29605.5
0.0318_ppm	329179.2	258572.9	63270.6	208508.4	87286	350055.5	41328	69945.6	89156.6	64056.6	64212.4	59673.6	246864.8	683280	340711.8	91000	274856.2	647924	37072	23342.7	145510.4	44958.2
0.03235_ppm	324254.4	288377.5	66650.2	161420.1	88148.6	303628.5	79090	150883.2	68647.8	46063.6	31329.2	15521.5	222773.6	682383	291099	99064	279026.4	710575	30850.4	35357.9	82589.5	29712.6
0.0329_ppm	383184	302450.2	72732.8	128346.6	75954.4	320237.5	63545	153422.4	84858.8	42966.6	66264.8	1582.971	206259.2	689676	245367.9	99044	279267.1	675745	36615.6	18147.92	30800.42	40441.3
0.03345_ppm	397540.8	344887.9	101534.2	143345.7	67571.6	439926	75995	147254.4	83249.4	53808	67950.4	34649.76	191436	672750	275697.6	73320	304181	660781	33509	41834.7	67918.9	46445.7
0.034_ppm	381556.8	342210	67078.6	142743.9	92355.2	411527.5	53780	75398.4	27978.6	57378.1	45609.2	60139.8	233620.8	621855	273674.1	65160	276349.7	635841	38197.6	39714.1	70408.1	48043.7
0.03455_ppm	392102.4	259256.1	79124.8	192193.5	64368.2	352699	53905	68956.8	62938.2	74212.1	52917.2	27843.98	224453.6	634023	251347.2	30526.4	267017.5	600452	29153.6	72077.4	64797.6	37410.2
0.0351_ppm	376512	312923.9	81253.2	213588	136203.4	334126.5	83545	96076.8	44574.4	69821.2	28495.6	54563.9	229017.6	597714	136304.1	68308	254518.5	653299	29216.6	69018.4	83427.4	61125.2
0.03565_ppm	343507.2	275695.6	101258.8	107508	79667	273334.5	137965	51638.4	41896.4	72308.3	729.008	53120.9	221872	652041	126625.5	81392	242289.2	657126	44262.4	56145.3	43841.77	61536.6
0.0362_ppm	329587.2	303670.2	89226.2	168616.2	96736.6	326825	98830	56174.4	40380.6	61022.3	43122.8	43556.4	279395.2	696852	239559.6	68008	282172.9	661985	32635.4	21822.17	14316.82	61609.7
0.03675_ppm	438672	309983.7	27330.56	141071.1	63984.4	330862.5	32248.5	84672	29130.4	63786.8	12566.68	73160.1	260170.4	694122	305656.8	116968	265367.4	606773	20454	20616.51	30049.74	53397
0.0373_ppm	356385.6	260726.2	63144.8	123425.1	60294.6	309876	56425	105340.8	42744	64461.3	12313.84	99108.2	264566.4	678795	339811.2	83736	228346	637088	11651.64	22597.04	89336.8	22307.4
0.03785_ppm	357897.6	264508.2	51700.4	177133.2	46420.8	194633	34223.5	103195.2	51872.6	77084.9	50876	60480.2	171063.2	664677	245607.3	113832	239821.3	661469	38119.2	25743.9	43994.65	28577
0.0384_ppm	334156.8	259591.6	36941	163842.6	108623	218084.5	57475	75249.6	42348.8	69437.4	68549.6	81707.1	236896.8	670020	232907.7	106980	241001.6	646204	35543.2	39026.4	58393.3	59734.6
0.03895_ppm	329769.6	253760	79675.6	71287.8	79412.4	303526.5	46719	98572.8	76226.8	77375.6	55918.8	37721.5	252380.8	640653	218805.9	145832	240499.9	609439	21859.6	45174.3	40046.23	83463.2
0.0395_ppm	338064	357826	83898.4	93273.9	35686.94	222921	80185	119452.8	81382.6	71107.5	87441.2	48037.1	261973.6	610584	241640.1	71356	276677.4	612922	48196.4	38536.5	144393.2	56729
0.04005_ppm	374995.2	327801.8	81528.6	111057.6	58387	207544.5	-8449	93336	67503.8	59492.8	55851.6	56598.9	278555.2	617136	235866	135052	290174	597958	31816.4	37002.4	133260.4	25554.4
0.0406_ppm	350798.4	267875.4	76228	133946.4	61168.6	227103	42401	111825.6	73949.2	76414.2	36744.4	52865.6	188647.2	591084	243720.6	97020	242495.1	581188	26150.6	47727.3	102699.1	17020.4
0.04115_ppm	367776	178065.1	94897.4	158722.2	16199.02	255790.5	15974.5	123739.2	68660.8	51212.6	43428	66174.5	159958.4	545766	256101	50116	253671.7	613868	35634.2	58613.2	98240.1	46959.1
0.0417_ppm	346372.8	241340.4	49840.6	146186.4	51965	346698	26836.5	85257.6	67368.6	76919.6	46118.8	51522.5	288472.8	584844	209805.6	83624	239012.2	643108	35393.4	50542.5	47260.01	56057.5
0.04225_ppm	352132.8	249502.2	46777.2	133614.9	98484.6	244256	79750	108614.4	64864.8	88300.6	57290.8	62925.9	241645.6	619632	273109.8	65396	258303	614986	10566.92	26854.8	-44612.05	46253.6
0.0428_ppm	304416	255193.5	64290.6	124230.9	64862.2	245284.5	19468	109588.8	43048.2	68386.7	42831.6	45202.9	244804	604188	202965.6	51596	285391.9	607891	29447.6	23512.9	90596.1	33430.5
0.04335_ppm	382732.8	265716	107671.2	146737.2	50676.8	292706	-31333.5	131731.2	47730.8	60657.5	52536.4	88533.6	298956	629616	225423.6	78628	289808.6	629262	23696.4	38996.5	126155.4	41570.1
0.0439_ppm	317400	302578.3	101741.6	191821.2	33802.52	259998	11802	97876.8	28165.8	95782.8	7487.48	77433.6	261301.6	641472	198764.7	85960	300150	603032	17767.4	32991.2	103831	41718
0.04445_ppm	321628.8	330674.9	93887.6	205530	11680.44	260465.5	59190	148617.6	4052.62	86140.3	26815.88	69641.4	298239.2	600366	297585.6	28869.6	273562.8	550701	41193.6	35035.9	51900.8	27317.3
0.045_ppm	370992	321073.5	67656.6	185762.4	86408.2	275527.5	78250	45583.2	28342.6	92140.5	39877.6	102168.1	246215.2	557076	250150.2	10574	281497.2	535823	33896.8	46885.5	17795.82	39909.2
0.04555_ppm	349488	292037.5	53791.4	194055	89018.8	293292.5	78660	69062.4	43979	78188.8	42092.4	70251.9	254570.4	520533	339452.1	52284	270311.9	555517	30655.8	63279.9	51.7195	29988
0.0461_ppm	316924.8	254119.9	46461	124164.6	72948.6	313667	79145	115924.8	63146.2	86925	-305.172	44196.5	252644	527904	275817.3	11526	296496	578737	37319.8	69255.3	39295.06	50199.3
0.04665_ppm	341193.6	248117.5	54797.8	72425.1	99924.8	332775	64115	147187.2	50068.2	81529	-20866.44	83464.6	246478.4	590304	178290.3	46088	262441.3	564203	49826	70851.5	66012.8	44613.1
0.0472_ppm	394968	267137.3	65569	118998.3	63786.8	248888.5	90530	138585.6	57366.4	78888	22298.92	87231.2	253506.4	569478	240739.5	66992	280180.6	603333	41969.2	42471.8	32014.64	50369.3
0.04775_ppm	380491.2	313466.8	82103.2	111220.8	28846.18	241043	81060	108859.2	41202.2	100491	45894.8	98867.7	238358.4	540930	287394	50884	284690.1	545283	52171	46690	-20898.5	65074.3
0.0483_ppm	359808	353080.2	77921.2	149394.3	41370.6	202240.5	115295	117292.8	58422	87825.6	54773.6	108802.2	247788.8	613665	273240.9	95260	269389.7	504992	34232.8	47941.2	17470.46	51567.8
0.04885_ppm	342964.8	305481.9	32318.36	82497.6	87905.4	147645	73805	123211.2	99034	65688.7	45746.4	120349.9	250600	620139	218298.6	95080	261591.6	528513	42719.6	36130.7	54321.4	37707.7
0.0494_ppm	316281.6	338080.3	50408.4	90637.2	80259.8	236954.5	54350	122620.8	88730.2	69916.2	50111.6	43341.8	231672	628719	197436.6	102824	272405.7	560161	32009.6	35981.2	57383.9	10901.25
0.04995_ppm	300777.6	366994.3	56181.6	76999.8	64843.2	263755	68460	106780.8	72480.2	78352.2	20388.48	89813.8	194964	585234	219666.6	80296	258932.3	622468	43514.8	64025.1	74666.2	12357.13
0.0505_ppm	284414.4	276427.6	37920.2	151806.6	92815	328508	49678.5	119846.4	62917.4	104631.1	14186.48	115314.2	212027.2	585234	214530.9	42536	280334.3	600581	29411.2	59970.2	49382.2	29107.4
0.05105_ppm	306172.8	254095.5	45016	218509.5	43909	303739	50715	173808	70174	87578.6	-459.9	60232.3	202048	564291	198833.1	48952	270633.8	569105	25306.4	50278	37671.2	43987.5
0.0516_ppm	372062.4	244707.6	44407.4	203637.9	40986.8	196146	64305	122356.8	64173.2	86879.4	2919	55167	218646.4	558168	224323.5	59388	248979.5	551991	40049.8	32361	85460.9	50675.3
0.05215_ppm	359328	223150.2	61886.8	190643.1	63228.2	188649	77075	121190.4	76601.2	65040.8	6198.08	52799	204422.4	595881	229499.1	86732	247628.1	573362	26355	22977.23	101042.9	48686.3
0.0527_ppm	316108.8	254302.9	27853.82	120900.6	74787.8	382024	111680	123931.2	45773	86634.3	-23363.2	92322.4	296290.4	574626	267455.4	110544	248515.5	563386	23871.4	42621.3	52121.3	52309
0.05325_ppm	285844.8	263312.6	48674.4	96874.5	83497.4	336965.5	48994.5	93355.2	60541	89965	-11539.92	83742.1	251927.2	553332	279989.7	104020	251862.1	555130	26633.6	32988.9	98676.2	39904.1
0.0538_ppm	315763.2	318365.1	88366	86042.1	75935.4	326281	19134.5	133958.4	36634	94221	9794.12	91982	226732.8	547326	269250.9	115528	229001.4	559258	30622.2	36057.1	122323.6	22137.4
0.05435_ppm	310411.2	211096.6	70930.8	102010.2	34477.02	360621	-30148	101860.8	8263.32	62757	12209.68	74876.9	232008	572091	362001.3	128312	205833.3	528728	21309.4	22186.72	104580.7	17637.5
0.0549_ppm	277785.6	198067	39650.8	90627	46493	349503	13868.5	137328	37063	53568.6	18811.24	69019.8	209316.8	604968	282497.7	72024	226356.6	565579	35387.8	46450.8	71838.9	39193.5
0.05545_ppm	327172.8	234685.3	95346.2	106671.6	26468.9	328593	37156.5	152620.8	62782.2	68325.9	60306.4	63680.7	280604.8	604695	222448.2	61136	258804.7	593400	33591.6	55195.4	65008.3	44854.5
0.056_ppm	365596.8	272914	49021.2	197324.1	49141.6	292340.5	58635	173592	55907.8	83299.8	86564.8	59081.6	244507.2	600717	219524.1	46356	250429.5	594690	42343	48221.8	98705.6	45376.4
0.05655_ppm	327360	234685.3	60758	106574.7	17680.64	407991.5	69095	152232	37538.8	87724.9	66091.2	72446	235468.8	546039	252179.4	53096	239899.6	550873	30275	62203.5	27116.11	41029.5
0.0571_ppm	353817.6	270791.2	68564.4	117692.7	20534.44	280449	31561.5	163032	40099.8	85792.6	81743.2	65848.9	192068.8	552396	246889.8	43016	246787.1	549153	34727	37473.9	84970.9	44647.1
0.05765_ppm	352617.6	298039.9	62740.2	162307.5	4848.04	300296.5	30584.5	126196.8	40352	77390.8	81370.8	31916.57	205536.8	574743	180011.7	32668	262081.7	591250	36433.6	52023.7	142325.4	57689.5
0.0582_ppm	348710.4	230311.6	61230.6	169452.6	34329.96	272773.5	14528	229660.8	33425.6	52403.9	55622	15571.82	238341.6	614211	225543.3	-4274	238626.5	635454	41402.2	36296.3	101978.8	49150.4
0.05875_ppm	285264	302968.7	93204.2	146711.7	38425.6	175542	80215	148137.6	14792.7	60743	31866.8	29785.37	178981.6	595413	228324.9	46836	264781.6	609740	44412.2	55798	74323.2	45172.4
0.0593_ppm	296755.2	239644.6	85163.2	142193.1	66659.6	270912	40255.5	121531.2	22516.78	50256.9	59970.4	55755.3	248880.8	622791	128044.8	65364	292059	600839	35418.6	36473.4	49837.9	44468.6
0.05985_ppm	351763.2	189026.8	63474.6	102362.1	70539.4	269773	54660	143083.2	41134.6	54412.2	51097.2	49076.8	253024.8	582192	154133.7	58312	303224	549626	39250.4	51543	38623.76	35504.5
0.0604_ppm	347798.4	250978.4	66789.6	128086.5	75152.6	249126.5	115100	194059.2	63089	86590.6	36531.6	77207.9	249373.6	605319	201506.4	84052	291711	560634	50764	35061.2	20615.28	53437.8
0.06095_ppm	301536	245726.3	54967.8	151806.6	65211.8	240473.5	83820	134222.4	25588.68	90810.5	40815.6	60909.4	240150.4	574275	245276.7	72740	289785.4	538102	34609.4	33973.3	35537.74	62510.7
0.0615_ppm	274214.4	330528.5	99548.6	147782.7	86621	252288.5	69055	115094.4	55179.8	74350.8	31273.2	19956.69	217604.8	555789	245875.2	86360	268685	567729	37884	38152.4	14752.43	55991.2
0.06205_ppm	256857.6	252747.4	59738	130478.4	97907	219878	46711.5	134779.2	32065.8	66847.7	49943.6	44514.7	292700.8	565929	275720.4	75864	244655.6	550959	22589	49208.5	73911.6	40694.6
0.0626_ppm	369177.6	251966.6	77407.8	161756.7	78432	299344.5	61710	126062.4	68286.4	75658	58878.4	48751.2	323500.8	590226	236709.6	66880	260625.9	487190	22467.2	35806.4	98294	36767.6
0.06315_ppm	391896	250850.3	93619	137241	70497.6	330862.5	64615	114360	33571.2	87253.7	60113.2	58289.8	248074.4	599586	253621.5	16446.4	230605.1	522794	26017.6	36981.7	26958.82	57648.7
0.0637_ppm	350251.2	196767.7	26084.8	126842.1	48773	310037.5	642.75	138638.4	14361.88	76959.5	48381.2	22932.97	230546.4	556335	296388.6	58760	274551.7	547863	23864.4	48711.7	30674.49	41369.5
0.06425_ppm	392116.8	360327	46586.8	103422.9	55495.2	209066	28816	154502.4	66664	56507.9	46222.4	69844.9	294666.4	569244	234492.3	89484	251488	549067	34311.2	29239.9	67414.2	39465.5
0.0648_ppm	328804.8	209791.2	108905.4	143728.2	61814.6	250002	25364.5	178324.8	56474.6	49284.1	62742.4	60469.1	293876.8	609492	238624.8	55280	234235.9	591422	29862	42872	19751.41	52608.2
0.06535_ppm	292593.6	250551.4	39742.6	148445.7	41530.2	277406	32262	113875.2	70122	66091.5	48619.2	77104.3	253904	615147	223434.3	38107.6	239438.5	588541	24376.8	30824.6	77268.1	36371.5
0.0659_ppm	321360	281307.6	60149.4	158712	46922.4	185631.5	28933	141057.6	67948.4	61358.6	73626	88566.9	215370.4	585117	151283.7	48364	240317.2	580414	34504.4	33202.8	16690.87	37347.3
0.06645_ppm	318960	248337.1	92650	144319.8	74016.4	328873.5	3941.9	162259.2	60876.4	60779.1	28590.8	74965.7	156632	542763	216012.9	80128	252827.8	622167	36983.8	28618.9	14678.93	38639.3
0.067_ppm	361137.6	185769.4	79828.6	112245.9	60146.4	378802.5	9328.5	180926.4	38672.4	61670.2	47412.4	55958.8	200547.2	569400	252629.7	82136	267649.7	605827	20375.6	48649.6	49524.3	46590.2
0.06755_ppm	348739.2	270498.4	48008	113954.4	36365.24	428187.5	15512.5	111532.8	38927.2	77881	8987.44	94046.6	185371.2	583791	227618.1	74968	242669.1	584843	20407.8	32949.8	41944.49	35808.8
0.0681_ppm	365107.2	237277.8	51513.4	102714	55582.6	368908.5	57385	147393.6	50759.8	67664.7	30892.4	69578.5	207379.2	595959	185130.3	81576	233229.6	589358	27519.8	21144.36	76253.8	34960.5
0.06865_ppm	346920	180267.2	50163.6	140816.1	73632.6	298970.5	23029.5	167299.2	14009.58	65622.2	63613.2	101169.1	239181.6	593970	185056.2	74364	254791.1	552593	22792	24566.3	96583.9	31803.6
0.0692_ppm	351710.4	204661.1	71175.6	170691.9	58539	277610	53565	155923.2	28113.8	53055.6	42277.2	72642.1	242037.6	573612	186857.4	48104	252088.3	590863	15960	52405.5	62092.8	44137.1
0.06975_ppm	336715.2	231031.4	53842.4	154662.6	49434.2	399160	86980	125784	65153.4	72156.3	40563.6	69289.9	205312.8	558675	178495.5	61632	233412.3	581489	45976	56055.6	-4026.33	21712.4
0.0703_ppm	367353.6	289957.4	66041.6	108104.7	59618.2	308677.5	54925	161217.6	57974.8	69315.8	22559.6	31760.06	245655.2	504231	251381.4	93900	259645.7	534275	38410.4	45632	54919.2	34715.7
0.07085_ppm	386640	222912.3	88328.6	119574.6	64379.6	289144.5	11643	111048	29169.4	57904.4	31141.6	34377.81	277698.4	545883	239553.9	70028	281271	541456	41182.4	40201.7	96250.7	52997.5
0.0714_ppm	315691.2	272096.6	70896.8	140907.9	39634	210239	43925	106036.8	69617.6	59513.7	45838.8	80785.8	297656.8	555243	283307.1	112224	322190	566740	31085.6	29260.6	58177.7	35951.6
0.07195_ppm	372998.4	230232.3	86254.6	164123.1	42468.8	128486	13771	154632	60156.2	74527.5	39928	83187.1	343156.8	571428	245812.5	72220	292668	517505	26457.2	39118.4	83574.4	24786
0.0725_ppm	339206.4	217135.6	60887.2	160252.2	70664.8	202113	-15361	138115.2	57140.2	75036.7	40936	40966.4	303878.4	572988	256095.3	63496	252604.5	587595	27099.8	62081.6	52371.2	35720.4
0.07305_ppm	360235.2	226602.8	39219	140754.9	31734.18	277678	-19778.5	51902.4	60494.2	74993	22683.36	57609	297987.2	538629	204333.6	79212	282062.7	610127	31530.8	94622	72652.3	41282.8
0.0736_ppm	342105.6	244835.7	58962.8	175281.9	52326	287580.5	-43311.5	95140.8	80277.6	83683.6	40348	75598.4	275716	578916	194689.2	74564	264204.5	593271	23147.6	64970.4	47160.54	43690
0.07415_ppm	294139.2	295124.1	68870.4	179673	51307.6	300551.5	33015.5	133372.8	76996.4	64666.5	31816.4	73637.4	250891.2	585819	195475.8	40752	274717	560634	13357.68	44058.8	37004.31	44499.2
0.0747_ppm	349017.6	290433.2	67201	140627.4	20292.38	247656	58365	110534.4	66276.6	48649.5	43402.8	56040.2	346908.8	577512	230371.2	21080	251287.9	564246	38845.8	71187.3	25537.82	28078.9
0.07525_ppm	314318.4	311691.7	48361.6	165969.3	39949.4	325422.5	134785	115867.2	63367.2	52818.1	65027.2	103866.4	287873.6	593658	174038.1	76752	261719.2	552163	54306	55890	60417	22018.4
0.0758_ppm	325425.6	224772.8	58119.6	124164.6	19208.24	266313.5	118985	87792	24715.08	53118.3	71808.8	69900.4	293092.8	621075	140767.2	41972	285763.1	622081	57726.2	60632.6	51842	38955.5
0.07635_ppm	354672	163534.9	53682.6	139729.8	46660.2	236759	37322.5	90744	47762	88289.2	33947.2	82709.8	270155.2	589953	179002.8	83664	276668.7	615502	36596	56255.7	29836.1	49641.7
0.0769_ppm	356769.6	209687.5	15496.18	104131.8	12379.64	344003.5	-2503.95	119716.8	68429.4	81548	-13328	39527.1	194891.2	620568	208506	51348	279971.8	623285	44525.6	55616.3	20761.79	30615.3
0.07745_ppm	395827.2	274908.7	6380.44	107156.1	81532.8	125375	-20137	147331.2	79193.4	84833.1	8316.84	66392.8	181837.6	611754	254704.5	64508	274299.4	564848	49886.2	65149.8	66865.4	35717
0.078_ppm	384552	213365.8	34751.4	148200.9	96463	164755.5	45901	110356.8	50000.6	72884	5036.64	77655.6	204640.8	648531	238260	50764	255411.7	566224	45225.6	34840.4	44461.13	53704.7
0.07855_ppm	360912	303603.1	49422.4	184987.2	75228.6	261545	85440	155510.4	-278.85	102698.8	6908.16	71998.3	153938.4	619476	160620.3	36967.6	283385.1	549282	36646.4	38778	26931.38	46081.9
0.0791_ppm	405969.6	267003.1	79614.4	223915.5	103470.2	258952.5	96525	180115.2	18248.88	103046.5	23911.72	74051.8	173958.4	589797	135591.6	68908	327178	542660	38977.4	34619.6	60495.4	37597.2
0.07965_ppm	337056	249618.1	89477.8	161792.4	54815	274363	85430	168494.4	44343	89528	10666.32	39120.1	258406.4	592215	211082.4	99820	311953	593013	42261.8	28345.2	23488.64	28269.3
0.0802_ppm	326380.8	293434.4	75384.8	125240.7	101893.2	245803	28729.5	173985.6	56534.4	68694.5	43372	58748.6	215555.2	597324	222630.6	77188	302122	577705	55566	49061.3	41568.66	47753
0.08075_ppm	387556.8	247294	78839.2	85027.2	53534.4	234209	-9857.5	160094.4	27773.2	87367.7	48062	69245.5	157365.6	567372	246422.4	103716	275218.7	544853	42681.8	27816.2	9926.91	49434.3
0.0813_ppm	414393.6	238906.5	61716.8	131217.9	54188	326995	-16107.5	110457.6	41831.4	80489.7	72668.4	64676	212122.4	607152	268259.1	86744	252288.4	536640	34335	39911.9	49455.7	39917.7
0.08185_ppm	446433.6	263422.4	87356.2	154193.4	55867.6	261290	37614.5	113472	57959.2	52601.5	49198.8	92241	282604	604500	252350.4	48912	255414.6	542187	26238.8	31648	104208.3	57060.5
0.0824_ppm	421771.2	282918	91228.8	122099.1	29656.72	277797	59275	115742.4	57207.8	57792.3	42778.4	56998.5	190708	613587	210039.3	56544	274609.7	598646	57825.6	44429.1	117070.8	47941.7
0.08295_ppm	381508.8	269424.8	57983.6	155060.4	58900	367786.5	44958.5	162652.8	48126	78304.7	26739.16	59965.9	155680	614757	247305.9	56368	256974.8	601312	59319.4	49033.7	61210.8	23869.7
0.0835_ppm	345931.2	278172.2	65334.4	122757	102269.4	338019.5	41788.5	130915.2	46885.8	60743	49179.2	39120.1	215560.8	609453	240676.8	31549.2	262052.7	619157	55844.6	57943.9	74842.6	44084.4
0.08405_ppm	346785.6	226279.5	58143.4	149052.6	72564.8	281537	96095	124200	60821.8	59342.7	26785.64	74714.1	227024	682461	189958.2	73988	258604.6	592712	37352	42789.2	52366.3	75196.1
0.0846_ppm	330369.6	221070.1	71260.6	104539.8	-743.812	310318	84155	116289.6	53167.4	44503.7	43260	61027.8	207720.8	606840	232879.2	52292	258088.4	606773	32778.2	17974.96	96319.3	55085.1
0.08515_ppm	369374.4	237033.8	78659	111078	38988	260091.5	57460	132796.8	66801.8	65075	42294	91604.6	208202.4	614562	280839	54636	264190	589014	30181.2	40535.2	110362.7	51282.2
0.0857_ppm	403396.8	283223	98226	110629.2	35645.14	331976	95695	114710.4	50837.8	81701.9	51912	69256.6	244484.8	594282	272990.1	56548	241019	556248	42186.2	16865.21	91409.5	51571.2
0.08625_ppm	359841.6	314552.6	85435.2	130616.1	83356.8	350965	101420	73756.8	-1510.496	70894.7	21010.92	74451.4	229073.6	575757	240745.2	95064	295162	503358	27886.6	15250.84	123053.7	34493
0.0868_ppm	372873.6	271206	25544.54	92437.5	81677.2	370362	70415	105086.4	23173.8	77896.2	28378	64047	256536	615771	150559.8	63256	278170.9	519096	41858.6	29219.2	151919.6	41415.4
0.08735_ppm	362313.6	283881.8	87679.2	133446.6	69980.8	267699	-6707.5	138753.6	28501.2	78496.6	48095.6	85632.8	178970.4	681798	186247.5	87164	265355.8	553453	36372	-1750.277	57932.7	47052.6
0.0879_ppm	306691.2	287621.1	79288	160134.9	36544.6	285039	21356	152164.8	27261	75160.2	47115.6	47689.3	207020.8	632307	236709.6	88288	247607.8	554098	38164	42027.9	62230	50575
0.08845_ppm	358939.2	262763.6	77285.4	151572	79518.8	336413	88565	131064	41280.2	86774.9	58514.4	22288.8	247777.6	648024	228906.3	74252	291769	533415	47532.8	43143.4	45779.72	51323
0.089_ppm	383169.6	270620.4	89780.4	146798.4	116956.4	388909	72605	60921.6	55767.4	80713.9	41515.6	33527.18	218752.8	634374	188020.2	35688	288074.4	606730	46151	61044.3	25291.84	61660.7
0.08955_ppm	423158.4	229738.2	95883.4	145288.8	95771.4	367174.5	94755	114321.6	48856.6	79969.1	52967.6	49946.3	266789.6	597870	214867.2	12461.6	293886	624274	30360.4	59708	79531.9	52055.7
0.0901_ppm	401169.6	160600.8	52907.4	142137	88616	305243.5	76115	95832	56604.6	79140.7	40980.8	79894.1	258916	612534	274928.1	53936	292784	615330	40626.6	72693.8	67350.5	56895.6
0.09065_ppm	410145.6	233404.3	53087.6	169299.6	77561.8	420614	106015	145881.6	79060.8	89936.5	93385.6	88393	314501.6	662922	312947.1	81584	291769	603720	37094.4	54277.7	106050.7	44402.3
0.0912_ppm	439440	322061.7	73202	212629.2	44976.8	396618.5	79695	129364.8	111441.2	73902.4	97459.6	66526	284972.8	656565	348925.5	148736	297395	637948	45528	35765	143403.4	41383.1
0.09175_ppm	384604.8	325557	77890.6	209773.2	106289.8	341096.5	130465	75177.6	67878.2	86932.6	66866.8	60210.1	322352.8	662571	349860.3	139600	286792.6	640872	35743.4	83653.3	101459.4	45505.6
0.0923_ppm	411571.2	274005.9	100344.2	165183.9	83189.6	356957.5	120800	149400	71055.4	87981.4	70658	88211.7	309411.2	610428	349410	58700	276776	669123	34920.2	71189.6	101964.1	52292
0.09285_ppm	400305.6	264971.8	69227.4	174720.9	60249	364505.5	123325	169152	41732.6	77746.1	83610.8	85980.6	272568.8	680355	360650.4	76924	295336	637303	28292.6	48421.9	131574.8	63671.8
0.0934_ppm	403320	282027.4	100915.4	253271.1	76744.8	332741	145975	178468.8	31101.2	100228.8	65805.6	106578.5	289413.6	658905	270476.4	66916	294640	686151	35301	15501.31	77699.3	70363
0.09395_ppm	440222.4	397189.3	105753.6	190133.1	106723	408459	171375	177412.8	73054.8	92799.8	59908.8	160491.2	342300	640731	336738.9	125824	308444	733021	57999.2	36915	113778	37867.5
0.0945_ppm	528816	438657.1	128792	171105	150119	459127.5	160790	177336	49530	95079.8	75552.4	201642.6	391188	692406	374854.8	141488	357077	703480	62766.2	92522.1	167859.3	56213.9
0.09505_ppm	620448	499888.9	164770.8	230861.7	199819.2	614567	212645	310080	91600.6	132678.9	137902.8	265685.9	489193.6	782067	418779	189640	385004	744846	72037	123606.6	209852.3	110806
0.0956_ppm	687744	602045.6	241726.4	344097	358279.2	931940	362660	398136	185299.4	156748.1	232699.6	325370.6	613816	865995	541488.6	318296	417455	847014	104477.8	181697.7	368244.8	152627.7
0.09615_ppm	820512	913231	422076	587622	580754	1390005	610550	709584	339144	251788	376264	453805	845824	862758	863721	524760	486794	862623	196882	339572	753375	242777
0.0967_ppm	971760	1216767	732496	950589	856368	1800640	1033500	1005696	521846	362406	525476	497502	1085448	895713	1243512	879360	583567	889154	293930	484104	1130332	385271
0.09725_ppm	945168	1252208	742730	1023111	854924	1682575	1020950	981984	538564	398981	487004	541162	1104040	881595	1218147	907920	588033	893755	300342	498295	1148119	395114
0.0978_ppm	877056	990030	508674	803556	501714	1280355	615600	626304	378534	282644	364672	460280	802536	899574	850155	601600	500540	825342	200690	312869	656943	245599
0.09835_ppm	692736	692472	274257.6	507801.9	244853	798617.5	225940	392260.8	216829.6	169603.5	221006.8	360576.1	602560	855036	487897.2	264384	404521	778042	103769.4	142993.3	341975.9	110833.2
0.0989_ppm	537984	504616.4	176086	338400.3	123610.2	511258	105825	283022.4	138405.8	114391.4	115088.4	312909	351786.4	735657	380229.9	165040	394777	786642	64684.2	92156.4	143574.9	84935.4
[truncated: 18,002 more rows]
