# Supplementary material for: Batch effect exerts a bigger influence on the rat urinary metabolome and gut microbiota than uraemia: a cautionary tale
Source: Microbiome. 2019 Sep 2;7:127. doi: 10.1186/s40168-019-0738-y (PMC6720068; doi:10.1186/s40168-019-0738-y)
Supplement: Supplementary file 5 — Non-rarefied 16S abundance data (CSV 77 kb) [file 40168_2019_738_MOESM5_ESM.csv]

OTU	1	2	3	4	5	6	7	8	9	10	11	12	13	14	15	16	17	18	19	20	21	22	23	24
199	26	86	9	99	17	10	184	140	148	104	21	96	88	5	91	235	229	560	77	238	157	64	102	41
669	0	0	0	0	0	0	0	0	0	0	0	0	0	0	0	0	0	0	0	0	41	0	19	0
1145	0	0	0	1	0	0	0	1	1	1	0	0	0	0	0	0	0	0	0	0	0	0	0	0
344	14	10	68	10	55	10	56	17	12	7	20	15	10	2	23	18	34	32	47	10	10	16	6	26
0	302	687	6	22761	282	28091	13573	21694	38500	17699	5125	800	0	15570	688	3566	796	14	14431	2770	10701	6591	22785	3216
346	20	46	68	61	27	10	29	89	18	48	30	16	7	13	11	21	29	33	35	40	18	19	40	79
347	2	0	12	0	0	0	0	0	0	0	0	1192	89	3	0	0	3669	0	86	11	0	0	0	125
340	0	0	0	0	0	0	0	0	0	0	0	0	0	0	252	0	0	621	0	0	0	0	0	0
341	49	21	91	58	46	11	30	21	30	30	34	31	21	15	25	46	33	16	70	25	30	38	19	80
342	0	0	12	89	41	148	120	2	4	0	0	9	3	1	0	4	3	47	97	107	6	69	57	2
343	0	195	62	189	100	446	646	997	927	1650	267	119	724	562	394	7	247	266	197	115	204	29	164	429
810	8	25	8	3	87	9	12	5	1	13	74	61	0	20	10	0	0	2	16	1	0	24	0	15
812	21	52	14	14	7	1	44	154	35	83	31	0	4	1	64	153	8	0	19	23	3	9	1	43
813	11	11	15	22	10	1	3	2	20	31	16	3	7	11	3	16	48	18	41	38	4	40	6	66
348	30	18	15	24	19	28	22	42	41	47	19	14	4	4	10	23	17	16	17	24	9	20	9	57
815	990	1	197	139	2	0	2	480	1	1	628	5	1	0	2	1	0	586	6	830	10	187	3	1869
816	0	1	0	1	0	1	0	0	0	0	1	1	0	0	0	0	0	1	1	6	0	4	1	1
817	10	0	2	0	0	0	0	0	0	3	0	0	0	0	0	1	0	2	1	0	0	0	0	0
1149	0	0	0	0	0	0	0	0	0	0	0	0	0	0	0	1	0	0	0	0	0	0	0	1
719	0	0	2581	0	1401	0	0	0	1	0	0	0	0	0	629	0	2	9	14	0	3	0	0	1043
718	28	108	88	19	109	11	96	38	101	31	182	151	69	122	81	132	64	185	68	141	44	198	52	216
717	25	32	60	12	29	9	156	28	41	38	17	15	0	0	38	31	22	47	24	32	32	13	11	66
716	1	2	0	2	0	3	3	0	43	18	5	0	0	0	0	1	13	26	11	2	21	7	27	78
715	0	13	4	2	6	5	2	0	43	23	1	27	0	0	0	4	7	0	1	66	0	6	0	1
714	15	2	13	0	3	0	0	2	0	0	0	6	2	0	0	0	0	0	0	0	0	0	0	0
713	1	6	4	7	2	0	0	0	0	0	0	0	11	0	4	0	4	0	2	2	0	0	0	0
712	1	1	3	0	0	1	0	0	2	9	2	2	0	0	1	0	0	2	0	1	3	0	0	7
711	3	1	1	24	0	3	0	0	0	0	1	1	0	0	0	0	0	0	0	3	0	1	1	2
662	0	0	0	0	0	1	0	7	0	1	3	0	0	0	0	0	0	0	5	0	5	0	0	15
618	0	0	0	0	0	0	0	0	0	0	0	0	0	0	0	0	84	0	5	0	0	0	0	0
421	23	22	57	9	15	14	18	39	20	7	1	8	9	46	9	17	24	18	18	18	15	11	18	31
606	19	1	26	2	15	0	2	2	1	1	6	2	3	6	1	1	1	3	0	1	0	0	0	8
423	0	28	1	1	10	1	0	63	3	0	5	12	0	0	1	6	120	32	17	20	21	1	0	38
1069	2	1	0	0	0	0	0	0	2	1	1	2	0	0	0	0	2	2	4	0	0	0	22	8
1068	0	0	0	0	0	0	0	0	0	0	0	1	0	0	0	0	0	0	0	2	1	0	0	0
916	0	0	0	81	0	1	8	112	0	0	3	0	0	0	3	0	55	15	10	1	10	33	44	68
1182	0	0	0	0	2	0	0	0	0	0	0	0	0	0	0	18	3	0	0	0	0	0	0	0
283	0	0	0	0	0	0	0	0	0	0	0	0	0	0	0	0	3	0	0	0	0	0	81	1094
1061	0	0	0	5	0	14	0	1	0	0	0	0	0	0	0	0	0	0	1	0	1	0	2	0
1060	0	0	0	0	0	0	1	0	0	0	1	0	2	0	0	1	2	1	0	0	0	0	1	0
1062	0	0	0	26	0	30	7	0	33	22	1	2	0	0	0	0	0	13	8	0	2	0	13	0
1065	0	0	96	0	0	0	0	0	0	0	0	0	0	0	0	0	0	0	0	0	0	0	0	0
1064	0	0	0	0	0	0	0	0	0	0	1	0	0	0	0	0	0	2	0	0	1	1	0	0
619	0	0	2	0	0	0	24	25	0	0	1	0	0	0	0	0	32	0	0	0	4	0	0	0
1066	2	3	6	0	0	0	1	2	1	0	1	3	1	3	0	0	6	1	1	5	2	7	2	15
671	0	0	0	2	0	0	0	0	1	1	0	0	0	1	0	0	29	2	5	0	591	0	1	2
913	0	0	0	0	6	0	2	0	0	0	0	0	0	0	0	0	0	0	0	0	0	1	0	1
298	66	37	95	9	58	11	85	16	56	106	42	46	64	62	28	59	51	63	85	120	24	34	17	125
296	0	0	0	0	0	0	0	0	0	0	0	0	0	0	55	8	3	224	36	154	190	127	266	306
297	32	28	10	47	31	19	46	143	26	30	31	6	46	47	12	26	56	55	33	73	32	63	23	140
294	271	0	0	0	7	0	0	4	61	101	0	1	56	31	59	17	85	22	14	61	20	41	30	22
295	464	17	28	0	164	87	34	25	42	0	46	66	0	1	62	62	3	59	9	90	72	2	5	41
292	1	1935	2	3207	854	1631	986	2753	3196	2656	1539	48	1	2	1263	644	397	0	1535	632	1945	1066	16	88
293	477	25	139	3	105	56	8	6	7	2	11	11	8	34	90	136	47	40	4	85	1	25	0	90
290	4	56	28	164	56	28	60	42	52	160	42	136	11	55	19	15	14	2	48	158	30	159	17	66
291	54	18	11	1	67	7	10	43	0	0	88	88	207	42	135	70	120	3	106	284	17	28	0	36
1087	0	1	1	0	0	0	0	0	0	0	0	0	1	0	0	0	1	1	0	1	0	0	0	0
590	8	2	6	2	4	1	6	18	3	0	3	4	0	0	2	8	4	6	10	3	0	2	5	13
593	7	7	4	0	6	1	7	5	6	4	12	4	7	3	1	4	3	2	4	5	0	10	2	5
592	0	0	0	0	0	62	0	14	3	2	0	0	0	0	0	0	2	4	5	0	9	0	3	0
595	850	0	0	0	0	0	0	0	0	0	0	0	0	0	0	0	1	0	0	0	0	0	0	0
198	20	188	127	2	39	2	617	5	0	1	279	98	24	171	417	353	226	0	12	141	49	3	10	0
597	465	175	834	136	519	129	367	297	1007	574	424	632	161	123	65	129	536	234	701	817	221	424	193	920
1080	6	0	1	2	0	1	4	21	6	5	10	6	12	4	0	0	0	0	1	0	1	0	7	13
195	157	153	53	56	28	41	97	47	110	105	71	110	32	43	101	120	55	228	68	83	52	208	59	350
598	166	18	2	2	23	0	184	348	7	4	149	1721	534	955	66	129	464	782	457	410	20	118	114	131
197	118	758	266	17	0	10	1	0	7	0	98	878	61	81	2	48	131	10	85	149	159	45	79	14
196	139	88	222	69	248	46	50	86	72	64	99	47	231	232	28	123	163	193	67	204	131	110	146	220
191	56	150	11	195	3	0	72	3	1	207	0	69	2	12	127	10	29	395	51	0	30	437	370	29
1125	13	0	14	5	17	0	1	15	1	0	2	8	6	0	0	0	5	2	4	6	2	3	0	12
193	6	7	39	249	20	41	0	615	109	374	179	191	14	46	0	1	59	442	150	82	164	145	44	120
192	3	69	442	0	803	235	463	6	124	16	0	33	197	0	0	0	164	15	241	287	9	81	0	0
270	178	27	132	13	40	23	36	6	36	17	49	50	31	5	11	37	29	231	11	65	23	61	75	367
271	149	23	115	195	23	26	69	8	177	75	136	67	101	6	24	43	17	21	46	43	38	44	82	117
272	0	54	137	0	0	0	0	0	0	0	0	369	0	0	32	0	74	0	298	0	4	0	0	308
1138	0	0	0	0	0	2	2	0	0	0	0	0	0	0	0	0	0	0	0	0	0	0	0	0
274	0	0	0	0	15	28	0	0	7	11	0	4	1	7	35	78	36	145	65	89	91	150	263	48
275	76	69	60	19	50	17	79	45	118	49	38	51	35	64	27	52	115	123	104	98	21	112	61	142
276	0	1	78	32	2	0	4	209	0	1	2	58	0	50	27	2	21	3	0	125	9	364	0	605
277	0	235	5	181	71	15	84	14	26	4443	17	2334	44	80	91	25	45	4390	55	70	24	84	12800	3
278	0	11	0	1	1	0	4	13	0	11	7	0	700	718	0	0	2	1	2	1	0	48	1	0
279	13	136	277	13	42	0	0	18	86	1	64	101	36	125	55	105	52	111	19	149	11	62	17	65
524	76	8	17	3	3	6	5	6	2	4	3	0	2	2	6	5	6	5	5	9	9	2	2	9
525	0	207	125	38	6	29	0	0	0	0	0	0	0	406	17	46	12	0	0	0	0	0	2	0
526	7	111	40	2	48	1	2	184	63	0	2	16	77	1	44	96	5	501	51	94	2	125	42	167
527	2	1	1	10	8	3	3	11	23	1	0	0	1	1	1	1	6	36	8	4	30	4	32	4
1019	75	45	5	98	23	2	1	0	24	8	4	21	13	17	34	62	88	56	100	40	1	7	0	52
522	2636	1833	247	2501	810	49	3115	1346	840	1936	266	4515	1674	402	3327	802	496	4449	2545	1098	0	1191	2269	20
523	1	19	4	8	5	2	1	3	2	0	2	35	0	1	0	0	16	1	21	16	1	1	0	11
1015	0	0	1	0	0	1	0	0	0	0	0	0	1	0	0	0	0	0	0	0	0	0	1	2
1016	3	0	0	0	0	0	39	1	0	0	12	83	118	22	83	9	28	675	152	150	3	289	119	166
1017	1	0	2	0	0	0	0	0	0	0	0	0	0	0	0	0	0	0	0	2	0	0	0	0
528	0	0	0	0	0	0	36	0	0	0	157	0	0	0	0	0	0	0	0	0	0	0	0	0
1011	0	0	0	1	0	0	0	0	1	0	0	0	0	0	0	1	0	0	0	0	0	0	0	2
1012	0	127	1	1	2	16	3	98	44	1	72	0	31	0	29	10	3	0	60	36	2	23	44	50
1013	3	5	8	0	3	0	6	2	4	0	0	4	6	5	1	3	1	2	3	4	3	2	0	10
449	0	0	0	0	18	2	21	14	9	3	11	9	2	2	2	6	5	14	7	15	4	17	11	13
448	64	2	32	1	6	0	72	0	3	0	177	0	2	1	2	0	0	2	0	0	0	1	1	1
443	19	15	16	3	47	14	28	51	27	6	32	12	9	19	0	3	25	4	16	12	14	4	6	13
442	1	0	111	0	0	0	0	0	0	0	0	30	0	32	41	24	32	22	50	31	0	19	0	0
441	4	2	0	3	3	0	3	4	6	13	0	5	0	4	0	3	5	4	8	11	4	1	46	50
440	0	47	2	0	0	2	46	14	3	2	3	0	0	39	0	5	4	0	97	4	63	1	0	69
447	0	17	164	0	71	0	0	0	0	0	9	37	0	0	14	2	25	3	11	19	1	3	0	3
446	4	56	79	0	34	0	1	0	6	3	1	3	52	0	1	0	80	0	14	2	28	3	3	0
445	0	4	73	15	114	3	13	20	6	11	28	4	0	2	10	1	5	5	16	4	17	13	3	21
444	8	7	13	16	12	16	9	19	8	24	9	3	2	0	0	2	21	30	17	10	17	22	27	13
47	4	272	496	182	347	997	0	762	1012	557	68	94	13	176	72	183	576	251	144	49	232	201	24	1763
108	0	0	0	0	0	0	0	0	0	0	0	0	0	0	0	0	3	0	1	0	0	0	0	0
109	309	205	625	157	596	145	604	72	195	300	220	163	92	318	161	733	359	150	250	546	37	376	37	767
1135	9	1	4	0	1	2	5	11	17	12	2	6	8	7	3	0	6	8	3	10	12	7	5	21
102	1192	836	379	6	202	0	97	44	0	37	408	299	21	252	353	609	358	589	163	803	5	41	0	152
103	342	85	2868	431	1089	50	269	73	131	29	162	341	198	19	214	67	288	424	227	343	108	138	354	133
100	122	348	256	114	121	49	240	374	408	417	713	163	60	133	200	122	431	287	465	522	205	713	284	1898
101	0	245	9	2	5	0	0	369	0	0	0	236	49	705	358	893	1290	2	87	192	1479	1072	1118	1
106	257	189	284	242	203	462	525	77	517	130	328	279	183	54	238	95	231	258	1012	810	87	325	571	382
107	122	119	256	254	1054	301	387	590	206	389	459	84	315	19	173	451	509	283	245	403	387	92	310	599
104	7	4	0	1079	0	2000	46	0	578	2	0	0	93	0	204	6	285	61	159	0	1156	0	2044	0
105	250	183	189	163	136	108	598	601	580	512	219	129	64	283	206	133	507	182	549	383	226	164	396	1293
902	1	0	1	0	0	1	1	0	1	0	0	0	1	0	1	0	1	0	0	0	0	0	0	2
903	39	19	32	5	16	2	69	23	8	2	50	8	73	10	6	8	11	2	18	25	0	17	3	45
39	1	1023	1318	1048	793	667	11	58	164	145	15	11352	19	202	42	44	2685	201	203	263	34	118	29	39
38	10	5552	5564	2816	131	0	17	765	189	146	22	1465	67	1673	291	341	101	63	35	1686	0	148	33	16
906	15	0	47	0	3	1	0	2	0	0	1	8	3	1	0	0	11	0	0	3	0	0	0	5
907	157	133	110	537	78	93	150	390	548	120	137	54	236	197	229	193	90	404	137	194	144	221	618	641
904	0	16	0	0	0	0	0	0	2	2	0	4	0	6	0	0	9	0	48	53	10	87	0	102
905	0	0	0	0	0	36	13	0	0	0	1	0	0	0	0	0	0	0	0	0	0	0	0	0
33	16	1275	11409	0	8872	0	0	22	0	0	66	1	0	5	1181	134	48	1087	74	2710	0	0	0	3
32	1463	1107	786	1843	200	704	807	1201	2041	1693	235	1319	523	601	1155	1433	650	2109	2302	2216	962	1442	163	1652
31	0	830	0	0	2472	1	0	1778	1	0	115	605	889	1440	208	876	5213	41	3214	5395	1951	210	0	3334
30	856	437	1717	1166	878	87	278	1896	506	338	1495	1017	910	517	492	1548	1263	1861	1365	909	320	616	553	3250
37	2588	698	159	547	306	7	10	0	33	1389	2109	876	1677	1835	198	751	561	2828	471	259	0	2783	992	3707
36	0	295	1066	0	777	0	3	46	1	0	327	481	21	0	170	1194	5571	64	1973	5127	5352	703	0	2496
35	1	0	0	0	0	0	0	1	0	0	2	0	1	0	0	0	0	0	1	0	0	0	0	1
34	297	36	9	0	53	6	32	628	2	0	104	443	928	2037	165	104	179	1385	83	796	5	256	218	252
641	3	1	22	0	13	0	17	0	0	0	9	8	0	0	0	1	1	0	1	2	0	0	0	1
640	0	0	0	0	0	0	0	0	0	0	0	76	4	0	0	0	0	0	0	0	0	0	0	0
643	0	0	0	0	0	0	0	0	0	0	0	0	0	0	0	0	20	0	9	0	49	0	0	0
642	8	1	8	0	23	0	0	0	0	0	3	7	2	0	0	0	1	0	21	4	0	1	0	0
645	22	7	0	0	0	0	1	3	0	0	0	2	13	2	12	0	0	0	1	2	0	2	11	0
644	15	1	267	1	33	0	0	13	0	0	12	4	7	1	3	0	617	3	35	816	0	1	0	27
438	20	11	14	47	8	5	35	13	26	17	13	6	12	16	7	10	15	10	16	12	10	8	16	47
646	0	0	0	49	0	0	0	0	0	0	0	0	0	0	0	0	0	0	0	0	0	0	0	0
649	12	8	8	41	17	19	24	20	56	1	7	5	15	4	13	27	24	38	19	7	20	22	30	61
648	9	5	9	5	2	0	0	0	0	1	1	6	3	5	0	5	2	8	2	4	0	3	4	0
434	0	36	0	0	8	0	8	6	23	1	40	67	4	14	16	34	0	12	27	46	0	47	2	26
435	0	0	0	281	747	860	934	1881	326	1	2	0	0	0	886	290	232	0	500	81	505	72	1463	773
432	26	9	39	9	27	11	58	16	5	5	25	8	10	2	6	13	49	21	22	23	9	22	6	17
433	9	4	18	12	9	2	13	18	12	11	45	6	8	1	0	4	16	22	20	14	6	12	3	15
431	134	1	30	1	7	0	0	1	3	0	2	0	0	0	0	1	137	0	100	0	31	0	0	0
753	0	0	0	0	17	11	0	0	0	0	0	0	0	0	0	0	4	0	0	0	0	0	0	0
1002	0	0	0	0	0	0	0	0	0	0	0	2	0	0	0	0	1	1	0	2	0	0	0	0
339	17	78	56	7	52	1	15	24	20	18	45	32	33	11	12	50	40	19	109	81	47	24	22	64
338	29	0	0	0	122	0	0	34	0	0	30	0	0	0	50	26	47	59	12	16	3	27	0	442
335	17	14	50	26	23	14	46	36	56	43	22	53	14	16	17	20	51	27	93	85	38	35	23	111
334	7	17	19	1	20	2	13	19	11	15	52	26	1	7	10	10	58	11	60	33	12	30	3	91
337	48	45	10	8867	4	1	0	31	3	8	5	23	38	7	0	1	106	1498	833	65	6	8	1362	66
336	33	38	46	18	31	5	34	20	31	52	52	43	5	7	5	29	61	25	59	33	36	37	15	73
331	0	36	22	51	17	33	51	81	130	55	15	23	1	3	31	30	110	86	15	92	9	22	47	30
330	0	0	0	84	0	0	13	0	107	215	10	3	33	12	0	20	0	141	24	24	4	40	39	207
333	61	64	71	16	43	19	59	96	12	10	52	39	22	37	13	108	21	5	9	24	17	39	18	55
332	49	7	18	1	53	1	63	19	9	15	21	48	0	1	14	19	34	16	33	39	7	19	1	2
744	0	1	1	3	2	12	2	0	0	2	0	0	2	1	0	2	0	3	0	0	0	0	0	3
1026	0	0	0	0	2	0	0	0	0	0	0	0	0	0	0	2	0	0	0	1	0	0	0	1
752	0	0	0	0	0	0	4	0	0	1	0	0	24	0	0	0	0	2	1	0	0	0	0	0
745	2	2	0	4	0	0	0	17	0	0	2	0	0	0	0	0	2	0	2	0	2	0	0	0
854	13	13	1	8	5	1	36	14	3	17	6	15	0	0	3	19	1	151	28	11	3	14	5	2
855	0	1	0	1	0	1	2	0	0	0	0	0	0	0	0	4	0	0	0	3	1	0	2	0
856	1	3	2	0	2	0	0	0	0	2	0	1	0	0	0	0	1	0	1	0	0	0	0	1
857	0	0	0	0	0	0	0	0	0	0	1	0	6	0	0	0	6	1	0	2	2	0	0	2
851	0	0	0	25	0	36	67	17	17	7	2	0	0	0	6	2	0	1	0	0	3	0	29	0
852	0	2	0	0	7	0	0	1	0	0	0	0	0	0	0	0	1	0	0	0	0	1	0	3
345	1	0	0	0	172	94	0	0	9	5	0	0	0	1	33	55	90	47	58	41	136	30	29	31
42	0	0	0	0	0	0	0	0	0	1	0	0	0	0	0	0	0	0	0	0	0	0	3	0
858	6	0	3	0	2	3	0	0	0	0	0	1	0	0	0	0	0	0	0	0	0	0	0	0
859	3	0	2	1	0	0	0	0	0	2	0	0	0	0	0	2	0	0	0	2	0	1	2	0
1081	0	0	0	0	0	0	0	0	0	0	0	0	0	0	0	0	2	0	0	0	0	0	0	0
748	1	1	0	1	0	0	0	1	0	1	0	0	0	0	0	0	0	0	2	0	0	0	0	0
6	8326	2552	2792	2089	551	1079	6504	5889	928	570	772	450	8254	532	2061	2487	3573	885	2745	1441	2365	1015	1571	8743
900	0	0	0	0	0	0	0	2	1	0	0	0	0	0	0	0	0	0	0	0	0	0	0	0
99	0	287	225	383	14	20	8	0	594	295	8	176	0	160	1	0	306	17	1551	157	760	62	5	426
844	20	2	25	1	10	7	9	0	0	32	6	0	2	0	0	41	13	0	10	4	2	6	0	36
91	298	555	219	85	49	65	187	4	191	55	545	1031	1	13	664	2858	5	80	980	230	323	1424	93	290
90	396	938	2184	655	108	4	162	362	192	147	328	1574	779	193	28	26	816	76	137	350	386	34	41	75
93	180	229	421	358	163	204	254	835	642	451	275	157	54	120	59	166	456	316	364	352	442	245	320	556
92	0	0	0	0	0	0	1	0	0	0	0	0	0	0	1	0	0	0	0	1	0	1	2	0
95	0	0	1	0	0	0	0	1	0	0	0	0	0	0	0	0	0	0	0	1	0	1	0	3
94	233	196	273	626	263	81	384	486	170	303	237	130	138	167	266	457	281	227	248	163	163	93	192	273
97	467	71	232	222	712	576	111	413	413	156	478	179	241	422	240	69	26	371	214	415	1275	392	517	842
96	1925	182	996	0	5	0	0	0	0	0	0	423	2920	2362	115	0	295	0	114	0	0	0	0	0
424	0	0	0	0	0	9	12	6	237	158	3	0	0	0	0	0	0	0	0	0	0	0	0	0
814	0	0	0	0	0	0	0	0	0	0	0	0	0	0	0	0	0	0	0	18	0	1	0	0
349	13	23	13	12	40	25	4	25	64	10	20	8	4	102	6	9	0	62	21	24	5	9	11	99
1098	0	0	0	0	0	0	0	0	0	0	0	0	1	0	0	0	0	0	1	0	0	0	0	0
153	0	0	0	0	0	0	0	0	0	0	1	0	0	0	0	0	0	0	0	0	0	0	0	1
740	24	0	9	0	0	0	0	0	0	0	0	1	1	0	0	0	0	0	0	0	0	0	0	0
741	0	4	10	0	0	0	0	0	0	0	0	16	0	12	16	19	0	0	0	0	0	0	0	14
742	113	20	117	0	87	5	25	52	9	66	85	61	176	16	21	97	77	39	115	66	3	66	0	151
743	1	17	1	3	0	0	9	0	1	0	8	9	0	3	0	0	11	103	2	5	10	34	1	27
559	1	0	4	9	5	9	3	26	6	5	4	1	5	0	4	0	9	19	1	0	7	0	21	8
558	504	353	14	17	4	172	110	314	194	78	16	76	229	23	0	147	0	391	117	64	653	213	56	206
746	0	1	1	2	0	1	0	0	0	0	0	2	0	0	0	0	0	2	8	1	5	1	2	5
747	0	445	0	50	0	0	0	0	0	178	1	300	56	0	575	1211	46	2076	515	527	16	484	74	334
555	28	1	4	4	6	6	2	3	19	12	7	12	2	3	4	7	6	6	6	7	1	0	3	2
749	0	0	1	0	18	0	0	0	0	0	0	0	0	0	0	0	2	0	6	3	0	3	0	0
557	0	0	0	6	367	0	223	33	488	138	159	308	160	13	382	65	147	314	459	104	67	82	268	21
556	51	0	32	0	0	0	0	0	0	0	0	2	0	0	0	2	8	15	23	1	0	12	2	1
551	16	30	38	8	41	18	36	27	31	17	40	28	33	13	54	32	19	9	31	43	8	31	44	84
550	5	0	11	0	3	0	0	3	0	0	3	10	42	0	3	0	0	0	0	57	0	24	0	0
553	5	41	12	0	7	1	14	0	4	0	21	9	0	1	4	34	58	33	40	53	23	54	0	5
552	14	1	22	6	15	1	1	22	0	0	0	3	0	6	0	9	10	8	14	0	8	0	0	17
238	0	33	0	40	13	102	1	17	971	3851	1578	0	0	21	17	15	18	4479	13	184	5	155	9382	104
239	43	33	69	84	20	1	68	52	86	19	29	39	44	63	16	26	33	93	77	69	54	83	81	215
234	139	54	123	29	100	12	46	56	159	58	72	58	22	50	34	46	151	73	145	80	13	74	31	157
235	57	23	50	67	111	41	54	50	93	171	39	17	42	0	172	526	41	121	108	180	10	170	69	124
236	238	189	325	132	127	37	55	18	61	21	100	84	41	3	92	23	174	147	151	67	49	32	63	101
237	84	23	505	132	58	9	39	23	71	88	82	4	63	17	61	144	152	112	84	291	13	56	68	32
230	3553	3117	204	3960	1598	49	179	18	1660	697	213	795	970	1214	958	2459	4052	2545	3773	2152	0	629	20	2810
231	1495	0	34	0	6	0	2	0	0	2	0	0	11	0	1	4	3	1	2	3	0	0	0	26
232	0	227	0	0	76	0	0	875	39	9	219	14	0	28	25	125	36	0	74	591	29	21	0	0
233	30	61	136	93	76	52	92	61	21	71	34	79	45	47	48	38	122	172	242	105	147	165	82	121
1050	0	0	1	0	0	0	1	0	0	0	0	0	0	0	0	0	0	0	0	0	0	0	0	0
1051	0	0	0	0	2	0	0	0	0	0	0	0	0	0	0	0	0	0	0	0	0	0	0	0
1052	0	1	4	0	22	0	0	16	0	0	96	53	5	27	99	87	59	0	52	130	1	59	0	22
1053	0	1	0	1	0	0	0	0	0	0	0	0	0	0	1	0	0	0	0	0	1	0	1	0
1054	1	0	0	0	0	0	1	1	0	0	0	0	0	1	0	0	0	0	1	0	0	0	0	0
1055	0	0	0	0	3	0	0	0	0	0	0	1	0	1	0	0	0	0	0	0	0	0	0	0
1056	0	0	0	0	0	0	0	0	0	0	0	0	0	0	0	0	0	1	1	2	0	0	0	0
1057	0	0	0	0	0	0	1	0	0	0	0	0	0	0	0	0	0	0	0	4	0	0	0	0
1190	0	1	0	0	0	0	0	0	0	1	0	0	0	0	0	2	0	0	0	1	0	0	0	1
1193	18	21	14	10	8	8	16	16	9	5	9	8	6	4	5	9	16	15	14	18	16	9	7	19
1192	7	2	23	1	0	0	0	1	0	1	3	2	6	4	1	8	2	6	1	6	1	3	0	20
1194	0	0	0	0	0	1	0	0	0	0	0	0	0	0	0	0	0	0	2	1	0	0	0	1
1	12923	7817	11058	9853	3728	4562	12177	2526	2424	1618	1853	2813	13098	809	8744	10544	2826	6089	7154	10534	5250	5492	6811	10969
155	0	0	1	0	0	0	0	0	0	0	0	1	0	0	0	0	1	0	0	0	0	0	0	0
146	180	225	274	480	243	75	236	330	142	137	234	75	4	294	58	162	378	155	319	370	112	174	0	579
147	75	46	90	33	85	13	80	74	111	169	55	95	83	23	31	117	54	7	75	66	4	85	74	95
1175	6	2	5	3	3	0	1	9	1	1	1	0	7	2	6	3	4	2	3	0	4	1	0	16
145	37	28	19	144	4	233	54	459	82	17	17	4	21	41	30	51	204	48	23	285	25	126	150	89
142	19	24	50	703	17	630	419	544	211	107	10	20	2	40	738	531	2	167	26	2	61	315	205	569
143	3	2	1	513	1064	691	3	0	0	1	803	11	1	1	80	178	3	1	54	1	377	67	864	57
140	0	0	0	0	30	25	0	18	0	1	141	0	0	0	68	254	0	46	0	2017	0	1044	14	22
141	70	69	192	103	117	96	71	161	144	70	47	68	102	43	101	134	193	160	169	226	106	120	98	329
612	7	1	3	57	7	67	20	47	16	9	8	0	0	21	12	0	14	58	7	33	10	5	20	37
613	0	0	0	0	1	0	1	0	13	4	1	35	4	0	1	0	2	0	12	4	2	2	0	13
610	0	12	9	3	4	0	13	1	0	0	1	1	0	1	4	6	6	13	0	13	0	9	2	0
611	84	9	8	35	20	5	58	46	8	38	9	5	0	0	12	33	4	20	5	16	1	10	22	119
616	28	0	58	0	0	0	61	3	0	0	365	24	0	0	0	0	0	0	0	0	0	0	0	2
617	3	6	4	1	3	1	3	1	3	3	2	2	4	3	3	3	4	4	2	2	4	5	0	5
148	30	167	37	64	45	22	97	73	230	521	211	327	75	24	97	178	252	127	48	129	177	101	39	406
149	293	277	174	101	204	2	88	52	114	107	254	102	113	166	71	133	148	152	242	121	65	130	31	176
511	0	0	0	16	80	0	0	934	1	0	546	3	0	1	26	156	10	6	1	263	30	918	1054	1125
912	0	0	0	2	0	0	0	1	3	1	1	0	0	0	0	1	0	0	0	0	0	0	2	0
1139	0	1	1	0	0	0	1	0	0	0	0	0	1	0	2	0	1	0	1	0	1	1	0	1
510	0	0	0	0	0	0	0	0	0	0	24	0	0	0	0	36	0	0	0	0	146	0	0	0
951	0	0	37	1	3	0	0	1	0	7	6	1	5	0	0	0	35	0	24	3	0	0	1	1
710	0	0	0	0	0	0	0	0	0	0	0	7	15	9	8	17	0	21	0	17	0	8	22	70
513	6	0	0	0	68	0	21	19	62	190	20	0	0	0	25	17	30	56	64	181	26	40	19	300
512	0	10	0	2	2	0	0	3	9	0	0	112	0	0	3	6	19	0	0	3	0	32	4	0
948	1	0	0	0	0	0	0	0	1	0	2	1	0	0	1	1	0	0	0	0	1	0	0	0
949	0	0	0	0	0	0	0	98	0	0	0	0	0	0	0	0	0	0	0	0	0	0	0	0
947	0	2	4	6	1	0	6	12	3	5	1	0	0	3	6	7	2	6	2	5	1	5	1	10
944	19	0	14	0	0	0	4	0	0	0	6	9	21	1	12	34	7	0	0	6	0	0	0	4
945	0	0	3	0	0	0	0	0	0	0	0	0	1	0	0	0	0	0	0	3	0	1	0	0
942	0	9	6	0	0	1	2	32	17	34	0	17	0	5	0	0	0	0	0	0	0	34	5	0
943	0	0	0	2	0	0	1	0	0	1	1	1	0	0	0	0	0	0	1	0	0	1	0	0
940	0	0	0	3	0	0	0	0	0	1	0	0	0	0	0	0	2	0	3	0	0	0	0	0
941	0	0	0	0	0	4	0	1	2	0	0	0	0	0	0	0	0	0	0	0	0	0	0	0
1191	0	0	0	0	0	0	0	0	0	1	2	0	0	1	0	0	0	0	0	0	0	0	1	1
689	2	7	12	0	0	0	0	0	0	0	0	0	0	0	0	0	17	0	10	0	1	0	0	0
688	36	27	25	38	12	30	40	9	42	22	36	7	4	5	22	22	17	12	46	9	2	8	21	26
594	0	0	0	0	0	0	0	4	12	23	20	0	0	0	0	0	10	0	3	10	21	4	0	1
1059	0	0	0	0	0	0	0	0	0	0	4	0	0	0	0	0	0	0	0	0	0	0	0	0
685	1	5	0	2	3	0	3	2	3	2	0	0	0	2	3	0	0	15	0	6	1	2	1	4
684	13	4	0	1	1	0	2	1	0	0	0	2	5	2	11	1	0	2	0	2	4	0	0	0
687	86	44	53	34	47	11	21	12	68	81	57	34	32	32	51	80	75	36	147	33	25	81	20	138
1000	0	3	0	0	0	0	0	3	0	0	0	0	0	0	0	0	0	0	0	0	0	0	0	0
681	3	87	75	1	3	0	62	8	5	4	4	3	35	11	16	52	20	43	23	22	9	13	17	58
680	71	24	26	83	35	72	165	54	39	66	47	47	54	20	52	58	21	110	85	82	38	46	67	167
683	0	0	0	2	0	7	6	11	3	6	0	0	0	0	1	0	0	0	0	0	2	2	9	0
682	0	1	3	7	4	2	3	0	1	0	4	2	3	0	6	2	2	0	2	5	0	0	0	8
623	0	0	0	0	0	0	0	0	0	0	0	0	0	0	0	0	1	0	58	0	30	0	0	0
819	0	0	3	1	0	0	2	0	1	0	2	0	0	1	0	0	0	5	0	2	0	1	0	1
622	0	1	0	0	0	0	0	0	0	0	0	55	0	0	33	0	0	0	0	0	0	0	0	0
133	45	97	23	471	27	86	157	67	101	357	51	119	61	27	75	195	52	161	169	76	394	41	32	43
132	0	0	0	0	0	0	0	0	0	0	0	1	0	0	0	0	0	0	1	3	0	1	0	2
130	0	0	207	658	931	163	249	515	37	394	713	31	0	86	953	3	0	11	199	134	73	853	0	0
498	5	5	10	8	15	8	15	14	6	14	6	5	6	1	6	10	7	15	15	17	4	8	5	30
136	53	108	251	8	115	0	111	211	0	71	193	385	104	238	32	51	354	139	201	104	5	137	0	384
135	0	0	0	0	0	0	0	0	0	0	0	1	0	0	4561	1	0	0	0	0	0	0	0	1150
134	1321	2	3305	0	0	0	0	0	0	0	0	0	0	0	0	4	0	1059	0	0	0	5	0	0
494	0	10	57	54	112	71	0	0	165	178	0	62	0	3	27	17	33	25	107	26	76	128	135	184
139	3	11193	9105	306	42	1177	1300	738	5	46	266	2976	0	6005	40	42	699	7	18193	1451	687	579	310	19360
138	39	52	66	200	21	193	220	201	29	182	14	95	36	34	29	15	60	55	87	131	93	88	95	527
490	0	2	24	34	11	5	43	4	8	1	34	6	0	0	7	4	8	14	13	7	3	3	12	6
491	83	40	11	71	20	0	71	24	16	36	5	100	33	11	73	12	13	94	52	27	0	32	49	1
492	10	18	19	2	3	2	7	1	8	3	2	10	10	2	6	4	9	4	8	16	1	10	0	18
493	15	21	15	16	8	3	7	16	2	9	3	6	5	13	7	15	8	8	8	19	13	4	14	4
24	1488	2077	161	2295	243	3187	2024	11	5256	4972	1468	1505	36	1100	58	246	9	822	1955	1615	104	2047	521	886
25	0	1	0	3	0	2	0	1	3	1	1	0	0	0	0	1	1	0	1	0	2	0	0	0
26	1	0	1	1	4	0	1	1	0	0	0	0	0	1	1	0	0	1	0	2	1	1	0	1
27	75	999	22	363	39	2082	962	62	13	4	60	183	338	1462	1523	2426	25	0	897	394	3	2546	1047	4898
20	9978	6	675	2	35	0	9125	16	1	4	640	2308	162	4	584	5	2195	2	6	38	74	131	40	57
21	3496	1186	3536	1185	2120	421	2061	1760	394	277	1375	521	3778	503	1457	2784	952	2641	938	2175	1907	1378	2039	9443
22	1	1571	273	3068	675	3158	30	525	611	836	2279	45	0	2951	751	2273	362	913	177	117	121	105	2244	89
23	678	1288	3032	2435	1135	184	480	1115	109	481	1107	280	1223	868	1079	778	1816	2826	2052	1950	2260	1521	2431	537
28	3604	2302	5304	409	6946	995	591	1780	1299	744	6233	1831	1303	1378	521	1002	1318	1648	1454	2365	5191	1960	248	939
29	1	1334	605	8	9	34	386	8041	4326	3707	298	3733	0	728	0	7	1	0	0	1	0	5318	1464	6
820	0	0	0	1	0	0	1	0	0	0	1	0	0	0	0	3	0	0	0	3	0	0	9	0
407	12	92	0	38	18	15	8	7	42	19	2	8	3	10	14	2	4	18	12	49	8	10	37	83
406	11	0	60	0	83	9	29	20	13	0	8	2	0	0	6	0	0	41	3	149	0	43	36	1
405	29	12	30	36	15	11	41	38	35	11	18	4	12	18	17	28	15	40	18	17	13	9	18	29
404	1	7	0	0	1	0	0	54	0	19	36	33	2	40	6	9	13	36	48	12	15	25	5	117
403	0	0	0	0	1	371	1	0	0	0	0	0	0	0	0	0	0	0	0	0	1	0	0	0
402	33	4	116	1	46	0	1	0	4	2	33	8	12	1	1	10	18	6	33	91	4	34	9	55
401	0	0	0	0	13	18	0	0	4	22	0	14	8	33	10	7	62	57	68	16	116	24	20	35
400	0	0	0	0	0	0	0	0	0	0	0	0	0	0	0	0	5756	0	947	639	1162	5	0	0
933	0	0	0	0	0	0	0	0	0	0	0	0	0	0	0	0	0	2	0	0	1	0	2	0
932	32	7	11	8	14	11	4	2	38	7	17	4	2	9	9	10	15	2	14	22	16	11	1	20
931	0	1	3	0	2	412	0	0	2	2	0	0	0	7	0	0	1	0	2	0	3	2	0	0
930	0	0	0	0	0	0	0	0	0	0	0	0	0	0	0	0	224	0	0	0	0	0	0	1
937	52	29	30	0	30	0	48	9	2	2	34	1	0	0	5	1	0	0	1	0	0	0	1	1
936	1	0	0	0	0	0	0	0	0	0	0	1	0	0	0	0	0	3	0	0	0	2	1	0
409	11	12	1	47	0	0	0	0	0	1	0	116	0	10	3	11	1	25	15	38	3	40	12	108
408	4	17	13	26	6	11	26	20	24	31	21	25	0	1	8	13	15	45	45	42	20	24	35	37
628	0	0	0	0	12	11	0	0	2	0	0	0	0	0	6	24	7	7	0	6	2	4	1	4
1028	0	0	0	0	25	0	23	0	99	56	31	12	0	3	0	3	22	18	12	44	5	30	5	23
758	0	0	19	0	10	0	0	0	0	0	0	2	0	0	0	0	0	0	0	0	0	0	0	0
379	0	30	0	0	0	1	0	0	0	0	0	1483	3798	737	0	0	0	0	499	1	0	505	0	0
378	476	97	137	57	545	40	34	178	68	85	99	79	704	50	41	87	263	60	102	841	21	111	7	353
228	0	0	0	0	0	0	0	0	0	0	0	0	0	0	0	0	0	0	0	1986	0	0	0	451
829	0	0	0	0	2	0	0	0	3	0	0	0	0	0	1	3	0	4	0	1	1	2	0	0
828	1	0	0	1	0	3	0	2	0	0	0	0	0	0	0	1	0	1	1	0	1	1	2	3
371	45	13	81	13	56	15	8	36	7	3	34	9	3	6	5	24	36	11	23	52	35	39	11	66
370	32	22	112	33	35	9	3	14	21	50	24	20	2	1	27	37	32	5	30	61	5	25	9	86
373	19	180	330	1247	100	0	374	515	142	790	229	658	321	658	564	1037	2753	579	1264	348	1460	1147	905	3176
826	2	0	1	0	0	0	0	0	0	0	0	0	2	1	0	1	1	0	5	3	0	0	0	1
375	0	257	909	0	341	0	0	72	1	0	125	616	0	1	605	401	1202	1304	191	2953	63	1018	0	1013
374	0	17	10	33	0	8	0	21	11	2	11	27	0	0	0	0	25	47	126	140	36	5	6	166
823	0	2	1	2	2	2	4	0	0	0	1	0	1	0	0	0	0	0	1	0	2	0	0	0
822	45	0	2	3	2	0	197	4	0	7	96	3	100	7	0	1	14	0	0	1	1	0	0	2
1177	0	8	7	0	377	0	0	33	0	0	1	128	1	0	56	1915	3	23	3	69	1	0	7	52
911	0	0	0	0	0	0	0	0	0	0	0	0	0	0	0	0	1	0	9	0	0	0	0	0
708	0	0	0	0	0	0	0	1	91	0	0	0	0	0	0	0	5	0	0	0	113	0	0	0
709	0	0	0	0	0	0	0	0	0	0	0	0	0	0	0	0	1	29	7	4	0	4	0	0
1176	0	0	0	0	0	0	0	0	0	0	0	0	0	0	0	2	0	2	0	0	0	0	1	0
704	13	136	125	61	41	13	69	52	101	142	187	120	19	12	41	43	76	13	102	65	14	46	49	669
705	1	0	12	1	9	0	4	0	2	0	0	2	2	0	1	2	0	4	0	2	0	0	0	4
706	1	0	0	5	0	0	0	11	0	0	1	0	0	0	0	0	644	0	3	0	0	0	1	344
707	3	2	7	0	0	0	1	7	3	3	6	1	1	2	1	2	0	2	1	3	0	0	2	0
700	0	0	0	3	0	4	2	0	2	5	0	1	1	3	0	0	0	0	1	0	3	2	6	4
701	26	15	14	52	10	20	13	25	24	33	6	15	4	5	9	11	10	30	5	13	31	15	35	48
702	5	0	10	1	1	0	0	0	0	0	0	4	20	0	2	0	0	0	1	4	0	0	0	1
703	0	0	0	0	0	14	0	0	0	0	0	0	0	0	0	0	0	0	0	0	17	0	17	0
393	1	1371	38	1030	124	2	35	1	910	0	244	117	0	87	0	30	15	1470	677	146	12	1476	3	793
391	5	9	8	13	24	10	19	8	19	12	7	40	59	66	3	1	21	2	14	6	22	20	11	183
89	418	356	146	385	280	350	465	668	378	295	487	231	1	294	46	135	658	1965	30	451	745	576	334	495
397	36	2	4	10	38	9	116	5	27	0	18	1	102	4	56	9	16	9	0	4	8	1	73	3
1067	0	0	1	1	2	0	0	6	0	0	0	0	1	0	0	0	0	1	0	0	0	0	0	4
395	0	520	616	702	319	122	64	774	702	561	758	336	93	440	143	139	748	743	635	801	346	316	179	1182
394	43	58	47	19	37	21	46	74	39	40	63	24	35	48	31	52	35	43	59	28	28	44	54	74
82	0	309	24	880	24	489	403	83	319	883	252	27	8	124	8	62	281	446	644	866	249	400	968	3651
83	379	21	1930	335	528	119	208	320	417	215	293	861	49	166	180	310	283	132	239	1936	332	347	486	1042
80	1074	301	114	557	913	254	342	1387	412	81	379	316	44	272	175	33	611	327	486	980	687	75	206	1577
81	27	188	1071	2484	857	202	715	302	1008	563	0	0	13	5	25	221	21	422	356	317	171	455	348	1594
86	393	291	643	467	944	468	229	328	648	395	510	1043	852	289	166	509	158	105	355	300	115	170	306	666
87	90	763	198	2130	104	312	10	319	1	82	88	1	1460	479	1240	1007	6	63	34	1301	576	198	1	2
84	404	395	1062	63	1142	184	166	436	226	104	379	337	1652	174	124	681	214	725	318	642	439	421	93	392
895	0	0	1	0	0	6	1	0	0	0	0	0	0	0	0	0	0	0	1	0	0	0	0	1
797	0	1	6	0	0	0	0	7	0	0	1	2	0	2	0	0	0	2	0	0	0	0	0	0
928	0	0	6	1	7	4	1	3	0	0	6	0	1	4	1	1	0	5	2	1	5	3	0	4
795	79	203	666	358	81	0	9	6	1	34	1	8	34	21	16	3	16	14	2	3	1	2	6	44
794	3	1	0	0	0	0	5	1	0	0	0	0	0	1	1	1	0	0	1	0	0	1	1	3
793	0	1	0	0	0	0	0	2	0	0	0	4	0	7	1	3	2	0	0	0	0	2	0	0
792	1	3	0	0	0	1	2	2	2	0	0	3	5	0	0	0	0	0	0	1	0	0	2	0
791	1	2	1	5	0	0	2	1	0	0	0	0	0	1	0	0	0	0	0	1	0	0	0	0
790	0	6	1	0	2	0	1	2	0	0	3	0	0	6	0	0	0	9	0	0	0	0	0	0
1170	0	1	0	16	0	18	14	14	26	8	7	1	0	6	0	3	0	0	9	3	8	3	18	1
799	1	0	7	0	0	0	0	0	0	1	0	0	1	0	0	2	0	0	0	0	0	0	0	0
798	5	2	9	7	13	3	4	10	7	4	6	5	1	1	1	3	9	4	9	12	6	18	2	4
7	1	0	5	2	0	0	1028	0	2	4	45	3657	38838	0	2954	9118	1	1	22	3871	4	2697	3	32
586	0	0	0	0	0	92	0	0	0	0	0	0	0	0	0	0	0	0	0	0	0	0	0	0
587	6	5	7	2	8	5	0	1	6	3	2	1	5	4	1	11	7	3	3	9	5	5	1	12
584	5	1	8	1	13	7	2	4	5	0	10	2	2	1	1	9	9	7	10	9	3	1	1	1
585	0	0	2	0	13	0	2	0	0	3	10	7	34	3	0	0	0	0	19	1	0	2	0	1
582	5	0	7	0	0	0	6	0	0	1	5	3	0	0	5	8	4	3	7	12	0	12	3	5
583	0	0	2	4	2	3	0	8	7	3	1	6	0	0	4	5	1	7	1	6	5	6	13	15
580	4	7	8	1	2	0	10	7	1	3	4	5	3	0	3	3	4	4	11	4	3	4	0	25
581	182	57	185	22	46	4	81	22	36	18	21	28	94	56	75	121	89	46	27	63	15	5	54	195
1132	0	0	1	1	0	5	10	3	0	1	0	0	0	0	2	3	0	1	3	0	2	3	5	1
1130	0	0	0	1	0	0	0	5	0	0	0	0	0	0	0	0	1	0	0	0	0	1	1	3
1136	0	0	0	0	1	0	0	1	0	0	0	0	0	0	0	0	0	0	0	0	0	0	0	2
588	28	4	0	0	0	0	18	1	0	0	22	0	8	3	0	2	15	0	2	6	1	0	0	0
1134	0	7	0	2	0	0	1	45	0	0	0	150	65	198	1	336	156	0	80	79	97	0	0	300
245	35	5	47	4	20	2	17	29	0	4	17	103	929	19	47	43	202	34	76	345	15	71	5	56
244	67	166	185	57	127	39	78	177	59	71	126	70	191	77	26	47	43	74	69	84	78	83	53	131
247	0	15	354	2	97	0	21	10	0	22	33	16	0	48	13	14	34	15	26	23	2	11	0	142
246	0	0	0	0	0	0	0	0	0	0	0	27	0	0	0	0	0	0	0	1927	0	197	0	1
241	150	84	430	32	145	7	51	52	9	38	98	210	74	26	8	72	192	111	106	116	28	108	7	112
614	216	196	41	188	45	83	496	270	1361	456	483	83	4	10	14	45	41	59	40	276	14	278	11	36
243	399	67	356	0	59	0	83	312	0	0	4	30	405	32	27	22	94	0	46	245	0	2	0	8
242	176	88	109	114	27	1	424	25	36	13	118	173	1	2	8	8	205	0	1	12	1	9	0	69
615	7	2	17	0	5	0	0	0	1	1	7	0	0	0	2	5	14	2	2	4	4	3	0	17
249	19	85	4	106	29	17	191	109	254	207	40	44	80	102	23	202	27	8	96	16	2	66	98	1
248	14	39	48	1	11	0	0	51	80	0	5	30	0	11	54	58	25	93	104	62	6	64	91	167			290	724
253	22	79	34	0	39	0	11	90	121	92	65	70	6	3	25	92	76	12	63	116	92	212	3	184
818	0	0	0	0	0	0	0	1	2	0	2	0	0	0	3	0	0	0	0	3	0	0	0	0
418	0	44	2	19	20	0	0	0	8	15	24	130	0	10	0	17	2	4	23	16	3	5	22	9
639	0	0	0	0	0	0	0	0	0	0	0	0	0	0	0	0	61	0	0	0	20	0	0	0
925	0	17	0	26	155	2	0	1	35	14	0	0	0	0	0	0	0	0	0	0	0	0	0	0
519	0	0	0	10	3	93	0	0	11	3	0	0	0	0	0	0	0	6	2	0	0	0	10	1
518	0	0	0	0	35	12	4	16	12	17	8	0	1	9	3	6	11	14	5	16	9	5	4	12
1009	5	4	6	4	2	0	3	2	2	3	0	2	5	0	2	10	2	3	4	11	2	2	1	9
1008	0	1	0	0	0	0	2	0	4	2	1	1	0	0	0	0	0	0	2	0	0	2	0	0
1007	3	0	1	0	0	0	2	0	0	0	0	0	0	0	0	0	0	0	1	0	0	0	0	0
1006	0	16	0	2	0	0	0	151	0	0	1	92	0	0	0	0	9	0	0	0	40	0	1	0
1005	337	0	20	0	0	0	347	1	0	0	23	71	8	1	30	0	46	0	0	2	2	5	3	3
1004	1	1	0	0	0	0	1	0	0	0	0	0	0	0	0	2	0	0	0	0	1	0	0	0
515	0	0	0	0	0	0	0	154	0	0	48	0	0	0	0	0	0	0	0	0	0	0	0	0
514	140	102	117	182	150	175	182	241	282	600	222	46	314	97	245	313	134	243	429	98	618	112	277	311
517	26	11	10	9	3	0	0	0	5	3	0	42	4	6	0	0	15	0	4	0	15	0	4	35
516	1	3	8	5	7	10	9	16	19	3	7	0	0	3	2	8	3	6	12	7	15	2	16	26
458	3	16	175	0	96	0	0	1	0	0	7	12	26	0	0	0	0	0	8	2	0	0	0	0
459	221	11	9	0	0	0	0	0	0	0	0	7	17	0	0	0	26	0	35	20	0	0	0	0
621	0	0	0	0	0	0	0	0	0	0	0	0	0	0	0	0	0	0	0	0	0	0	0	18
620	5	5	6	0	2	4	1	4	2	7	1	3	1	0	0	9	1	3	3	11	0	4	4	8
627	0	16	0	1	0	0	0	0	0	0	0	0	0	34	0	0	0	0	6	4	0	1	17	9
626	0	1	1	0	3	1	5	5	9	11	2	11	0	3	4	2	7	0	1	5	0	4	8	1
625	11	2	368	1	61	2	0	0	0	0	1	0	0	13	4	0	20	5	0	22	0	0	48	600
624	25	1	3	0	0	0	0	3	3	1	7	0	2	0	2	1	6	0	0	5	0	5	0	23
450	57	141	33	675	73	1406	1391	695	474	22	12	0	0	11	550	281	7	1579	93	102	1165	153	321	16
451	8	3	7	2	1	15	33	57	4	0	12	1	0	0	1	1	1	5	8	2	23	0	0	6
452	15	12	16	7	13	7	15	14	29	14	6	16	14	3	11	25	13	13	17	24	8	19	12	44
453	107	948	632	373	296	5	264	54	215	240	282	640	20	674	830	805	203	126	505	834	50	658	176	763
454	0	0	0	0	0	11	35	102	2	0	0	0	0	0	0	0	0	0	1	0	51	0	151	0
455	0	5	2	23	7	0	2	0	13	3	1	4	0	13	30	51	16	11	15	24	34	8	39	41
456	22	19	28	0	0	0	0	0	0	0	0	14	22	4	42	129	26	0	14	21	8	0	0	0
457	0	0	0	97	1	49	3	58	11	0	0	0	0	0	0	0	1	2	1	0	57	1	58	0
185	0	177	306	843	34	104	65	128	281	65	48	87	0	456	0	300	56	186	77	54	18	172	0	30
179	0	26	0	0	0	0	134	173	0	0	16	403	3	0	197	375	28	865	0	241	44	417	0	727
178	0	84	178	448	98	85	50	104	502	516	271	143	0	0	14	10	144	61	87	124	36	266	147	373
177	323	43	426	136	421	114	181	54	35	83	203	277	52	51	110	208	197	53	137	82	48	126	62	376
176	100	225	76	40	58	31	105	0	135	62	144	157	80	306	207	104	9	349	289	11	15	407	2	511
175	7	112	9	322	8	27	237	350	72	379	145	256	152	13	9	11	187	215	233	265	26	203	59	533
174	37	78	29	171	35	65	20	120	162	211	77	151	100	123	43	29	141	149	209	167	97	232	148	756
173	102	53	41	63	27	16	627	37	80	117	83	76	21	44	61	58	48	88	196	57	33	42	5	219
171	0	0	0	0	0	0	964	0	0	0	0	0	0	0	0	0	3	0	0	0	1902	0	0	0
1082	2	1	2	2	0	1	1	2	0	0	0	0	4	0	0	0	0	0	1	1	1	0	2	0
977	0	0	1	1	1	0	0	0	0	0	2	2	0	0	0	0	0	0	0	0	0	0	0	0
182	563	72	430	56	230	16	73	30	9	142	221	98	131	495	84	107	59	342	18	103	4	61	18	155
975	0	1	0	0	1	1	0	0	1	2	1	0	0	0	0	0	0	0	0	0	0	0	0	0
974	0	0	0	0	0	0	0	0	0	0	0	0	0	0	0	0	0	0	0	0	0	0	0	342
973	0	0	0	0	0	0	0	0	0	0	0	0	0	0	0	0	0	0	0	0	4	2	0	1
972	0	0	0	0	0	1	2	0	0	0	0	0	0	0	1	0	1	0	0	2	0	0	0	0
971	1	1	0	0	0	1	0	0	0	0	0	0	0	0	1	2	0	0	1	0	0	0	0	0
970	0	0	4	0	1	0	0	1	0	0	0	0	0	0	0	0	0	0	1	0	0	0	0	0
596	0	2	44	0	4	0	0	0	0	0	0	13	0	0	0	0	18	0	0	0	0	12	0	0
654	0	0	0	3	0	1	2	1	0	0	0	1	0	9	5	6	1	1	13	6	3	8	4	8
979	1	0	0	2580	9	504	0	9	3752	1515	106	382	455	643	329	863	3	2196	307	2	3008	1406	881	4640
978	2	2	3	0	2	0	13	3	2	4	3	0	1	2	1	7	6	8	8	2	7	1	0	0
656	27	0	13	0	0	0	0	0	0	0	0	1	14	2	0	4	0	0	0	2	0	0	0	0
183	76	131	53	188	76	223	201	522	178	134	31	14	2	103	69	44	87	371	166	158	182	127	202	201
180	8	12	12	6	0	1	152	1098	20	30	11	2	1	13	15	34	94	96	30	3	1319	29	8	56
2	57	1025	434	14066	459	13632	8054	4615	11138	13209	3842	1489	2811	8890	0	113	122	0	360	1	7139	3680	11802	14665
186	56	32	127	48	176	5	76	43	195	230	121	108	72	45	56	74	76	76	113	105	46	69	45	164
187	609	58	789	0	91	1	232	450	0	0	30	40	389	80	41	0	159	0	21	377	0	0	2	0
184	1	81	831	7	458	0	0	92	0	20	75	68	0	0	513	1	457	274	41	417	17	66	0	49
194	123	203	49	123	41	12	72	72	167	138	25	105	33	112	49	141	66	339	99	93	40	77	298	148
652	0	0	0	0	91	282	0	0	173	3	0	0	0	0	0	0	41	0	8	0	2	0	0	0
188	4201	1949	337	3969	789	22	184	2580	619	276	1668	811	671	522	1169	2902	4811	3070	4543	1980	35	727	3	3675
189	249	148	42	0	4	0	304	467	344	219	3	31	17	31	314	141	0	530	214	16	205	25	0	20
1122	0	0	0	0	1	0	0	0	0	0	0	0	0	0	0	1	0	0	2	0	0	0	0	0
658	0	210	280	0	0	0	0	0	0	0	0	0	0	0	0	1	0	0	11	0	528	0	37	4
653	1	0	5	2	5	3	4	11	0	5	1	1	3	2	3	2	0	7	1	4	0	2	1	7
1123	0	0	0	0	0	0	0	2	1	1	0	0	0	0	0	0	0	0	0	0	0	2	0	0
650	0	20	0	0	0	0	0	7	0	0	4	144	4	98	0	0	0	0	1	41	0	3	2	43
1124	0	0	0	0	0	0	0	0	0	0	0	0	0	0	0	0	0	0	1	0	0	0	1	0
651	62	2	10	0	0	0	0	0	0	0	0	0	0	0	0	0	0	0	0	0	0	0	0	0
190	0	15	542	0	89	0	375	132	0	9	110	45	1	0	122	206	1	253	73	789	0	176	383	11
1148	0	0	0	0	1	4	0	0	1	0	0	0	0	0	0	0	0	3	0	0	0	0	2	0
1089	0	0	0	0	0	0	0	0	0	0	0	0	1	1	0	0	0	0	0	0	0	0	0	0
11	4	0	2	2	0	6	2	1	2	1	0	0	5	1	0	1	0	2	5	4	6	2	0	2
10	2491	2389	7047	2578	4478	446	1371	2066	1022	670	1755	829	6456	1126	959	1814	1680	2211	1238	2134	1574	1285	827	2817
13	4377	1876	6052	2754	1029	147	2907	741	284	374	1392	412	3603	513	1959	2554	2544	2397	963	3460	2883	1302	1958	4794
12	3011	2643	2438	1750	970	750	2333	2700	2580	2157	1356	1108	1206	924	998	1542	2196	2054	2030	2223	1461	1228	658	3166
15	0	276	0	57	9	1779	2	438	6932	118	131	1241	0	804	2214	1340	3711	17	1416	3154	6043	5	1678	114
14	0	0	1	0	0	0	0	0	0	0	0	0	0	0	0	0	0	0	0	1	0	0	0	0
17	0	106	2	9765	270	2624	5119	4284	4370	3418	4677	0	0	0	1	37	0	0	0	0	0	1	0	0
16	766	378	2760	779	1646	2398	2243	986	1334	80	2263	487	569	2369	593	390	5840	1448	4317	67	220	7	43	597
19	1568	1329	2377	3926	1129	949	1833	854	2191	1755	968	738	549	319	1303	1939	1180	2650	1077	1142	705	815	2791	3579
18	0	4	1	1	0	0	0	13	0	0	10	0	0	2	0	0	2	1	2	1	0	0	0	5
863	123	7	101	0	64	0	6	1	0	12	14	21	0	15	4	7	34	34	17	32	2	3	0	26
862	0	2	0	10	3	0	2	38	3	0	3	4	0	55	1	0	0	0	0	0	0	0	0	0
865	0	0	0	0	0	0	0	6	0	0	7	0	0	0	0	0	0	0	0	0	0	0	0	0
864	4	10	0	1	2	0	0	5	0	1	54	3	0	10	0	5	70	2	1	0	0	4	1	14
867	2	1	4	1	0	0	4	0	0	0	1	0	2	0	0	1	1	1	4	3	3	0	4	3
866	0	0	0	0	43	97	0	0	11	53	0	56	0	0	3	7	0	0	69	0	226	0	21	0
273	0	0	0	0	0	0	0	0	0	0	0	0	0	0	0	185	0	0	6	46	0	0	999	20
938	0	0	0	0	0	0	0	2	3	0	0	0	0	0	0	0	0	0	0	0	0	0	0	1
659	0	8	34	5	0	2	10	0	0	1	8	6	21	5	0	3	0	11	0	2	2	0	2	0
883	0	32	154	64	398	0	164	1504	37	42	1771	0	2	24	0	0	256	0	3	0	405	0	252	1315
882	2	0	7	0	0	0	0	0	0	0	2	0	0	0	0	0	0	0	0	0	1	0	0	0
881	7	0	3	0	0	0	0	0	0	0	0	0	0	0	0	0	0	0	1	0	1	0	0	0
880	0	0	7	0	0	0	0	0	0	0	0	0	3	0	0	0	0	0	0	1	0	0	0	0
887	0	1	1	0	0	0	0	0	0	0	1	0	3	0	0	0	0	2	1	0	0	0	0	1
886	0	3	24	0	33	0	10	60	0	0	31	3	1	16	20	4	75	7	51	27	10	10	0	76
885	0	0	5	0	0	0	0	0	0	0	0	3	0	0	0	0	1	0	0	0	0	0	0	2
884	1	0	1	1	1	0	0	0	0	0	0	0	4	0	0	0	0	0	1	2	0	0	0	1
62	807	727	1028	580	388	78	890	307	171	46	1049	1375	2883	263	426	604	91	199	483	779	1395	693	6	2055
888	0	1	0	23	0	30	15	12	34	20	2	1	0	13	1	5	0	0	19	6	16	16	36	1
1032	0	0	3	0	3	0	688	1	1	1	48	1134	28150	0	1927	6325	0	0	23	2757	2	1848	0	33
1115	0	2	1	0	1	0	3	1	0	0	1	0	1	0	0	0	2	1	0	0	1	1	0	1
657	0	0	0	0	0	0	0	0	0	0	1327	0	0	0	0	0	0	0	0	0	0	0	0	0
756	0	0	1	1	0	0	0	0	0	3	3	0	0	0	0	0	0	1	2	2	3	0	0	0
1179	0	0	0	0	3	0	2	0	0	0	4	3	0	4	0	0	0	2	2	0	0	3	1	0
599	7	2	6	2	6	5	16	3	1	3	3	3	7	3	3	3	7	0	3	3	4	3	1	10
809	0	0	2	2	0	0	0	0	2	1	0	0	0	0	0	0	3	0	1	7	1	0	0	0
322	0	0	0	0	7	2	0	6	1	0	4	14	1	7	0	0	4	0	1	11	10	22	499	3
323	127	19	109	101	70	19	220	46	58	22	29	40	50	8	63	77	132	60	63	96	133	23	88	233
320	67	57	50	10	44	21	34	96	22	22	50	35	95	55	9	52	25	27	43	59	20	18	20	106
321	75	29	247	0	31	13	0	0	4	12	7	39	104	42	24	18	25	11	11	71	125	10	63	76
326	53	38	61	26	127	17	16	122	17	18	58	27	57	20	6	74	65	5	71	71	8	3	18	11
327	89	4	1	111	14	20	11	9	22	64	12	0	0	0	12	17	0	220	46	17	0	17	20	0
324	0	571	2544	26	1228	564	0	197	54	67	30	980	119	787	0	0	579	0	37	424	0	728	0	177
325	5	7	12	19	118	9	5	3	28	34	25	25	58	67	28	100	67	69	64	71	83	29	15	51
328	47	50	87	37	37	25	33	35	46	44	28	39	23	23	17	40	56	63	46	63	11	43	22	69
329	0	5	2	1671	0	0	464	0	26	808	348	75	677	564	14	0	44	0	23	40	0	71	787	88
562	0	0	0	0	0	0	0	0	0	0	0	0	0	0	0	20	8	30	16	0	38	9	22	0
201	91	102	132	173	87	85	111	136	170	135	62	85	97	107	103	157	97	135	129	190	104	120	20	299
200	20	44	46	44	49	177	142	312	41	75	111	117	222	66	5	153	61	65	163	207	75	44	13	407
203	109	42	303	18	230	88	61	89	25	37	98	147	260	22	79	161	80	116	125	273	114	131	84	209
202	77	106	163	34	92	13	74	156	64	104	59	134	98	143	76	188	200	145	142	152	60	108	71	466
771	2	1	3	0	0	0	4	0	0	0	0	0	0	0	3	1	1	2	1	1	0	0	0	2
204	3	84	40	0	69	0	87	123	522	90	37	96	67	47	30	86	137	213	272	138	63	66	20	429
207	74	45	94	107	107	37	155	84	270	139	179	107	115	46	45	100	72	127	120	95	74	112	145	194
206	77	3	76	7	354	0	167	153	129	244	203	8	24	5	3	33	248	87	24	141	0	84	41	643
209	0	124	126	38	79	9	32	6	32	51	280	177	3	25	36	72	239	103	330	379	11	232	41	303
208	99	195	169	281	103	93	127	102	600	563	93	1066	49	163	38	218	837	313	135	144	64	107	854	119
779	0	3	17	0	0	0	0	0	0	0	1	0	0	0	0	0	0	0	4	1	0	0	0	0
778	0	0	0	0	1	0	3	4	0	5	1	0	0	0	1	1	1	1	1	1	1	1	0	4
77	372	157	1378	295	846	101	481	785	195	310	853	556	604	276	259	407	423	323	565	1195	513	647	372	1359
76	138	44	220	166	309	298	58	336	224	171	79	293	264	14	79	138	220	304	201	308	1042	140	677	653
75	2655	2074	3934	163	73	0	1256	33	10	265	191	50	573	30	31	250	67	110	412	721	16	48	1	0
74	0	1629	286	0	1	0	1	750	68	1	101	318	47	160	4022	68	0	1	89	2514	0	150	522	177
72	1	0	0	0	1292	1589	2767	1184	0	8	724	0	1	0	636	2156	174	14	22	131	1413	55	1	1676
71	0	0	0	0	0	3	0	0	0	0	0	0	0	0	0	0	0	1	0	0	0	0	0	0
70	0	488	191	416	364	1051	876	653	308	954	491	541	2	527	254	838	646	1269	497	496	710	547	428	1498
655	26	3	1	3	0	0	5	0	0	0	0	9	3	0	6	3	0	0	3	5	2	1	0	0
79	1	9	125	0	0	0	0	0	0	0	812	813	1817	0	1	0	1121	0	1120	607	835	128	0	1144
78	1	847	881	1	1844	0	0	432	0	0	1178	385	762	444	169	0	301	131	1351	1555	22	103	0	1964
1042	5	5	23	9	8	2	3	8	1	2	3	2	21	2	8	5	5	9	3	8	6	4	2	12
686	0	1	1	212	15	28	0	48	37	5	19	31	19	0	1	0	14	0	12	1	3	10	54	24
1047	0	0	0	0	0	1	1	0	1	0	1	0	0	1	0	0	0	0	0	1	1	0	2	0
1045	295	0	65	0	0	0	0	105	0	0	212	5	7	0	0	0	2	137	2	245	2	61	0	582
1044	6	2	4	0	9	0	4	0	1	0	2	1	8	0	3	7	1	7	2	5	5	2	6	7
609	0	0	0	0	0	0	4	32	0	0	11	1	0	1	0	0	0	0	0	1	0	0	0	1
1048	0	0	0	0	0	0	1	0	0	0	0	0	0	0	0	1	0	0	0	0	0	0	0	0
359	0	0	0	0	0	0	0	0	0	0	11	4	35	5	9	3	181	0	89	0	419	1	0	0
358	0	0	0	0	0	0	0	0	0	0	0	0	0	0	0	0	445	0	48	0	266	0	0	0
1142	3	1	1	1	0	0	1	1	2	1	0	0	0	1	0	2	0	2	0	1	0	0	0	1
1140	0	0	3	1	0	0	0	0	0	0	0	2	2	0	0	0	0	0	1	0	0	0	0	0
1141	0	1	25	0	0	0	0	0	0	0	167	184	382	0	0	0	277	0	245	141	194	18	0	293
1146	0	0	0	0	0	0	0	0	0	0	0	0	0	0	0	0	0	0	0	0	0	1	0	1
1147	0	0	0	1	1	0	0	2	0	1	0	0	1	0	0	0	0	0	0	0	1	0	1	1
1144	0	1	1	0	0	0	0	0	0	0	0	4	0	4	8	11	0	0	0	0	0	0	0	4
668	0	1	2	1	5	1	1	6	9	4	2	3	2	5	1	1	0	1	4	0	8	2	0	0
667	0	0	1	1	291	0	0	0	26	0	4	5	0	2	0	0	1	18	2	7	2	4	2	0
666	0	0	2	0	0	0	0	22	0	1	17	0	0	0	0	0	4	3	4	6	1	1	0	1
665	0	0	33	0	1	1	0	0	0	0	1	8	0	6	2	3	3	0	0	1	1	1	0	0
664	11	4	4	1	4	1	1	1	4	2	3	2	1	0	1	4	5	3	4	3	2	0	0	2
663	1	0	0	0	80	0	22	0	0	0	0	0	5	0	0	0	0	0	0	0	0	0	0	5
768	0	0	0	1	0	0	1	0	0	0	2	0	1	2	1	0	2	8	3	3	0	4	0	0
661	94	46	2	54	1	46	90	23	2	13	74	147	87	68	79	51	118	158	184	45	5	121	118	183
660	1	1	5	2	2	0	7	8	2	1	0	0	1	0	4	7	0	1	1	9	0	1	4	8
215	0	0	16	0	2493	0	0	0	0	0	0	0	0	0	0	0	0	0	0	0	0	0	0	0
1037	0	0	0	0	0	5	0	0	0	0	0	0	0	0	0	0	0	0	0	0	0	0	0	0
692	13	77	72	341	46	18	268	33	12	366	65	28	7	18	51	12	181	39	273	39	35	45	103	117
693	1	0	0	0	1	4	1	4	4	0	0	0	0	0	0	0	0	0	4	5	6	0	10	1
690	0	3	0	51	0	0	0	0	0	0	0	0	0	0	0	0	0	0	0	0	0	0	0	0
691	130	52	20	16	17	6	97	45	27	81	50	58	38	67	52	75	58	30	132	64	7	74	6	198
696	0	0	0	1	0	41	2	1	2	0	0	0	0	0	0	0	0	0	0	0	0	0	5	0
697	0	1	0	0	2	3	0	7	4	0	7	0	0	0	0	3	4	5	4	11	1	0	0	0
694	6	0	3	1	2	2	0	1	1	2	3	0	0	2	1	9	3	5	1	1	5	1	3	1
695	0	0	0	0	0	0	0	0	0	0	0	0	0	0	0	0	6	2	0	9	21	0	0	15
698	0	0	15	0	9	1	0	0	1	1	7	2	1	0	1	4	0	1	1	1	0	2	2	1
542	17	4	7	9	2	3	9	9	9	4	4	2	5	6	7	6	16	13	9	7	4	6	3	5
543	0	31	2	60	61	3	0	100	10	4	60	61	0	45	13	17	181	12	173	96	62	62	22	268
540	3	0	3	16	11	43	18	7	6	2	4	0	0	0	4	1	2	13	4	2	15	1	12	7
541	4	0	29	2	10	0	1	1	0	0	3	2	4	0	3	3	2	9	5	7	0	15	3	3
547	1	15	12	9	11	0	4	9	8	14	21	0	0	0	10	7	11	6	19	4	4	3	0	0
544	11	1	40	18	22	0	3	0	13	4	8	5	2	0	2	2	8	3	8	0	4	7	6	0
545	6	0	23	4	37	3	7	0	5	1	12	8	1	0	0	1	5	8	18	2	5	11	5	5
8	0	22	14	1	0	2	0	3	0	0	1	3	0	11	0	0	4	0	23	0	1	0	1	26
548	0	293	795	0	31	0	0	5	0	0	41	51	0	0	35	10	15	5	0	22	23	25	0	0
549	11	10	17	5	7	4	4	3	12	14	4	3	1	1	0	3	9	5	10	10	4	16	2	11
521	0	0	0	1	0	0	7	9	9	0	10	6	0	0	5	0	0	36	21	13	4	0	4	0
995	0	0	0	0	0	0	0	0	0	0	0	0	0	0	0	0	0	0	2	1	0	0	0	0
994	1	2	0	0	0	0	0	0	2	1	2	0	0	0	0	0	0	0	0	0	0	0	1	0
996	1	3	5	3	0	0	4	2	1	1	1	0	5	1	1	1	1	6	8	1	1	1	4	1
991	0	164	1	23	0	0	0	0	0	62	0	120	26	0	159	460	18	862	221	253	15	183	28	99
990	0	2	4	0	0	0	0	0	0	0	0	0	0	1	0	0	0	0	0	0	0	0	0	0
993	0	0	0	0	0	1	0	0	2	1	0	0	0	2	0	0	0	0	0	0	2	0	1	0
868	0	1	11	0	0	0	0	0	0	0	0	2	0	0	0	0	0	0	0	0	0	0	0	0
999	139	26	3	0	35	0	0	306	0	0	39	89	420	986	66	42	52	609	2	387	5	108	98	144
120	564	263	244	97	158	104	485	346	123	534	250	119	131	261	148	489	201	927	396	316	35	173	59	588
121	0	3	166	766	528	0	0	46	0	0	225	115	0	1	81	586	914	324	342	42	353	139	38	2327
122	0	195	154	449	294	303	39	1039	1273	329	69	5	5	66	69	12	35	630	273	121	398	83	154	878
123	319	224	221	440	37	16	270	202	696	350	442	399	11	186	427	189	211	580	405	351	16	273	270	294
125	297	337	619	53	525	157	0	0	269	273	0	155	386	221	173	220	406	330	188	306	454	242	223	907
126	30	0	658	0	0	0	0	0	0	0	0	88	665	256	0	335	669	1	707	1433	5	493	0	1194
127	452	271	240	0	7	0	451	57	377	0	50	813	359	0	13	9	647	184	536	256	966	367	0	389
128	0	0	0	0	938	96	471	145	139	123	274	0	0	0	1	0	303	89	354	1324	260	287	164	1389
129	589	64	49	119	138	3	968	60	60	1509	89	26	13	438	22	106	50	71	41	29	5	44	30	655
765	0	13	24	13	4	16	114	32	9	35	12	36	0	0	4	23	24	3	7	47	18	40	26	122
520	0	0	0	0	0	0	0	0	0	0	0	3	3	2	0	1	1	0	2	1	1	0	0	4
1023	1	4	5	6	2	2	3	5	1	3	5	0	0	1	1	2	2	2	3	4	1	2	2	4
259	128	81	217	1	19	0	4	87	2	0	96	62	321	22	18	59	342	32	31	244	0	16	0	0
1010	0	0	0	0	0	0	0	0	0	0	0	0	0	0	0	0	0	0	0	0	1	5	0	0
563	0	0	11	1	7	3	1	0	0	27	5	26	4	19	0	0	14	0	3	0	3	6	1	10
1189	0	0	0	0	0	0	0	0	0	0	0	0	0	0	0	1	0	0	1	0	0	0	0	0
529	0	0	0	0	0	0	0	0	0	1	0	0	0	0	0	0	48	0	44	0	66	16	8	3
414	3	7	27	8	5	0	7	8	2	3	11	10	8	0	18	74	61	144	2	1	3	6	3	49
415	0	33	13	0	0	0	0	0	0	0	0	0	1	0	80	0	316	2048	972	183	1201	544	1831	741
416	1	0	2	0	0	6	0	1	7	1	0	0	0	0	0	3	0	2773	6	3	0	1	0	0
417	0	88	150	334	0	1979	0	13	0	0	293	54	0	55	1025	335	56	160	125	71	56	188	742	143
410	3	6	0	79	1	20	0	27	34	22	2	3	0	6	2	0	0	146	0	13	0	2	9	0
411	140	1	0	0	15	0	0	0	0	3	0	15	12	1	137	3	43	62	42	19	1	14	0	0
412	3	28	37	21	24	8	150	53	99	75	25	12	6	12	22	32	2	16	30	12	27	9	27	57
413	25	6	10	9	18	15	15	22	27	13	6	1	9	15	11	10	7	42	7	21	3	1	16	95
920	13	1	8	0	3	0	0	0	3	0	2	15	10	0	1	1	1	11	0	0	0	3	7	6
137	1	7	53	7	915	8	3	292	57	393	9	15	5	156	52	99	195	1795	7	12	976	45	193	45
922	0	0	0	0	0	0	21	16	0	0	47	0	0	0	0	51	26	9	44	38	17	75	20	20
923	0	0	1	0	10	0	3	1	0	5	14	5	28	0	4	1	16	21	38	37	2	29	15	49
924	2	0	0	0	0	0	1	0	0	0	0	0	1	0	1	2	0	0	0	0	0	0	0	5
419	360	60	58	3	46	2	15	4	20	20	30	13	74	34	25	6	32	37	3	209	6	16	10	59
926	0	1	0	5	0	0	0	0	0	0	0	0	0	0	0	0	0	0	1	0	0	0	2	0
927	1	0	1	0	1	0	0	0	0	1	0	0	0	0	0	0	0	0	1	1	1	2	0	0
319	0	0	0	0	13	268	168	308	61	15	10	2	0	8	30	65	28	0	51	0	16	0	0	0
318	17	23	68	12	39	5	21	27	14	14	17	30	24	17	4	39	42	21	62	39	18	27	21	131
313	0	0	0	0	1062	720	974	2557	492	909	271	0	1	0	1395	1642	0	2122	0	1411	0	408	419	1168
312	36	14	108	20	82	7	57	25	39	33	50	17	10	12	12	55	43	46	99	130	21	58	45	97
311	14	12	28	26	48	12	33	40	59	59	34	38	57	4	22	73	23	47	32	129	9	13	1	82
310	4038	945	25	0	46	0	0	680	2	0	1410	989	339	0	9	579	5313	591	2189	3175	2	21	0	7108
317	51	38	32	33	29	10	34	86	49	42	64	26	14	56	14	45	58	46	57	55	17	51	29	108
316	95	26	241	30	157	3	8	104	7	8	26	29	76	9	40	22	61	16	17	22	6	3	0	83
315	0	0	0	1	0	56	0	0	0	0	1	0	0	0	26	7	2	0	1	1	2	8	29	1
314	0	1	1	0	38	8	2	2	0	0	1	3	19	12	33	365	36	16	1	483	12	61	0	11
861	0	0	0	0	2	1	2	0	0	0	1	0	1	0	1	0	0	2	0	2	1	1	0	0
921	0	48	7	65	25	33	33	111	64	102	65	55	0	85	11	7	35	17	145	50	100	37	22	172
496	0	1	36	4	2	0	0	0	1	22	0	0	0	3	9	4	8	18	4	9	4	34	42	32
832	0	0	0	0	0	0	0	0	0	0	0	0	0	0	0	0	6	0	0	3	3	5	0	0
833	0	1	3	0	2	0	1	0	1	0	0	0	0	1	0	0	0	3	1	1	1	0	2	0
830	0	0	25	0	11	0	0	3	0	0	6	3	4	4	0	7	0	0	3	4	0	2	0	3
497	8	1	18	3	4	3	5	10	1	1	1	0	1	4	10	11	0	0	14	30	2	4	2	23
836	0	354	540	377	290	256	6	9	61	55	11	1562	6	41	8	8	579	22	34	45	4	18	3	14
837	141	69	118	35	157	20	56	45	75	77	65	74	64	70	51	82	121	34	62	98	85	95	42	214
834	5	0	12	0	0	0	0	0	0	0	0	0	0	0	0	0	0	0	0	0	0	0	0	0
835	88	58	93	158	35	34	24	95	82	27	20	40	54	7	53	72	92	58	38	100	25	26	49	181
838	0	1	0	1	5	7	5	4	0	5	0	10	2	1	0	1	0	48	8	7	16	2	1	2
839	0	4	13	6	4	12	0	31	8	2	35	2	0	1	4	1	71	13	17	5	4	26	7	3
503	0	0	0	397	1	74	0	2	564	224	14	69	59	104	39	103	0	364	72	0	489	202	103	637
808	0	0	0	1	0	14	3	1	0	0	0	0	0	0	0	0	0	0	1	0	0	0	0	0
3	1	3	0	0	1	0	1	1	2	0	0	1	0	0	1	0	1	4	1	1	4	1	0	0
1030	0	0	0	0	0	0	1	0	0	0	0	0	0	0	0	0	0	0	0	0	1	0	1	1
368	0	42	0	24	31	22	23	5	113	72	36	100	27	14	20	7	7	17	34	11	6	23	65	4
366	77	96	29	2068	2	0	1	50	3	0	17	30	70	10	0	17	153	410	1689	129	18	106	2462	84
367	0	0	0	0	0	0	0	0	0	0	0	19	0	0	0	0	191	0	93	75	75	30	0	228
364	56	2	149	0	68	0	0	5	0	0	0	18	252	6	2	0	15	0	0	89	0	0	0	55
365	36	0	173	0	0	0	15	0	0	0	99	15	24	7	16	5	10	19	18	3	3	20	10	0
362	60	58	57	78	30	0	39	43	62	78	29	13	0	22	3	13	7	9	4	10	9	3	33	71
363	152	8	22	11	11	5	5	45	0	8	8	9	105	108	14	31	32	4	8	67	9	7	23	34
360	0	27	2	32	33	35	28	65	19	9	16	10	46	20	14	28	30	35	22	66	22	20	13	155
361	0	0	0	0	0	0	0	0	0	0	0	0	0	0	0	0	156	0	6	0	570	0	0	0
218	0	0	0	0	1	0	0	0	0	0	34	0	0	0	0	1	131	0	724	63	780	0	783	75
380	4	872	270	2	211	680	626	31	938	907	1041	468	66	0	564	0	0	198	239	815	235	210	1902	0
381	2	0	6	64	39	126	13	0	42	0	12	3	7	0	12	0	0	1	0	0	0	0	5	318
382	167	3	99	127	7	0	0	0	0	0	0	6	179	1	0	3	0	0	0	4	0	0	0	0
383	1	4	6	3	27	117	65	54	4	7	2	23	105	0	10	0	59	3	54	61	23	18	3	0
384	17	4	31	54	12	0	1	45	12	18	18	3	29	6	22	46	30	113	32	30	26	8	15	39
385	2	6	0	57	1	100	52	65	63	3	0	0	0	0	0	4	1	55	0	0	109	1	85	0
386	7	1	0	55	3	7	182	25	4	0	0	0	0	5	54	59	0	40	0	0	24	1	74	3
387	26	19	34	24	15	22	37	14	26	29	20	19	10	35	18	21	35	28	32	31	22	26	15	50
388	0	0	0	0	0	592	0	0	0	0	0	0	0	0	0	0	0	0	0	0	0	0	0	0
389	0	7	0	13	1	40	6	18	42	0	0	0	0	0	41	51	0	140	1	0	83	1	154	4
784	0	20	209	5	27	1	1	32	19	6	18	34	3	47	7	1	49	0	8	15	5	1	0	187
785	12	7	47	2	16	0	41	8	3	8	11	9	6	17	9	66	15	25	22	12	19	14	30	14
786	0	0	0	0	0	0	0	7	0	0	8	0	0	0	22	15	0	36	2	36	18	2	1	0
787	55	12	9	8	10	2	38	29	27	14	41	26	2	12	9	5	5	67	16	14	6	14	31	78
781	0	0	2	0	4	0	0	0	0	0	0	4	0	0	0	0	1	0	3	0	0	0	0	11
782	0	0	0	0	0	4	7	1	0	0	0	0	9	1	0	0	0	0	0	0	1	0	2	0
783	0	0	0	0	0	17	7	1	0	0	0	0	0	0	0	0	0	0	0	0	0	0	0	0
789	0	0	3	0	0	0	0	1	0	9	0	29	0	1	0	0	8	5	3	3	7	17	0	57
1174	587	774	60	858	100	1063	738	13	1937	1822	506	522	13	421	18	98	7	301	684	584	54	826	154	315
860	0	0	0	0	0	0	0	0	0	0	0	0	0	0	0	0	0	0	0	0	0	0	11	3
114	0	0	1	86	6	5617	1330	67	89	0	1	0	0	0	0	6	0	0	0	0	77	2	64	0
605	0	13	3	0	6	2	0	20	11	10	16	4	0	0	4	4	3	4	4	4	1	7	0	2
579	3	3	1	3	0	3	1	11	0	2	7	7	6	6	7	5	2	10	5	13	4	7	5	6
578	0	0	0	0	0	0	0	0	0	0	0	0	0	0	0	0	40	0	8	9	56	2	0	0
150	2	80	87	13	52	2	24	18	40	18	43	260	35	70	35	72	38	267	32	54	16	86	132	159
573	0	0	0	5	5	3390	79	76	149	7	0	0	0	3	31	15	11	171	29	9	496	106	1265	9
572	6	2	16	3	0	0	2	9	0	4	2	7	0	5	1	4	0	4	0	10	2	11	6	28
571	9	14	37	20	16	47	20	50	21	13	11	20	4	29	28	45	41	48	29	29	96	56	61	60
570	0	0	0	0	0	0	0	0	0	0	0	8	0	3	1	2	23	0	40	22	9	22	0	0
577	0	0	0	8	0	29	0	563	0	0	17	5	0	3	29	57	1	2	14	5	54	20	149	65
576	5	3	11	3	17	1	0	3	2	1	8	0	0	0	0	8	4	22	4	5	9	10	0	3
575	35	0	40	0	0	0	0	0	0	0	0	23	0	0	0	0	16	0	0	10	0	1	0	0
574	0	2	6	0	1	2	0	0	72	2	0	0	0	0	5	6	7	3	0	17	1	0	0	0
60	0	0	0	0	0	0	1	0	0	0	1	1	0	0	0	0	0	0	0	0	0	0	0	1
61	54	234	651	5	9158	1028	0	7	154	69	80	42	9	14	56	5	30	1	399	206	24	135	0	468
258	1437	0	351	0	0	0	0	0	1	0	0	2452	2189	131	4	0	1	0	0	810	1	305	0	1152
63	2273	391	352	518	149	0	0	1	0	1	166	74	4	0	0	1654	7	1	1	14	384	379	219	258
64	539	99	92	31	141	0	456	39	46	418	39	64	497	472	90	154	410	1460	681	545	12	656	826	4882
65	47	0	334	350	1898	951	1414	1846	582	196	1111	47	0	144	360	543	577	1747	358	771	853	411	1500	916
66	0	479	456	1220	52	97	35	292	699	1025	141	152	32	130	93	48	162	73	706	1231	234	447	149	1603
67	0	0	0	41	636	1976	2551	1360	1405	558	374	0	0	0	944	955	0	1197	149	51	1555	602	1064	186
252	721	18	285	14	61	0	47	146	3	7	21	36	3	6	49	64	43	30	15	99	6	12	1	355
69	582	264	129	586	384	1155	25	1301	837	2	1	1357	580	8	0	271	0	1270	1783	1403	565	0	0	2673
250	72	162	164	0	204	0	20	219	14	18	351	20	0	8	7	7	99	0	24	52	0	54	0	120
251	0	0	0	0	7	410	0	87	476	385	699	0	0	0	0	0	0	0	0	0	0	0	0	0
256	2561	710	1953	2384	1220	2916	2424	3839	2032	923	909	788	7737	559	727	1690	1255	1236	1951	1655	2809	1266	1641	2157
257	0	1	0	0	8	0	0	0	0	0	3	4	0	0	0	307	0	0	1	0	1	196	0	619
254	241	4	354	0	85	0	0	0	0	0	2	55	532	0	46	42	39	3	156	451	0	1	0	0
255	5	364	503	0	380	0	0	0	0	3	48	47	2	6	14	42	234	20	43	84	2	44	0	75
499	0	0	0	0	0	0	0	0	0	0	0	0	0	0	6	0	0	0	0	67	0	0	0	113
603	0	16	20	0	16	7	25	310	174	34	173	100	93	61	174	29	0	0	37	11	13	6	0	303
869	0	0	0	0	0	12	0	0	0	0	1	0	0	0	0	0	0	0	1	0	0	0	0	0
1172	0	0	0	0	0	0	0	0	0	0	0	0	1	0	0	0	0	1	0	0	0	0	0	1
602	4	11	8	1	11	0	2	7	1	14	15	0	0	0	1	2	1	1	17	1	0	5	0	0
731	0	1	0	2	2	1	6	0	0	3	4	0	1	0	2	5	0	0	2	1	3	1	1	2
730	0	1	1	0	4	0	7	2	2	0	7	1	2	1	0	0	1	1	0	0	0	2	2	3
733	96	0	1	55	3	0	26	2	4	56	10	14	13	0	4	39	51	13	13	160	23	11	61	15
732	0	2	8	0	2	0	2	0	1	2	0	1	2	0	0	0	0	0	2	0	0	3	2	3
735	2111	2905	2338	91	24	716	1673	0	1	21	102	1753	0	1493	9	20	1	0	4887	420	174	213	61	4992
734	40	73	33	43	8	34	89	43	58	49	17	0	0	5	6	12	43	117	34	47	14	17	29	53
508	11	7	14	9	13	2	7	13	10	1	12	0	0	6	9	8	15	14	14	9	15	7	12	5
509	45	70	101	59	125	2	17	46	22	17	39	55	13	47	10	47	46	109	69	76	6	21	14	90
506	12	1	6	0	29	0	289	52	11	62	44	67	53	41	27	74	17	3	64	43	2	21	5	290
507	25	47	222	16	245	11	80	29	44	31	151	58	0	66	134	136	67	16	49	61	8	49	25	75
504	11	23	10	2	2	25	19	3	31	0	4	2	9	11	3	18	0	2	4	2	22	3	8	4
1031	1	0	4	0	1	0	0	1	0	1	0	0	0	0	0	0	0	1	1	2	1	0	1	2
502	9	25	112	8	4	3	7	20	1	2	9	0	0	0	6	0	1	0	2	2	4	2	5	6
500	22	5	16	5	15	6	5	2	14	29	9	14	12	4	3	2	10	11	11	1	8	2	6	19
501	11	11	74	0	7	0	0	3	0	0	2	5	3	1	8	9	4	1	32	4	0	9	5	5
630	30	36	203	19	15	3	12	5	134	44	22	43	14	6	67	92	20	70	12	17	5	116	0	10
631	1882	3	53	60	106	0	319	19	0	3	55	29	8	35	27	0	67	103	76	82	0	6	0	133
632	0	0	0	0	3	0	0	0	0	0	0	0	0	0	2	3	8	9	6	16	4	17	2	14
633	0	7	6	3	1	1	2	4	9	2	2	0	0	5	0	6	0	7	0	2	5	3	5	3
634	8	125	7	170	34	2	0	0	41	41	26	12	0	15	0	17	25	75	66	100	12	88	23	105
635	10	4	15	0	13	0	0	0	0	0	0	1	16	0	1	0	1	0	1	3	0	0	0	0
636	1	1	1	6	0	0	3	5	0	4	0	0	1	0	3	5	7	9	10	0	1	3	3	9
637	58	38	46	21	18	2	36	26	48	66	10	34	23	25	37	105	58	144	105	170	52	158	22	266
465	992	2	1049	346	879	118	403	594	0	23	191	285	599	100	64	104	101	444	104	383	1	51	40	224
464	0	121	1	0	24	0	0	531	4	2	72	3	0	23	12	21	30	0	26	490	5	9	0	1128
1128	0	0	0	0	1	0	0	0	0	0	0	0	0	0	0	0	0	0	0	0	0	1	0	0
466	0	125	2211	0	649	0	0	0	0	1	211	190	1	0	65	0	1281	23	657	968	15	7	0	55
461	30	5	19	1	10	0	7	0	3	6	1	33	26	0	20	27	21	0	29	76	3	17	0	0
460	0	0	0	0	0	0	0	41	0	51	2	90	0	76	0	62	0	2	12	0	2	0	0	0
463	0	4	142	13	11	4	0	1	0	9	25	9	0	37	37	1	0	5	4	0	10	0	3	7
462	0	0	0	0	66	0	21	56	9	19	34	0	0	0	10	18	14	20	17	3	32	10	0	0
901	0	8	22	16	6	19	21	7	11	24	10	1	2	11	20	11	9	116	7	1	15	32	13	8
168	5	1	4	1	2	8	1	1	5	3	0	75	18	25	0	4	97	122	130	145	141	115	17	375
169	33	120	865	0	19	0	0	59	0	0	29	68	265	30	145	216	686	380	240	331	0	77	0	72
164	0	0	4	579	315	0	72	0	262	308	481	286	0	1	0	9	0	824	0	579	0	53	0	0
165	0	62	52	7	152	29	33	37	43	103	408	573	4	40	61	440	313	200	302	77	974	65	3	75
166	104	14	193	132	128	61	69	221	48	49	249	20	162	27	63	67	64	71	47	93	140	66	69	172
167	631	64	396	76	427	2	107	85	44	25	154	254	191	309	69	93	123	322	136	254	24	31	0	271
160	0	198	6	1	386	0	0	4	0	1	477	1013	0	0	8	2	2600	2	4	2	1	2	0	0
161	401	25	928	134	103	48	431	54	19	94	57	24	727	0	139	263	12	228	126	509	24	36	139	85
162	0	1	0	0	225	146	0	0	0	0	0	0	0	0	0	0	582	223	126	669	520	148	451	1371
163	123	191	330	171	136	105	233	113	142	278	32	246	26	195	70	118	157	298	355	328	214	239	26	305
964	0	0	0	38	0	10	0	15	0	1	1	0	0	0	29	42	0	0	1	0	3	7	65	5
966	0	7	1	0	1	5	5	0	5	4	7	2	0	0	4	0	0	1	0	8	3	1	18	0
967	8	4	9	0	16	2	0	2	3	1	20	4	1	7	0	2	3	6	3	5	13	7	0	4
960	4	6	8	19	6	0	15	4	9	4	8	6	3	4	2	7	3	8	8	12	16	10	20	18
961	2	3	16	8	26	12	17	4	17	34	16	25	10	42	11	20	52	34	17	30	57	15	16	52
962	0	0	0	0	1	0	0	4	0	0	0	0	0	2	0	0	0	0	0	0	0	0	0	0
968	0	0	0	0	0	3	1	0	0	0	0	0	1	0	1	0	0	0	0	0	0	1	0	0
1106	0	1	0	1	2	2	0	2	0	0	0	0	0	4	0	4	0	1	0	0	0	0	5	0
1107	0	0	0	0	0	0	0	1	0	0	0	0	0	0	0	0	2	0	0	0	0	0	0	0
1105	0	0	0	0	0	0	0	0	0	0	0	0	0	0	0	0	0	0	0	0	0	1	0	1
1102	0	0	0	1	0	0	2	0	1	0	1	0	0	0	0	2	0	0	0	0	0	1	0	1
831	0	49	146	28	32	0	18	3	8	8	18	40	11	63	8	1	109	9	26	20	18	17	126	314
1100	0	0	0	0	1	0	0	0	0	0	0	0	0	0	0	0	0	1	2	1	0	0	0	0
1101	0	2	3	12	3	1	3	2	3	1	0	0	0	0	0	3	0	1	1	0	0	4	1	7
934	0	0	0	0	0	0	0	1	1	0	0	0	0	0	0	0	0	0	0	0	0	0	1	0
908	0	0	0	0	0	0	0	0	0	0	0	0	0	0	0	0	1	2	1	0	4	0	0	3
1108	559	780	59	856	105	1193	752	0	2057	1865	589	570	9	400	18	88	3	289	678	615	48	767	195	374
1109	0	1	0	0	1	0	1	0	0	0	0	0	1	0	1	0	0	0	1	2	0	0	0	1
909	2	0	0	4	1	0	0	0	0	0	0	0	3	0	0	3	2	2	0	1	2	3	0	1
1096	0	0	0	4	0	0	8	5	1	4	2	0	0	0	0	0	0	0	0	0	0	0	0	0
396	0	0	0	0	1730	0	0	0	0	0	661	1012	21	0	0	0	0	0	0	0	0	0	0	34
1159	2	2	0	0	0	0	0	2	0	0	1	0	0	2	0	0	0	1	0	0	4	0	0	0
1091	0	0	0	0	0	0	0	0	2	0	0	28	0	1	0	0	0	0	0	0	0	0	0	0
893	0	0	0	1	3	0	0	0	0	0	1	0	0	0	0	0	3	1	0	2	1	0	0	0
600	0	0	73	0	0	0	0	8	0	0	0	2	17	0	1	4	0	0	0	0	0	0	0	0
878	0	1	1	0	0	0	0	0	0	1	0	2	0	1	0	0	0	0	0	3	0	1	0	3
876	13	0	0	0	0	0	0	0	0	0	0	0	0	0	0	0	0	0	0	0	0	0	0	0
877	13	4	8	0	27	14	0	0	0	1	0	4	0	0	4	3	2	0	5	12	0	2	0	13
874	1	0	1	0	0	0	0	0	0	0	0	0	11	0	0	0	0	0	0	0	0	0	0	0
875	8	2	0	0	0	0	0	0	0	0	0	0	0	0	0	0	0	0	1	0	1	0	0	1
872	0	0	0	0	0	0	0	0	0	0	0	0	0	0	0	0	0	0	0	0	0	0	7	0
873	2	0	0	3	1	3	0	3	1	0	0	4	2	0	0	0	0	3	5	6	1	0	0	8
870	0	2	0	1	2	2	0	0	0	0	1	0	0	1	3	2	1	2	2	0	1	0	5	0
1155	1	0	0	1	1	0	0	0	0	0	1	1	0	0	2	1	1	18	0	5	0	2	2	0
1154	0	3	8	1	1	0	0	0	1	9	1	1	0	1	0	0	3	0	4	0	2	1	0	9
9	196	1223	5555	1	0	0	0	39	1	0	1	11498	22	9592	13277	8354	51	34	3	0	0	0	0	4103
1158	0	0	0	0	0	0	0	0	0	0	0	0	0	0	0	0	1	0	0	1	0	3	0	0
890	2	19	3	2	8	43	0	0	66	14	2	1	0	0	58	0	0	128	13	112	19	0	0	12
891	2	0	0	0	2	0	0	1	0	0	1	0	0	0	0	0	2	0	1	0	0	1	0	2
1156	30	16	13	7	5	5	34	24	1	2	8	2	34	2	10	14	25	4	18	10	15	13	14	43
894	1	6	10	29	8	23	3	12	71	21	1	0	0	0	4	19	0	0	2	0	17	3	62	4
647	22	9	71	1	18	1	1	6	8	26	6	3	222	9	15	2	18	2	4	3	1	4	3	11
896	1	0	1	1	0	1	0	1	0	0	0	0	0	0	0	0	0	1	1	2	0	1	0	0
898	2	3	0	0	1	2	0	0	0	0	0	0	0	0	0	0	0	0	0	0	0	0	0	0
899	0	0	0	0	1	0	0	0	0	0	0	0	0	0	0	1	2	0	1	0	3	2	0	0
439	0	0	0	0	0	0	0	39	0	4	156	144	0	0	1	0	13	0	1	10	0	34	0	0
1150	146	0	28	2	5	0	7	71	2	6	66	7	2	0	8	0	3	103	8	142	0	35	10	260
436	0	0	9	1833	34	289	1039	1930	1887	772	194	16	0	0	0	211	916	0	1311	206	1650	576	0	621
1153	0	0	0	0	0	0	0	0	0	0	0	0	0	0	0	0	1	2	1	0	1	0	0	0
437	0	41	0	2	1	0	39	0	1	802	4	502	0	0	0	0	12	0	1	3	2	2	12	0
769	0	0	0	41	0	0	0	0	0	121	0	0	0	2	0	66	0	0	0	0	0	0	2	0
1152	0	0	0	0	0	0	0	0	0	0	0	0	0	0	0	0	0	0	0	2	0	0	1	0
1036	0	0	0	0	0	0	0	0	1	0	0	0	0	0	0	0	0	1	3	3	0	0	0	4
638	0	0	0	0	0	0	0	77	0	0	3	0	0	0	0	0	0	0	0	0	0	0	0	0
1086	0	0	0	0	0	0	0	0	0	0	2	0	0	0	1	0	1	0	0	0	0	0	0	2
357	47	13	153	21	131	25	43	31	7	8	50	17	9	4	16	10	36	17	26	34	9	13	18	20
356	0	200	7	0	1	0	1448	1794	0	0	4	2	0	0	0	64	457	131	2	3	388	13	0	163
355	17	28	37	37	20	18	50	28	43	14	25	26	18	11	18	38	31	42	33	32	50	42	59	62
354	0	35	1	0	80	55	75	109	33	14	23	139	368	31	10	6	742	1	955	87	175	130	6095	75
353	211	272	25	38	123	21	792	25	198	86	138	185	119	22	132	331	38	512	130	57	54	67	174	236
352	89	1211	724	1609	2	2783	0	871	3314	1137	54	59	50	370	20	1549	65	1	2126	545	27	2006	2	1
351	33	2	120	81	66	16	22	64	18	2	86	114	48	41	401	209	105	2401	22	528	24	80	195	179
350	139	159	20	7	23	6	728	1378	131	110	228	310	106	234	0	36	145	11	33	36	914	109	0	398
803	74	117	172	367	153	75	227	580	551	267	115	112	39	15	45	73	397	381	289	433	381	228	203	411
802	200	1	248	174	38	0	0	22	0	1	0	155	48	1	10	3	53	3	4	27	0	0	0	0
801	0	0	0	1	0	19	0	0	0	0	0	0	0	0	0	0	0	0	0	0	1	0	0	0
800	0	1	2	30	7	12	6	0	39	0	17	0	0	0	0	0	0	0	8	1	4	2	0	15
807	0	0	3	0	0	0	0	0	0	0	0	1	0	0	0	0	3	0	0	0	2	0	0	0
806	44	31	33	116	17	5	12	64	19	27	285	9	12	44	16	14	15	16	62	14	14	5	29	139
216	17	117	108	30	108	4	133	25	63	29	48	105	106	32	29	26	245	45	126	120	23	106	61	179
217	73	103	255	210	170	60	6	31	46	60	128	120	99	46	43	95	106	126	252	200	43	54	59	188
214	0	161	240	0	53	0	0	3	22	0	29	12	20	15	58	58	0	118	57	549	504	170	33	391
952	0	2	0	0	0	17	7	15	0	0	4	2	1	0	4	17	0	0	25	0	42	0	23	32
212	421	244	1	44	152	46	266	3	5	48	45	36	25	52	36	86	85	73	2	86	8	76	33	102
213	0	0	154	0	194	0	0	55	0	2	203	187	4	0	5	43	95	258	622	547	5	220	0	32
210	122	15	141	23	349	25	230	270	1	9	137	6	128	2	73	112	344	27	75	164	202	55	17	168
211	121	5	217	439	40	42	463	322	73	160	4	5	109	0	41	118	31	118	46	56	60	162	33	4
762	0	0	0	1	1	0	0	0	6	0	0	1	5	1	0	0	0	1	1	1	2	2	0	9
763	1	1	2	0	1	0	0	6	0	0	0	2	0	1	0	5	1	2	2	2	0	2	2	0
760	14	30	20	39	0	0	63	136	6	32	5	11	36	33	9	4	81	221	68	130	16	79	21	243
761	33	17	40	51	23	0	25	1	28	5	52	27	25	37	17	14	0	26	1	15	0	51	14	21
766	36	9	43	15	20	5	11	34	41	37	17	17	18	14	12	33	44	31	46	29	11	14	6	58
767	0	0	5	0	4	0	0	0	0	0	0	0	0	0	0	0	2	0	0	6	3	5	0	4
764	29	0	1	0	0	0	0	0	0	0	0	0	0	0	0	0	0	0	0	0	0	0	0	0
219	0	240	10	501	48	0	111	27	249	101	132	63	5	2	202	249	29	121	199	25	33	41	46	157
957	0	0	1	0	2	7	0	0	37	60	1	0	0	0	0	6	34	40	17	3	15	24	46	20
956	2	1	0	1	0	1	0	0	0	0	0	0	0	0	0	0	1	0	0	0	1	0	0	0
1178	1	1064	4573	75	2253	958	0	342	82	112	81	1747	230	1739	0	0	1000	0	68	798	1	1382	0	367
1078	3	1	3	1	1	1	3	0	0	0	1	0	1	0	2	3	2	5	2	6	2	3	5	4
1079	0	0	0	0	0	1	1	0	1	0	1	0	1	0	0	0	0	0	0	0	1	0	0	0
1076	0	0	0	0	0	0	0	0	0	0	0	135	0	0	9	0	0	0	0	0	0	0	0	0
1074	2	6	4	0	13	0	4	16	0	3	10	4	1	5	5	60	11	5	5	10	4	5	0	45
1075	18	4	1	0	0	3	22	16	0	7	27	2	0	2	1	10	9	5	19	5	6	12	0	14
1073	0	1	0	1	5	0	0	0	6	0	4	0	0	1	0	0	0	0	0	0	0	4	2	1
1070	0	0	0	0	18	8	27	9	5	1	24	10	1	3	3	8	4	6	8	14	7	7	14	5
1071	7	0	1	0	0	0	0	1	0	0	0	0	0	0	1	0	0	0	0	0	0	0	0	0
289	1	28	1	28	16	54	0	0	112	85	0	7	3	22	21	41	61	9	61	41	104	23	14	101
288	5767	4684	4278	7	1061	26	4869	257	1	36	1540	341	0	6	1150	252	3242	197	2059	2813	0	439	1	1680
4	5705	3719	878	5425	1579	101	6934	2880	1803	4060	589	9354	3498	774	7180	1546	999	10311	5378	2665	1	2673	5127	30
281	0	169	215	0	21	4	0	272	119	0	36	2	0	0	0	0	132	0	153	174	247	0	0	0
280	0	434	36	1385	331	589	857	0	1838	1961	587	37	0	1	0	0	0	7	27	0	1066	0	0	0
282	31	53	89	71	48	11	58	68	33	54	72	271	9	18	27	46	64	41	63	102	22	106	94	75
285	0	0	0	0	4	0	0	138	5	0	8	0	0	242	0	38	88	0	235	506	15	12	0	3
284	0	0	0	0	21	44	0	0	14	14	6	109	0	0	10	2	11	44	7	8	0	8	47	14
287	844	0	0	0	0	0	0	0	1	1	0	601	1072	1202	241	395	993	959	1346	1134	676	493	1000	978
286	0	0	0	0	0	0	0	0	0	0	0	193	157	0	162	29	0	17	0	156	0	7	5	779
1095	0	0	0	0	2	0	0	0	0	0	0	0	0	0	0	0	1	0	0	0	0	0	0	0
1083	0	0	1	1	0	0	0	0	0	0	0	0	2	0	0	0	1	0	0	0	0	0	0	2
1097	28	0	0	0	0	0	0	0	0	0	0	0	0	0	0	0	17	5	104	22	1	5	0	26
1090	1	16	35	2	5	0	0	0	0	2	1	0	0	1	0	0	0	0	0	0	0	0	0	1
679	0	0	0	0	16	0	0	0	10	20	0	0	0	0	0	0	0	0	0	0	0	0	0	0
1092	0	3	20	0	12	10	0	2	0	0	0	15	0	3	0	0	3	0	0	1	0	7	0	3
674	58	0	0	0	0	0	0	0	0	0	0	0	0	0	0	0	0	0	0	0	0	0	0	0
676	5	47	42	1	0	0	160	0	31	51	0	0	23	146	1	0	1	56	121	47	13	13	0	0
677	27	2	21	1	0	0	0	0	0	0	0	0	0	0	0	1	2	2	1	0	0	0	0	0
670	0	0	1	10	0	0	1	13	14	1	8	0	1	11	0	0	0	0	0	0	0	0	0	0
1099	89	9	171	85	130	73	68	197	49	39	207	24	157	22	45	40	49	50	37	80	105	37	59	174
672	1	0	4	0	2	0	0	0	0	1	0	0	28	0	1	0	1	0	0	0	0	0	0	0
263	139	37	22	18	30	5	20	25	111	24	27	16	14	6	35	8	6	177	35	22	6	104	37	84
262	125	126	2	3	4	77	5	10	34	49	40	188	0	0	12	0	87	168	0	337	109	49	9	0
261	0	1	128	33	5	15	12	21	34	71	2	0	58	0	2	71	20	282	55	10	37	1	213	63
260	137	46	34	200	72	19	7	12	61	90	32	86	281	27	18	122	21	19	73	122	41	41	171	120
267	1	0	0	0	291	83	251	335	80	51	81	10	83	0	0	0	27	0	48	258	100	1	0	0
266	221	357	167	1	0	0	1	0	0	0	0	315	228	134	1	42	17	0	36	45	18	15	3	109
265	37	72	95	3	20	5	55	58	11	6	18	4	57	17	34	73	43	32	10	26	13	21	9	84
264	12	335	249	135	95	27	90	207	107	320	471	180	47	25	101	140	475	32	538	244	368	172	143	1703
1121	1	0	0	0	0	0	0	1	0	0	0	0	0	0	0	0	0	0	0	1	0	0	0	1
269	174	150	174	0	66	6	9	9	9	11	40	114	112	20	54	91	137	10	93	47	8	69	15	167
268	0	222	83	0	3	0	0	196	0	2	136	101	0	2	0	3	187	0	216	137	252	19	0	136
59	0	0	0	1	0	0	0	0	0	0	0	0	0	0	0	0	0	0	0	0	1	0	0	0
58	1768	864	3013	308	1656	273	72	326	446	210	1250	712	315	281	90	253	622	718	455	1109	2202	866	71	633
55	764	313	465	427	279	262	423	556	256	146	268	379	439	389	129	198	311	726	480	303	126	394	331	1183
54	0	0	0	0	0	0	0	1578	478	0	1	1024	0	0	250	395	377	0	49	1361	1090	524	1114	3523
57	0	1086	82	141	1	16	0	541	6	4282	35	16	0	1	1016	10	44	414	1566	66	55	2612	3808	2377
56	1177	183	1089	1172	777	481	572	1966	682	524	903	362	1649	271	335	502	501	1410	515	1337	657	490	1168	514
51	0	0	0	3	0	0	0	0	0	0	0	0	0	0	0	0	0	0	1	0	0	0	0	0
50	822	370	152	623	299	3	1164	607	21	694	660	3	25	2	246	632	983	1229	3445	880	0	999	2	10
53	0	1	0	0	0	0	0	0	0	0	0	0	1	0	0	0	0	0	0	0	0	0	3	0
52	0	151	43	51	468	25	0	66	441	1115	514	920	0	16	460	759	4008	194	2087	1051	2255	338	0	1103
537	0	0	0	0	0	0	0	0	0	0	0	0	0	0	0	0	56	0	4	1	19	1	1	6
536	2	0	56	0	59	0	0	0	0	0	0	1290	56	10	376	122	260	1	272	22	131	108	93	1407
535	6	10	2	5	2	8	10	6	9	19	14	7	10	6	6	16	6	6	13	1	0	2	7	6
534	45	2	37	5	6	2	12	3	3	0	8	0	0	0	6	4	0	0	1	8	0	0	4	15
533	0	305	59	0	1	0	0	1	0	0	17	294	40	11	1	5	24	12	17	18	4	15	0	64
532	4	0	42	27	15	0	13	6	5	4	8	4	6	0	2	0	7	8	8	4	3	4	11	4
531	3350	3719	4395	1986	1567	0	4491	6835	1946	2496	3555	784	2614	2063	3920	4310	4041	8842	5986	1317	5865	4142	1	1
530	33	9	5	8	7	2	7	15	0	1	1	4	7	5	1	1	13	0	6	9	3	1	0	6
539	18	46	281	254	8	39	1	14	341	942	96	25	0	5	164	40	33	168	65	47	295	86	17	533
538	73	0	2	0	0	0	1	0	0	0	0	0	5	0	0	0	0	7	0	0	0	0	0	0
775	0	0	0	1	0	31	2	0	1	0	0	0	0	0	0	0	0	0	0	0	0	0	1	0
988	0	0	0	0	0	0	0	0	0	0	0	7	0	0	0	0	0	0	0	0	0	0	0	0
989	4215	2909	348	4161	1220	51	4537	2155	1328	3028	457	6939	2667	591	5456	1225	761	7816	3958	1452	1	1856	4006	26
1171	0	0	0	0	0	0	0	0	0	0	0	0	0	0	0	0	0	0	1	0	0	0	0	2
774	0	0	0	0	0	0	0	0	0	1	0	0	0	0	179	5	219	0	103	0	17	0	0	0
982	1	0	1	0	0	0	2	0	0	0	0	0	0	0	0	0	0	0	0	0	0	0	0	0
983	0	1	0	0	0	0	0	1	0	0	0	1	0	0	1	1	1	1	0	0	0	0	0	0
980	1	1	1	2	0	0	2	0	0	0	0	0	1	0	2	1	2	6	1	2	7	2	0	0
981	0	0	0	0	0	0	0	232	0	0	0	0	0	0	0	0	0	0	0	0	0	0	0	0
986	0	0	0	0	0	0	0	0	0	0	0	2	0	0	0	0	0	0	0	0	1	0	4	0
777	2	0	1	1	0	0	0	4	0	2	0	0	1	1	4	1	0	0	2	1	1	1	0	4
984	1	0	1	0	2	1	0	0	1	0	2	0	0	0	0	0	0	1	0	0	0	0	1	1
985	0	0	0	0	3	2	0	0	32	9	0	0	0	0	0	0	0	0	0	0	1	0	0	0
115	297	226	616	18	381	78	9	161	35	13	103	97	1698	24	106	422	818	473	220	561	187	179	85	561
68	1876	430	1833	71	1700	131	28	101	172	66	1261	495	282	123	34	191	536	342	567	1057	3046	1099	9	124
117	1	102	1715	6	3	142	15	0	528	397	3	26	7	315	685	267	0	0	0	488	1152	513	13	72
116	0	83	41	336	419	1031	0	173	900	477	400	104	0	0	572	211	0	68	704	574	455	85	546	163
111	0	0	0	0	0	0	0	0	0	0	0	0	0	0	0	0	0	1	0	0	0	1	1	0
110	0	7	0	1	1	0	1	0	0	0	0	2277	2811	2	2328	73	0	21	34	23	1	1	0	22
113	637	105	324	178	130	88	402	33	1365	171	205	534	134	108	119	125	185	454	341	128	111	182	1021	349
112	223	19	126	31	345	20	68	27	374	93	64	91	43	97	132	2	94	164	247	93	326	234	365	589
119	479	293	823	359	395	82	395	359	48	57	154	204	544	106	189	462	81	202	136	334	140	93	125	966
118	184	195	144	58	430	6	194	14	28	46	647	100	69	8	48	314	126	70	239	261	143	198	18	110
770	0	0	0	0	0	0	0	0	0	27	0	0	0	0	0	0	0	0	0	0	0	0	0	0
773	5	0	305	160	262	3	13	356	491	615	33	15	2	175	30	0	1	2	22	121	357	115	42	701
629	0	0	11	1	3	0	2	0	0	0	0	0	0	0	5	5	6	4	15	17	3	7	0	4
772	9	0	2	0	0	0	0	0	0	0	0	0	0	0	1	0	12	0	0	0	0	0	0	0
1001	0	0	0	2	0	0	1	0	0	0	0	0	0	0	0	0	0	0	0	0	1	0	0	0
953	0	0	1	0	0	0	0	0	0	1	0	0	1	0	0	0	0	0	0	0	0	0	0	1
429	1869	567	737	214	8	0	1315	190	0	51	486	507	1215	220	359	488	63	350	99	295	51	13	0	217
428	0	0	0	0	0	0	0	102	1	0	0	0	0	164	22	0	0	1	0	0	0	0	0	0
1034	0	0	0	8	0	0	0	0	8	8	0	1	1	0	2	0	0	11	1	0	9	1	2	10
919	0	0	3	0	0	0	0	12	0	0	0	374	0	0	0	0	105	0	18	207	0	0	0	0
918	0	0	4	0	3	0	0	0	0	0	0	0	0	0	0	0	1	2	0	0	0	0	0	0
915	8	6	0	10	1	14	6	0	19	16	10	6	0	1	0	5	0	3	10	8	2	3	1	2
420	0	20	182	80	420	0	179	1799	46	50	1891	0	1	28	0	0	360	0	1	0	520	0	274	1438
917	2	4	1	0	1	0	0	22	0	0	1	16	0	0	0	0	1	0	62	1730	0	15	0	1
422	130	2	47	7	1	0	7	1	5	3	7	6	126	6	4	16	6	1	19	16	8	8	1	45
425	14	12	14	24	6	27	22	46	63	19	13	15	12	7	15	21	24	24	23	0	20	4	41	0
910	0	0	0	1	2	1	2	0	1	0	1	0	0	0	0	0	0	0	0	0	1	0	1	0
427	20	9	32	19	22	10	5	15	23	13	16	20	4	8	3	23	8	23	19	40	10	15	15	43
426	28	22	39	11	17	1	45	2	38	16	14	19	42	3	17	36	4	13	13	38	3	5	10	28
308	94	20	187	42	228	19	18	25	11	25	61	14	9	3	74	86	16	25	78	20	89	27	7	35
309	1	37	376	0	50	0	0	0	0	0	0	5	0	0	1	0	391	1	137	182	0	2	0	8
300	11	20	20	53	3	11	87	33	26	57	15	36	3	10	22	28	27	31	18	20	2	31	31	65
301	36	6	1	3	11	14	60	62	0	0	1	0	0	43	5	0	6	23	6	42	28	0	0	91
302	0	0	717	0	2	1	0	20	0	0	342	104	0	0	0	0	0	0	0	0	0	0	0	0
303	0	0	0	0	0	0	0	0	0	0	0	112	91	61	21	58	57	150	27	390	3	83	30	218
304	763	333	1766	609	4792	1676	406	2325	1894	779	3328	1090	721	1750	703	264	18	1253	392	1352	1667	1470	1558	2856
305	0	0	0	0	0	0	0	0	0	0	0	0	0	0	0	10	1240	0	44	0	0	0	0	0
307	14	4	46	110	25	80	41	0	110	67	94	21	1	21	2	20	23	50	16	80	16	5	209	177
825	0	0	0	0	0	0	0	0	1	0	0	10	0	0	0	0	0	0	5	0	0	0	0	0
181	0	1	0	0	269	119	0	0	56	59	0	0	0	0	0	0	0	1258	0	811	0	282	334	384
776	0	0	0	27	0	13	0	0	103	83	0	0	0	0	23	2	23	28	27	63	5	55	10	95
824	3	0	9	1	1	0	0	0	0	0	0	0	0	0	0	0	0	0	0	0	0	2	0	1
827	0	1	19	0	14	0	2	4	0	0	10	2	1	15	0	0	13	0	4	3	0	5	0	6
847	0	0	0	0	0	3	0	0	0	3	0	4	0	0	0	0	0	0	0	0	4	0	1	0
845	0	0	1	1	0	0	0	4	7	0	0	4	22	1	17	16	10	6	18	20	1	20	12	82
372	23	0	0	1	6	0	0	5	0	0	1	189	18	1	0	0	433	0	0	2	6	0	0	1
843	0	0	0	1	0	0	0	0	1	0	0	249	0	1	0	0	14	0	27	7	0	6	5	85
841	0	0	0	0	0	0	0	0	0	0	0	1	0	0	0	0	0	1	0	0	0	0	0	1
840	0	0	0	0	0	0	0	0	0	0	0	4	1	0	0	0	4	0	2	0	0	3	2	0
1151	0	0	0	0	0	0	0	0	0	0	0	0	0	0	0	0	1	0	0	1	0	0	0	0
821	0	0	3	0	0	0	0	0	0	1	0	0	0	0	0	0	4	0	3	1	2	1	0	3
853	0	1	2	4	1	5	4	1	2	1	1	0	0	5	0	0	0	0	0	0	1	4	3	5
849	14	5	13	5	7	4	13	4	9	11	7	10	12	2	5	8	11	16	2	14	0	2	1	20
848	1	1	1	0	2	1	3	0	2	1	0	0	0	0	0	3	0	0	0	0	0	0	0	0
377	0	0	0	0	0	0	0	0	0	0	0	0	0	0	69	0	0	230	29	219	0	322	194	183
376	1	10	5	0	3	2	1	8	1	4	26	21	51	13	22	33	25	29	30	12	11	19	0	80
1164	0	0	0	0	0	0	0	0	0	0	0	0	0	0	0	1	0	0	0	0	0	0	2	5
88	0	0	1	0	0	0	0	0	0	0	1	0	0	0	0	0	0	0	0	0	0	0	0	0
954	0	0	0	0	0	0	0	0	0	0	0	0	0	8	0	0	0	0	0	0	0	0	0	0
144	0	0	0	0	0	0	0	0	0	0	0	0	1	0	0	0	0	1	0	0	0	0	0	0
240	0	0	1	354	12	338	210	157	176	60	11	0	0	40	55	4	0	142	10	1	143	12	397	3
589	0	0	0	0	0	0	0	0	0	0	0	0	0	0	0	0	0	0	7	0	103	0	0	0
1165	0	0	0	1	0	0	1	0	0	0	0	0	0	0	0	0	0	0	0	0	0	0	0	0
568	0	0	11	839	410	0	109	0	459	444	568	409	0	4	0	13	1	1385	0	855	0	71	0	0
569	38	0	1	5	3	5	11	15	4	8	4	0	0	1	6	1	3	0	0	0	9	0	10	8
751	1	2	2	0	2	0	0	0	0	0	1	1	0	0	0	7	1	1	0	4	0	0	0	2
750	10	21	63	12	16	1	17	7	18	5	19	11	18	1	6	50	9	7	11	22	1	11	29	1
757	0	0	0	0	0	0	0	0	0	0	0	0	0	0	0	0	0	0	0	548	0	70	0	0
737	2	0	7	0	2	0	0	0	0	0	0	85	24	283	14	51	121	16	115	130	48	112	0	77
755	2	0	1	0	1	1	0	2	1	0	0	1	1	1	0	0	2	0	0	2	1	2	1	8
754	0	0	0	0	5	1	0	0	0	6	0	0	0	0	0	0	21	0	0	0	0	0	0	0
560	0	0	0	0	0	0	0	0	0	0	0	0	0	0	0	0	0	0	17	2	11	0	0	0
561	27	75	69	58	15	77	30	75	88	132	144	19	2	13	69	118	19	0	42	111	66	59	238	84
759	23	32	18	13	131	5	18	143	18	38	13	27	2	52	84	7	33	42	10	39	37	7	21	59
564	0	970	4	76	0	0	0	0	0	0	0	0	0	0	6	0	0	4	0	0	0	0	56	0
565	3	10	0	1	2	4	8	6	7	5	2	4	3	7	1	8	2	4	6	0	10	5	10	10
566	1	6	12	10	13	14	9	0	4	9	2	6	4	0	0	4	1	3	5	5	7	9	8	3
567	1	2	2	15	1	5	3	18	9	0	1	2	0	3	3	0	4	7	15	9	18	3	3	14
739	0	0	9	0	11	0	0	2	1	0	2	0	0	0	0	0	3	0	1	1	1	2	0	2
1040	0	0	0	0	0	3	1	0	0	0	0	0	0	0	0	1	0	0	0	0	0	0	0	0
229	116	81	50	14	89	21	59	148	105	72	79	33	3	18	93	97	29	137	139	142	14	39	42	143
738	0	0	0	0	0	0	0	0	0	0	0	0	0	0	0	3	5	11	3	0	6	3	4	0
227	64	9	20	12	209	47	1171	65	6	14	18	23	172	33	384	45	34	0	0	0	0	106	5	2
226	137	59	117	54	74	67	171	355	52	161	88	30	120	83	152	97	55	3	82	42	6	31	58	40
225	739	501	775	1530	0	0	709	0	0	0	45	0	116	32	0	0	1	0	0	61	207	0	0	254
224	0	0	0	0	365	0	0	150	0	290	143	0	0	0	0	3	252	300	405	363	0	174	2	0
223	47	62	20	278	26	15	99	47	115	84	92	85	72	78	66	89	164	197	202	167	130	97	90	188
222	66	268	44	109	35	72	80	41	145	176	116	62	57	77	78	165	0	142	164	85	86	100	77	272
221	0	0	0	0	3	0	0	0	9	0	0	446	0	0	101	24	330	0	392	63	9	112	1	170
220	0	56	5	69	28	51	22	145	93	90	63	40	0	72	5	5	38	15	141	41	88	40	15	215
1025	153	105	227	179	160	67	294	78	289	205	107	159	175	74	59	130	70	116	130	141	64	74	49	265
1024	0	0	0	0	0	0	0	0	0	0	0	4	0	0	0	0	0	0	0	1	0	0	0	0
505	0	0	112	0	0	0	0	0	0	0	0	0	0	0	0	0	4	0	13	86	0	0	0	0
1020	0	2	1	0	0	0	0	0	0	0	0	0	0	0	0	1	0	0	0	2	0	0	0	0
1188	29	6	141	10	13	0	3	0	1	0	0	8	65	0	2	5	2	3	0	8	1	0	0	0
1022	0	1	0	2	0	0	2	0	0	0	0	0	0	0	1	0	0	5	1	0	0	1	3	0
1186	79	40	115	0	61	2	2	4	8	6	3	1	17	8	55	145	2	0	0	9	5	1	1	23
1187	15	1	347	0	311	0	3	0	0	0	0	1	5	35	5	3	1	0	1	0	0	0	1	0
1184	3	3	13	2	1	0	0	1	0	0	2	5	0	0	0	0	5	3	0	2	3	0	0	0
1185	0	0	33	0	86	31	0	0	0	0	0	1	0	21	0	0	0	0	0	0	0	0	0	0
1029	11	4	6	5	1	1	1	0	1	0	2	1	0	0	2	0	1	1	3	2	1	3	7	3
1183	11	8	1	6	3	1	9	7	4	4	3	16	9	0	15	5	2	17	15	11	0	7	15	0
1180	6	1	2	4	0	0	0	0	1	0	0	1	1	1	0	5	5	2	6	0	0	1	0	5
1181	1	0	1	0	1	0	0	0	0	0	0	0	0	0	0	0	0	0	0	1	1	0	0	0
726	4	0	29	0	0	0	0	0	0	0	0	0	0	0	1	2	0	0	0	0	0	0	0	1
727	0	1	7	0	5	1	2	3	3	2	0	0	0	0	1	0	0	3	5	2	3	1	0	0
724	7	1	2	1	2	0	1	2	1	0	0	3	1	0	0	1	1	2	0	1	0	0	2	11
722	9	0	0	11	0	3	0	0	1	1	1	0	0	1	0	0	5	3	0	2	4	0	0	0
723	40	51	88	40	59	12	25	36	69	21	42	54	2	14	32	15	14	30	11	26	4	25	30	140
720	0	22	10	5	0	9	97	38	46	16	21	18	3	116	4	36	16	57	23	3	4	7	85	32
1160	0	0	0	0	0	0	0	0	0	0	0	0	0	0	1	0	0	0	0	0	0	0	0	1
1035	3	0	0	0	1	0	2	0	0	0	1	0	1	0	1	0	0	0	0	0	1	0	1	0
1167	0	0	0	0	0	0	0	0	1	0	0	1	0	0	0	0	0	0	0	0	0	0	0	0
728	0	0	0	0	0	0	0	0	0	0	0	35	0	0	0	0	0	0	0	0	2	0	0	0
151	90	14	173	38	629	49	315	58	30	62	436	97	89	15	123	303	188	114	223	861	128	303	0	636
604	14	2	4	0	0	0	4	0	3	3	2	8	4	1	8	3	8	6	6	4	2	0	7	13
607	6	6	1	2	3	4	2	5	2	4	5	6	3	0	7	6	5	16	7	13	10	3	1	9
152	90	520	54	235	84	308	288	450	383	269	165	25	28	127	190	207	53	159	281	70	369	155	269	172
601	10	0	0	0	0	1	27	34	0	0	1	0	0	0	0	0	1	0	0	0	0	0	2	28
154	313	93	455	294	220	90	116	236	30	87	266	134	655	73	202	182	205	112	96	268	192	66	112	365
157	404	131	254	103	258	174	214	278	123	55	137	127	358	59	79	151	288	131	154	320	222	153	72	484
156	261	1	0	76	6	28	1106	28	433	122	72	29	81	217	162	235	70	9	78	1	6	4	280	69
159	104	94	327	457	93	24	216	50	101	200	86	483	193	19	89	279	331	104	225	97	139	203	377	79
158	0	0	0	0	2	0	1	153	82	152	34	100	7	0	70	4	234	689	90	0	979	262	737	1136
1168	3	2	9	2	6	0	1	1	1	0	0	1	7	0	0	0	0	2	4	3	5	1	3	2
608	2	1	4	10	9	3	3	1	10	1	5	0	2	2	0	2	5	13	1	3	4	3	14	1
976	0	0	0	0	0	0	2	0	0	0	0	0	0	0	0	0	0	0	0	0	0	0	0	0
1161	4	3	4	0	0	0	3	2	0	0	6	10	11	0	9	2	0	0	0	1	0	0	0	0
469	0	0	0	0	0	0	0	0	0	0	0	0	0	0	0	0	59	0	49	55	47	7	0	0
935	0	0	0	0	0	0	0	0	0	0	0	0	0	0	0	0	1	0	0	1	0	1	0	6
399	140	24	16	1	4	0	2	6	2	3	7	27	5	16	3	0	19	140	28	6	9	41	3	42
468	2	12	21	16	14	1	9	0	8	16	21	15	10	0	5	0	7	10	9	3	5	24	29	0
959	48	5	42	7	69	5	22	3	17	3	14	14	24	18	3	32	9	28	34	24	4	24	10	37
958	0	0	0	3	0	0	0	0	0	0	0	4	0	0	0	0	0	0	0	1	0	0	0	0
398	37	527	657	0	0	0	0	0	0	0	0	0	0	1	0	0	0	0	0	0	0	4	0	0
48	0	655	1163	1555	603	388	173	670	1685	232	442	677	8	1308	915	511	1617	1603	2009	949	726	451	1076	1869
49	0	259	0	0	0	2196	704	2136	11	38	207	99	0	1	672	893	0	0	2289	0	3058	0	2410	4443
46	946	485	1805	362	799	230	600	1082	537	274	1128	455	3335	637	221	1836	1141	395	666	991	1768	343	469	1878
950	1	0	0	0	3	1	1	3	0	1	2	1	1	1	0	0	0	0	0	0	2	2	5	5
44	449	275	1355	2993	846	22	71	138	1004	131	2069	678	522	52	1510	1193	563	2701	2038	2108	94	906	52	916
45	261	993	357	374	489	548	2067	804	489	531	477	42	45	39	360	187	316	1247	1122	1384	787	1149	113	1943
955	0	1	1	0	0	0	0	0	0	1	2	0	0	0	0	0	0	0	1	1	0	1	1	1
43	0	1	0	0	0	0	0	0	0	1	0	0	0	0	0	1	0	0	1	0	0	0	0	0
40	564	185	150	4294	277	2189	216	134	284	4783	1115	484	739	1375	201	967	260	907	1497	12	1299	364	30	1398
41	1853	1653	2859	404	275	0	869	1579	47	49	803	1323	2561	1970	351	742	895	458	639	1684	628	316	277	1580
1111	11	0	30	0	0	0	0	0	0	0	0	0	0	0	0	0	0	9	0	0	0	0	0	0
1110	0	0	2	0	1	0	0	0	0	0	0	0	1	0	0	1	1	1	0	1	0	0	0	0
1113	1	1	1	0	0	0	2	0	0	0	0	0	0	0	0	0	0	0	0	1	1	0	0	2
5	2236	1460	1279	4516	814	1549	3086	2597	9748	6328	1898	1918	1311	1254	741	1350	940	1638	2840	3486	2712	4461	3532	8067
1114	0	0	1	0	1	0	0	0	0	0	0	0	0	0	0	0	0	0	0	0	0	0	0	0
1119	385	37	20	13	2	4	326	10335	2	15	1851	15	1	15	0	0	9903	0	49	526	5	250	1	57
1118	0	0	1	0	0	1	0	0	0	0	0	0	0	0	0	0	0	0	0	0	1	0	0	1
85	0	0	0	0	0	2	0	0	0	0	0	0	0	0	0	0	0	0	0	0	0	0	0	0
467	0	0	0	0	0	0	0	4	0	0	34	91	11	0	21	73	0	15	0	0	0	0	0	68
554	0	0	0	0	0	0	0	0	0	0	0	0	0	0	4	8	17	14	12	2	10	22	11	15
796	0	0	0	0	0	22	0	0	0	0	0	0	0	0	0	0	0	0	0	0	0	0	0	0
591	0	0	0	0	3	9	0	10	4	2	0	9	0	0	5	11	4	3	13	6	11	12	8	0
1163	0	0	0	0	1	1	1	0	0	0	0	0	0	0	1	0	0	0	0	0	0	0	0	0
489	0	0	0	0	0	0	0	0	0	0	0	0	0	0	0	21	36	24	3	9	3	22	0	132
488	5	3	1	2	0	6	8	6	3	9	8	38	14	26	7	8	2	26	7	22	12	21	10	8
487	5	1	65	21	38	1	6	0	2	5	12	0	3	0	2	6	3	15	5	30	4	15	5	10
486	44	1	219	11	120	5	3	29	7	13	21	68	12	25	10	10	170	5	138	189	7	31	2	170
485	2	3	4	12	3	20	8	12	3	0	2	0	2	3	1	2	7	17	6	5	3	6	15	13
484	13	8	19	2	15	6	7	9	14	2	13	7	5	6	2	5	4	10	6	10	9	4	5	4
483	769	304	18	908	78	833	525	0	672	616	124	580	0	1	6	215	337	46	383	82	272	179	681	147
482	0	2	0	15	1	70	17	9	1	0	3	0	1	2	0	4	1	18	5	0	47	7	44	0
481	7	8	14	9	10	22	13	9	39	7	10	11	3	0	6	14	10	15	16	6	3	5	5	28
480	1	0	8	271	25	154	1	5	0	0	0	0	0	0	0	0	0	0	0	0	0	0	411	678
678	0	0	0	0	0	0	0	0	0	0	0	0	0	0	0	0	56	0	0	0	0	0	0	0
472	3	34	39	0	27	0	0	1	26	0	0	28	6	0	17	13	58	0	5	39	0	9	0	0
473	5	96	239	0	2136	0	1	0	0	0	657	477	88	0	0	0	2078	1552	0	1907	114	0	0	2
470	0	0	0	208	0	0	0	0	0	0	0	0	0	0	0	0	0	0	0	0	0	0	23	3
471	3	17	58	0	27	0	0	0	2	0	0	42	0	1	20	0	44	0	82	0	13	0	0	0
476	73	60	25	3	1	8	0	11	1	3	17	0	0	0	4	0	43	0	0	0	0	4	41	0
477	0	7	1	0	0	0	0	0	0	0	0	0	180	0	1	97	0	0	0	0	0	0	0	4
474	0	8	2	0	5	0	53	11	24	21	17	7	1	0	1	9	5	4	16	13	25	56	13	8
475	64	4	85	1	1	3	1	0	0	0	1	0	0	0	0	1	8	6	22	1	12	3	1	0
478	0	0	0	0	81	0	16	130	0	1	0	0	0	0	0	0	42	0	0	0	0	0	0	0
479	0	80	152	11	3	0	11	94	343	2	154	696	194	77	257	540	65	160	117	83	119	520	185	612
